# Supplementary material for: HIV-1 virological synapse formation enhances infection spread by dysregulating Aurora Kinase B
Source: PLoS Pathog. 2023 Jul 17;19(7):e1011492. doi: 10.1371/journal.ppat.1011492 (PMC10374047; doi:10.1371/journal.ppat.1011492)
Supplement: S1 Table — Proteins identified by protein group, UniProt ID, and representative name. Columns show log2 fold changes in total protein level and q-values in experiments 1 and 2 at 5 and 60 minutes relative to 0 min controls. True in the Significant column means the protein met criteria of a q-value ≤ 0.1 and a fold change ≥ 1.5 in magnitude in at least one experiment and time point. (XLSX) [file ppat.1011492.s007.xlsx]

## Sheet: ProteinData
S1 Table. Producer cell Proteins identified after VS formation
Proteins identified by protein group, UniProt ID, and representative name. Columns show log2 fold changes in total protein level and q-values in experiments 1 and 2 at 5 and 60 minutes relative to 0 min controls. True in the Significant column means the protein met criteria of a q-value ≤ 0.1 and a fold change ≥ 1.5 in magnitude in at least one experiment and time point.
Protein Group Name	Uniprot IDs	Representative Protein Description	Uniprot	Exp1 5 min log2 fold change	Exp1 5 min q-value	Exp1 60 min log2 fold change	Exp1 60 min q-value	Exp2 5 min log2 fold change	Exp2 5 min q-value	Exp2 60 min log2 fold change	Exp2 60 min q-value	Significant
PG242073	P62805	sp|P62805|H4_HUMAN Histone H4 OS=Homo sapiens GN=HIST1H4A PE=1 SV=2	P62805	1.0755	0.000130188	1.0755	5.85794e-05	0.080776	0.332098	0.276147	0.3603	TRUE
PG243825	P35579	sp|P35579|MYH9_HUMAN Myosin-9 OS=Homo sapiens GN=MYH9 PE=1 SV=4	P35579	-0.542084	0.000363033	-0.542084	0.000188412	0	0.542782	-0.0437266	0.534757	FALSE
PG254266	P19338	sp|P19338|NUCL_HUMAN Nucleolin OS=Homo sapiens GN=NCL PE=1 SV=3	P19338	-0.213936	0.0401985	-0.330246	0.00180264	0.6255	0.0294724	0.242601	0.129388	TRUE
PG244798	P78527	sp|P78527|PRKDC_HUMAN DNA-dependent protein kinase catalytic subunit OS=Homo sapiens GN=PRKDC PE=1 SV=3	P78527	-0.0419639	0.606699	0.0743466	0.318909	-0.0855683	0.332098	-0.137406	0.388834	FALSE
PG252010	P06733	sp|P06733|ENOA_HUMAN Alpha-enolase OS=Homo sapiens GN=ENO1 PE=1 SV=2	P06733	-0.265246	0.163543	-0.198968	0.0269344	0.154216	0.170323	0.265878	0.137295	FALSE
PG251158	Q14152	sp|Q14152|EIF3A_HUMAN Eukaryotic translation initiation factor 3 subunit A OS=Homo sapiens GN=EIF3A PE=1 SV=1	Q14152	-0.0502483	0.543239	-0.118935	0.16448	0.107714	0.210384	0.0871969	0.36811	FALSE
PG249347	P11586	sp|P11586|C1TC_HUMAN C-1-tetrahydrofolate synthase; cytoplasmic OS=Homo sapiens GN=MTHFD1 PE=1 SV=3	P11586	-0.0252412	0.588319	-0.0733394	0.217682	-0.11582	0.22523	-0.0918553	0.377908	FALSE
PG246627	Q9Y490	sp|Q9Y490|TLN1_HUMAN Talin-1 OS=Homo sapiens GN=TLN1 PE=1 SV=3	Q9Y490	0.0120193	0.66332	0.207119	0.0137965	0.137376	0.188111	0.0683054	0.428834	FALSE
PG252799	P04406	sp|P04406|G3P_HUMAN Glyceraldehyde-3-phosphate dehydrogenase OS=Homo sapiens GN=GAPDH PE=1 SV=3	P04406	-0.140765	0.150266	-0.282232	0.00630725	0.218544	0.0949916	0.295791	0.123404	FALSE
PG252458	P21333|P21333-2	sp|P21333|FLNA_HUMAN Filamin-A OS=Homo sapiens GN=FLNA PE=1 SV=4	P21333	0.0222162	0.587904	-0.0710935	0.193388	0	0.542782	-0.087587	0.411871	FALSE
PG254341	Q14980|Q14980-2	sp|Q14980|NUMA1_HUMAN Nuclear mitotic apparatus protein 1 OS=Homo sapiens GN=NUMA1 PE=1 SV=2	Q14980	0.121969	0.19493	0.290466	0.00428409	0.0491496	0.382989	0.0375713	0.580738	FALSE
PG252205	P68104	sp|P68104|EF1A1_HUMAN Elongation factor 1-alpha 1 OS=Homo sapiens GN=EEF1A1 PE=1 SV=1	P68104	0.00553462	0.666374	-0.109335	0.11012	0.180706	0.136115	0.105786	0.32378	FALSE
PG252155	P13639	sp|P13639|EF2_HUMAN Elongation factor 2 OS=Homo sapiens GN=EEF2 PE=1 SV=4	P13639	0.107819	0.447922	0.117835	0.104134	0.253765	0.080598	-0.00870089	0.658669	FALSE
PG251925	Q14204	sp|Q14204|DYHC1_HUMAN Cytoplasmic dynein 1 heavy chain 1 OS=Homo sapiens GN=DYNC1H1 PE=1 SV=5	Q14204	0.100307	0.245405	0.323387	0.00507875	0	0.542782	-0.105137	0.413289	FALSE
PG250345	P10809	sp|P10809|CH60_HUMAN 60 kDa heat shock protein; mitochondrial OS=Homo sapiens GN=HSPD1 PE=1 SV=2	P10809	0.140997	0.297257	0.1875	0.0135183	-0.112859	0.242273	0.0533405	0.575734	FALSE
PG256526	P31948|P31948-2	sp|P31948-2|STIP1_HUMAN Isoform 2 of Stress-induced-phosphoprotein 1 OS=Homo sapiens GN=STIP1	P31948-2	-0.110188	0.304378	-0.234964	0.0154059	-0.102315	0.214907	0.0578175	0.500235	FALSE
PG254244	Q14978-2|A0A0A0MRM9	sp|Q14978-2|NOLC1_HUMAN Isoform Beta of Nucleolar and coiled-body phosphoprotein 1 OS=Homo sapiens GN=NOLC1	Q14978-2	-0.019325	0.599833	-0.063957	0.216791	0.289706	0.0683476	0.363998	0.0892077	FALSE
PG246525	P55072	sp|P55072|TERA_HUMAN Transitional endoplasmic reticulum ATPase OS=Homo sapiens GN=VCP PE=1 SV=4	P55072	-0.213835	0.0940616	-0.555625	0.000765687	-0.0785477	0.313026	0	0.68208	FALSE
PG247900	P13010	sp|P13010|XRCC5_HUMAN X-ray repair cross-complementing protein 5 OS=Homo sapiens GN=XRCC5 PE=1 SV=3	P13010	-0.0727614	0.341398	-0.124094	0.0611763	-0.108743	0.213807	0.0345045	0.600192	FALSE
PG253927	P26038	sp|P26038|MOES_HUMAN Moesin OS=Homo sapiens GN=MSN PE=1 SV=3	P26038	0.0979818	0.298107	-0.0172761	0.483404	0.0890549	0.246106	0.105167	0.343828	FALSE
PG247965	P53396	sp|P53396|ACLY_HUMAN ATP-citrate synthase OS=Homo sapiens GN=ACLY PE=1 SV=3	P53396	-0.0865512	0.317475	-0.169559	0.0430307	-0.0137506	0.497093	0.0154525	0.637411	FALSE
PG247812	P08670	sp|P08670|VIME_HUMAN Vimentin OS=Homo sapiens GN=VIM PE=1 SV=4	P08670	-0.0514807	0.497727	-0.0968394	0.135963	-0.0355005	0.425927	0.0669107	0.492975	FALSE
PG246398	P50990	sp|P50990|TCPQ_HUMAN T-complex protein 1 subunit theta OS=Homo sapiens GN=CCT8 PE=1 SV=4	P50990	-0.0383697	0.542444	-0.0547828	0.29221	-0.0859284	0.27165	0.0459146	0.520515	FALSE
PG246124	Q9Y5B9	sp|Q9Y5B9|SP16H_HUMAN FACT complex subunit SPT16 OS=Homo sapiens GN=SUPT16H PE=1 SV=1	Q9Y5B9	-0.0180146	0.598097	0.0185764	0.463873	-0.144278	0.149671	-0.176352	0.200714	FALSE
PG254610	P07237	sp|P07237|PDIA1_HUMAN Protein disulfide-isomerase OS=Homo sapiens GN=P4HB PE=1 SV=3	P07237	-0.119596	0.28772	-0.17492	0.0483021	-0.196905	0.105896	-0.155682	0.267473	FALSE
PG256437	P07814	sp|P07814|SYEP_HUMAN Bifunctional glutamate/proline--tRNA ligase OS=Homo sapiens GN=EPRS PE=1 SV=5	P07814	0.0830552	0.298318	0.243528	0.0117255	-0.0741167	0.285654	-0.0758527	0.407222	FALSE
PG253334	P20700	sp|P20700|LMNB1_HUMAN Lamin-B1 OS=Homo sapiens GN=LMNB1 PE=1 SV=2	P20700	-0.00170657	0.676585	-0.0857714	0.12194	-0.0665165	0.377163	-0.0183037	0.642151	FALSE
PG246349	Q99832	sp|Q99832|TCPH_HUMAN T-complex protein 1 subunit eta OS=Homo sapiens GN=CCT7 PE=1 SV=2	Q99832	-0.0434874	0.515027	-0.148778	0.0345803	-0.013772	0.498727	0.116752	0.374005	FALSE
PG244629	P09874	sp|P09874|PARP1_HUMAN Poly [ADP-ribose] polymerase 1 OS=Homo sapiens GN=PARP1 PE=1 SV=4	P09874	0.171276	0.36745	0.301846	0.0723387	0.060175	0.500863	-0.000762057	0.652898	FALSE
PG263424	A0A0C4DG89	tr|A0A0C4DG89|A0A0C4DG89_HUMAN Probable ATP-dependent RNA helicase DDX46 OS=Homo sapiens GN=DDX46 PE=1 SV=1	A0A0C4DG89	0.0773375	0.321588	0.284516	0.00809847	-0.121126	0.212941	-0.0812992	0.388312	FALSE
PG245923	Q7KZF4	sp|Q7KZF4|SND1_HUMAN Staphylococcal nuclease domain-containing protein 1 OS=Homo sapiens GN=SND1 PE=1 SV=1	Q7KZF4	0.0446281	0.439349	0.151314	0.0269344	0.222905	0.108536	0.0964033	0.349111	FALSE
PG251604	Q16531	sp|Q16531|DDB1_HUMAN DNA damage-binding protein 1 OS=Homo sapiens GN=DDB1 PE=1 SV=1	Q16531	-0.0335185	0.531056	0.00436413	0.527717	0.0595422	0.343506	-0.0399866	0.573575	FALSE
PG244525	P13667	sp|P13667|PDIA4_HUMAN Protein disulfide-isomerase A4 OS=Homo sapiens GN=PDIA4 PE=1 SV=2	P13667	-0.020206	0.590579	-0.0345068	0.344214	-0.180564	0.123634	-0.148535	0.228196	FALSE
PG242280	P08238	sp|P08238|HS90B_HUMAN Heat shock protein HSP 90-beta OS=Homo sapiens GN=HSP90AB1 PE=1 SV=4	P08238	0.0693408	0.362651	0.136692	0.0665801	-0.024179	0.466434	0.00526917	0.677638	FALSE
PG243481	P42704	sp|P42704|LPPRC_HUMAN Leucine-rich PPR motif-containing protein; mitochondrial OS=Homo sapiens GN=LRPPRC PE=1 SV=3	P42704	0.0684251	0.349978	0.194003	0.0397474	-0.223994	0.0890334	-0.183931	0.188434	FALSE
PG244570	P00558	sp|P00558|PGK1_HUMAN Phosphoglycerate kinase 1 OS=Homo sapiens GN=PGK1 PE=1 SV=3	P00558	-0.130936	0.304315	-0.195784	0.0160766	0.0184054	0.485805	0.202728	0.238471	FALSE
PG242295	Q16666|Q16666-2	sp|Q16666|IF16_HUMAN Gamma-interferon-inducible protein 16 OS=Homo sapiens GN=IFI16 PE=1 SV=3	Q16666	0.0491366	0.588609	0.0491366	0.430982	0.0897288	0.47079	0.12116	0.583701	FALSE
PG243872	P35580	sp|P35580|MYH10_HUMAN Myosin-10 OS=Homo sapiens GN=MYH10 PE=1 SV=3	P35580	0.0578831	0.426249	0.270495	0.0239982	0.0118535	0.504332	-0.00155531	0.677638	FALSE
PG255306	Q6P2Q9	sp|Q6P2Q9|PRP8_HUMAN Pre-mRNA-processing-splicing factor 8 OS=Homo sapiens GN=PRPF8 PE=1 SV=2	Q6P2Q9	-0.0221333	0.581095	0.00205156	0.538811	-0.0371927	0.453217	-0.0616966	0.520757	FALSE
PG251579	O60610|A0A0G2JH68	tr|A0A0G2JH68|A0A0G2JH68_HUMAN Protein diaphanous homolog 1 OS=Homo sapiens GN=DIAPH1 PE=1 SV=1	A0A0G2JH68	0.124371	0.18971	0.180611	0.0290928	-0.0176158	0.485982	-0.0851314	0.425713	FALSE
PG251481	O43143	sp|O43143|DHX15_HUMAN Pre-mRNA-splicing factor ATP-dependent RNA helicase DHX15 OS=Homo sapiens GN=DHX15 PE=1 SV=2	O43143	0.0646665	0.399914	0.0580404	0.220502	-0.0387402	0.446481	-0.0735959	0.514963	FALSE
PG251703	P17844	sp|P17844|DDX5_HUMAN Probable ATP-dependent RNA helicase DDX5 OS=Homo sapiens GN=DDX5 PE=1 SV=1	P17844	-0.102772	0.298962	-0.222138	0.0216474	0.0205643	0.479505	0.206117	0.160642	FALSE
PG242308	P34932	sp|P34932|HSP74_HUMAN Heat shock 70 kDa protein 4 OS=Homo sapiens GN=HSPA4 PE=1 SV=4	P34932	-0.0341007	0.587526	-0.131906	0.0907021	0.0200047	0.485805	-0.00974669	0.656699	FALSE
PG245587	P39023	sp|P39023|RL3_HUMAN 60S ribosomal protein L3 OS=Homo sapiens GN=RPL3 PE=1 SV=2	P39023	-0.0979264	0.275453	-0.181454	0.0251293	0.319463	0.0512785	0.202958	0.231529	FALSE
PG250918	Q9NR30	sp|Q9NR30|DDX21_HUMAN Nucleolar RNA helicase 2 OS=Homo sapiens GN=DDX21 PE=1 SV=5	Q9NR30	0.0948674	0.466754	0.137908	0.207724	0.158729	0.398438	0.141107	0.572351	FALSE
PG242147	P07900|P07900-2	sp|P07900-2|HS90A_HUMAN Isoform 2 of Heat shock protein HSP 90-alpha OS=Homo sapiens GN=HSP90AA1	P07900-2	0.0312815	0.545971	-0.00595519	0.524041	-0.0290103	0.445657	0.0711405	0.463861	FALSE
PG251623	Q08211	sp|Q08211|DHX9_HUMAN ATP-dependent RNA helicase A OS=Homo sapiens GN=DHX9 PE=1 SV=4	Q08211	-0.0178017	0.603391	-0.0832094	0.126557	-0.0743836	0.307694	-0.139431	0.303253	FALSE
PG246064	Q15393	sp|Q15393|SF3B3_HUMAN Splicing factor 3B subunit 3 OS=Homo sapiens GN=SF3B3 PE=1 SV=4	Q15393	0.0277905	0.571766	0.11473	0.10325	-0.103981	0.216735	-0.145067	0.253947	FALSE
PG253251	P16401	sp|P16401|H15_HUMAN Histone H1.5 OS=Homo sapiens GN=HIST1H1B PE=1 SV=3	P16401	-0.0954724	0.63878	-0.105789	0.478123	1.39453	0.00178699	1.10006	0.0990321	TRUE
PG247528	P22314	sp|P22314|UBA1_HUMAN Ubiquitin-like modifier-activating enzyme 1 OS=Homo sapiens GN=UBA1 PE=1 SV=3	P22314	0.0501115	0.447922	-0.0844776	0.175551	-0.0654638	0.336238	0.0242901	0.616871	FALSE
PG248952	P25705	sp|P25705|ATPA_HUMAN ATP synthase subunit alpha; mitochondrial OS=Homo sapiens GN=ATP5A1 PE=1 SV=1	P25705	-0.00212319	0.673818	0.0228343	0.413726	-0.0153514	0.493117	-0.0337703	0.585675	FALSE
PG246347	P49368	sp|P49368|TCPG_HUMAN T-complex protein 1 subunit gamma OS=Homo sapiens GN=CCT3 PE=1 SV=4	P49368	-0.00857021	0.649392	-0.125181	0.0752877	-0.0736361	0.328083	-0.0311934	0.58594	FALSE
PG253875	Q14566	sp|Q14566|MCM6_HUMAN DNA replication licensing factor MCM6 OS=Homo sapiens GN=MCM6 PE=1 SV=1	Q14566	-0.0796775	0.32506	-0.217243	0.0231337	-0.0885359	0.255607	-0.0309748	0.590012	FALSE
PG246081	O95347	sp|O95347|SMC2_HUMAN Structural maintenance of chromosomes protein 2 OS=Homo sapiens GN=SMC2 PE=1 SV=2	O95347	0.175654	0.0960871	0.302702	0.00405923	-0.0361066	0.423395	-0.0989246	0.343259	FALSE
PG244747	P22102	sp|P22102|PUR2_HUMAN Trifunctional purine biosynthetic protein adenosine-3 OS=Homo sapiens GN=GART PE=1 SV=1	P22102	0.0769304	0.344164	0.152246	0.0463855	-0.157242	0.137214	-0.100833	0.343828	FALSE
PG247400	O75643	sp|O75643|U520_HUMAN U5 small nuclear ribonucleoprotein 200 kDa helicase OS=Homo sapiens GN=SNRNP200 PE=1 SV=2	O75643	0.0258349	0.550446	0.024767	0.413729	-0.0986861	0.282969	-0.0696139	0.4418	FALSE
PG255358	P22626	sp|P22626|ROA2_HUMAN Heterogeneous nuclear ribonucleoproteins A2/B1 OS=Homo sapiens GN=HNRNPA2B1 PE=1 SV=2	P22626	-0.00977924	0.670739	0.090829	0.247981	0.0745044	0.33747	0.144455	0.35592	FALSE
PG247160	P11387	sp|P11387|TOP1_HUMAN DNA topoisomerase 1 OS=Homo sapiens GN=TOP1 PE=1 SV=2	P11387	0.10678	0.470872	0.124963	0.266527	0.311489	0.183421	0.050395	0.67387	FALSE
PG253177	P11021	sp|P11021|GRP78_HUMAN 78 kDa glucose-regulated protein OS=Homo sapiens GN=HSPA5 PE=1 SV=2	P11021	0.00456772	0.673059	0.0155921	0.484031	-0.228242	0.0869278	-0.126281	0.281305	FALSE
PG246589	P48643	sp|P48643|TCPE_HUMAN T-complex protein 1 subunit epsilon OS=Homo sapiens GN=CCT5 PE=1 SV=1	P48643	0.0639341	0.4456	0.140877	0.0677579	-0.0249613	0.463886	0.0227891	0.622303	FALSE
PG250195	Q00610|Q00610-2|A0A087WVQ6	tr|A0A087WVQ6|A0A087WVQ6_HUMAN Clathrin heavy chain OS=Homo sapiens GN=CLTC PE=1 SV=1	A0A087WVQ6	-0.0392821	0.476057	-0.0731153	0.159748	-0.087058	0.276147	-0.0887136	0.364076	FALSE
PG253301	Q03252	sp|Q03252|LMNB2_HUMAN Lamin-B2 OS=Homo sapiens GN=LMNB2 PE=1 SV=4	Q03252	0.134419	0.240548	0.366106	0.00596446	-0.0846053	0.335988	-0.0777089	0.482042	FALSE
PG256358	P49588	sp|P49588|SYAC_HUMAN Alanine--tRNA ligase; cytoplasmic OS=Homo sapiens GN=AARS PE=1 SV=2	P49588	0.0273017	0.584993	-0.0641893	0.265581	-0.0676089	0.307382	-0.0123472	0.648351	FALSE
PG246318	P40227	sp|P40227|TCPZ_HUMAN T-complex protein 1 subunit zeta OS=Homo sapiens GN=CCT6A PE=1 SV=3	P40227	-0.0181356	0.626376	-0.0169082	0.483483	-0.0570641	0.353667	0.257092	0.215134	FALSE
PG256055	P23246	sp|P23246|SFPQ_HUMAN Splicing factor; proline- and glutamine-rich OS=Homo sapiens GN=SFPQ PE=1 SV=2	P23246	-0.0839211	0.300164	-0.1292	0.0873585	0.0679127	0.309768	0.152809	0.354421	FALSE
PG252889	P38646	sp|P38646|GRP75_HUMAN Stress-70 protein; mitochondrial OS=Homo sapiens GN=HSPA9 PE=1 SV=2	P38646	-0.00607029	0.670719	0.113004	0.120298	-0.234156	0.0915703	-0.150303	0.237366	FALSE
PG253672	P25205|P25205-2	sp|P25205-2|MCM3_HUMAN Isoform 2 of DNA replication licensing factor MCM3 OS=Homo sapiens GN=MCM3	P25205-2	-0.00881645	0.651276	-0.0333245	0.361883	-0.0411049	0.401099	0.103367	0.323685	FALSE
PG245564	P36578	sp|P36578|RL4_HUMAN 60S ribosomal protein L4 OS=Homo sapiens GN=RPL4 PE=1 SV=5	P36578	-0.0793156	0.407437	-0.266543	0.00742168	0.0365759	0.446481	0.0632135	0.518539	FALSE
PG242160	Q92598|Q92598-2	sp|Q92598|HS105_HUMAN Heat shock protein 105 kDa OS=Homo sapiens GN=HSPH1 PE=1 SV=1	Q92598	0.0260364	0.563556	-0.0770567	0.210287	-0.0986986	0.248058	-0.09925	0.356604	FALSE
PG251160	Q99613|Q99613-2	sp|Q99613|EIF3C_HUMAN Eukaryotic translation initiation factor 3 subunit C OS=Homo sapiens GN=EIF3C PE=1 SV=1	Q99613	0.00237665	0.674044	0.00624506	0.515822	0.303919	0.0592007	0.136078	0.294453	FALSE
PG255039	P07737	sp|P07737|PROF1_HUMAN Profilin-1 OS=Homo sapiens GN=PFN1 PE=1 SV=2	P07737	-0.011689	0.644476	0.287375	0.0355497	0.0919332	0.298853	0.00129687	0.68208	FALSE
PG253671	P49736	sp|P49736|MCM2_HUMAN DNA replication licensing factor MCM2 OS=Homo sapiens GN=MCM2 PE=1 SV=4	P49736	-0.235529	0.118102	-0.508266	0.000636572	0.137744	0.158445	0.0564575	0.523874	FALSE
PG255612	P46783	sp|P46783|RS10_HUMAN 40S ribosomal protein S10 OS=Homo sapiens GN=RPS10 PE=1 SV=1	P46783	0.152843	0.133044	0.10404	0.0987621	0.151024	0.153451	0.178774	0.210862	FALSE
PG259997	A8MXP9	tr|A8MXP9|A8MXP9_HUMAN Matrin-3 OS=Homo sapiens GN=MATR3 PE=1 SV=1	A8MXP9	0.0519028	0.443188	0.123537	0.0660751	-0.103835	0.267311	-0.00857631	0.660183	FALSE
PG255006	P13796	sp|P13796|PLSL_HUMAN Plastin-2 OS=Homo sapiens GN=LCP1 PE=1 SV=6	P13796	0.63321	0.330827	-0.0846616	0.286442	-0.0803646	0.281366	0.0410075	0.552583	FALSE
PG254493	Q9UQ80	sp|Q9UQ80|PA2G4_HUMAN Proliferation-associated protein 2G4 OS=Homo sapiens GN=PA2G4 PE=1 SV=3	Q9UQ80	-0.136585	0.18069	-0.305651	0.0123015	-0.103092	0.218508	-0.087253	0.400332	FALSE
PG253726	Q16891|Q16891-2	sp|Q16891|MIC60_HUMAN MICOS complex subunit MIC60 OS=Homo sapiens GN=IMMT PE=1 SV=1	Q16891	0.102034	0.281552	0.225534	0.0105221	-0.154358	0.138401	-0.101171	0.362589	FALSE
PG251093	P14625	sp|P14625|ENPL_HUMAN Endoplasmin OS=Homo sapiens GN=HSP90B1 PE=1 SV=1	P14625	-0.280188	0.110847	-0.623456	0.0029688	-0.146425	0.161163	-0.118932	0.299993	TRUE
PG244844	P31939	sp|P31939|PUR9_HUMAN Bifunctional purine biosynthesis protein PURH OS=Homo sapiens GN=ATIC PE=1 SV=3	P31939	-0.150759	0.127754	-0.301314	0.00686006	0.0231666	0.465048	-0.00928786	0.656699	FALSE
PG255064	Q06830	sp|Q06830|PRDX1_HUMAN Peroxiredoxin-1 OS=Homo sapiens GN=PRDX1 PE=1 SV=1	Q06830	-0.202988	0.126751	-0.51102	0.00494165	-0.111273	0.269715	-0.0208637	0.626832	FALSE
PG250913	O75534|O75534-4	sp|O75534-4|CSDE1_HUMAN Isoform 4 of Cold shock domain-containing protein E1 OS=Homo sapiens GN=CSDE1	O75534-4	-0.113444	0.235077	-0.219114	0.0111301	-0.135263	0.191152	-0.072207	0.456266	FALSE
PG245337	Q9P258	sp|Q9P258|RCC2_HUMAN Protein RCC2 OS=Homo sapiens GN=RCC2 PE=1 SV=2	Q9P258	0.10695	0.329807	0.170044	0.0222586	0.43442	0.0446989	0.116727	0.297459	FALSE
PG247189	P12270	sp|P12270|TPR_HUMAN Nucleoprotein TPR OS=Homo sapiens GN=TPR PE=1 SV=3	P12270	0.162663	0.221572	0.351457	0.00776907	0.100997	0.308066	0.0057653	0.665557	FALSE
PG246234	P41252	sp|P41252|SYIC_HUMAN Isoleucine--tRNA ligase; cytoplasmic OS=Homo sapiens GN=IARS PE=1 SV=2	P41252	0.0121685	0.635197	-0.00501794	0.526758	-0.14381	0.150926	-0.0924107	0.35592	FALSE
PG247594	P55060|P55060-3	sp|P55060|XPO2_HUMAN Exportin-2 OS=Homo sapiens GN=CSE1L PE=1 SV=3	P55060	-0.0595478	0.391224	-0.168943	0.0376341	-0.0598685	0.331736	-0.0576508	0.489628	FALSE
PG245965	Q9BXP5|Q9BXP5-2|Q9BXP5-3|Q9BXP5-4	sp|Q9BXP5|SRRT_HUMAN Serrate RNA effector molecule homolog OS=Homo sapiens GN=SRRT PE=1 SV=1	Q9BXP5	-0.0541717	0.434139	-0.177316	0.0253058	-0.110017	0.244085	-0.0267162	0.616188	FALSE
PG249925	P27797	sp|P27797|CALR_HUMAN Calreticulin OS=Homo sapiens GN=CALR PE=1 SV=1	P27797	-0.159491	0.202208	-0.386124	0.00470932	0.136072	0.177911	-0.0530587	0.562613	FALSE
PG249854	Q86VP6	sp|Q86VP6|CAND1_HUMAN Cullin-associated NEDD8-dissociated protein 1 OS=Homo sapiens GN=CAND1 PE=1 SV=2	Q86VP6	0.0500088	0.479867	0.221235	0.0126966	-0.00238315	0.534473	-0.0409948	0.545717	FALSE
PG244936	O76021	sp|O76021|RL1D1_HUMAN Ribosomal L1 domain-containing protein 1 OS=Homo sapiens GN=RSL1D1 PE=1 SV=3	O76021	-0.115386	0.366995	-0.499151	0.00824668	0.458998	0.132413	0.210206	0.366271	FALSE
PG244778	P22234|P22234-2	sp|P22234-2|PUR6_HUMAN Isoform 2 of Multifunctional protein ADE2 OS=Homo sapiens GN=PAICS	P22234-2	0.0896578	0.291358	0.0998033	0.136943	0.0239086	0.470657	0.0707439	0.534588	FALSE
PG246314	P78371	sp|P78371|TCPB_HUMAN T-complex protein 1 subunit beta OS=Homo sapiens GN=CCT2 PE=1 SV=4	P78371	-0.0233972	0.588987	-0.0611259	0.272428	-0.0277527	0.451124	0.0177332	0.640073	FALSE
PG256486	Q08945	sp|Q08945|SSRP1_HUMAN FACT complex subunit SSRP1 OS=Homo sapiens GN=SSRP1 PE=1 SV=1	Q08945	0.0147611	0.662415	-0.0189877	0.470711	0.172231	0.131659	0.0980665	0.3742	FALSE
PG246236	Q15046|Q15046-2	sp|Q15046-2|SYK_HUMAN Isoform Mitochondrial of Lysine--tRNA ligase OS=Homo sapiens GN=KARS	Q15046-2	0.0724357	0.347926	0.086676	0.115744	-0.0649804	0.32036	0.0505894	0.524087	FALSE
PG252447	Q02790	sp|Q02790|FKBP4_HUMAN Peptidyl-prolyl cis-trans isomerase FKBP4 OS=Homo sapiens GN=FKBP4 PE=1 SV=3	Q02790	0.137795	0.313551	0.00773609	0.516206	0.000229308	0.541654	-0.0179401	0.630325	FALSE
PG246201	P41250	sp|P41250|SYG_HUMAN Glycine--tRNA ligase OS=Homo sapiens GN=GARS PE=1 SV=3	P41250	-0.0539096	0.439349	-0.255653	0.00910592	0.0482836	0.394695	-0.0321723	0.579066	FALSE
PG246778	P11388|P11388-2|P11388-3|P11388-4	sp|P11388-4|TOP2A_HUMAN Isoform 4 of DNA topoisomerase 2-alpha OS=Homo sapiens GN=TOP2A	P11388-4	0.122471	0.47202	0.230349	0.151099	-0.0516255	0.467251	0.0450733	0.674883	FALSE
PG254283	Q9Y266	sp|Q9Y266|NUDC_HUMAN Nuclear migration protein nudC OS=Homo sapiens GN=NUDC PE=1 SV=1	Q9Y266	0.00274415	0.674563	-0.269082	0.0877	-0.00450462	0.527093	0.0692887	0.456648	FALSE
PG252527	Q92945|A0A087WTP3	tr|A0A087WTP3|A0A087WTP3_HUMAN Far upstream element-binding protein 2 OS=Homo sapiens GN=KHSRP PE=1 SV=1	A0A087WTP3	-0.0165907	0.613653	-0.0129205	0.486681	0.120583	0.31361	-0.0164846	0.63615	FALSE
PG251558	Q92841|H3BLZ8	tr|H3BLZ8|H3BLZ8_HUMAN Probable ATP-dependent RNA helicase DDX17 OS=Homo sapiens GN=DDX17 PE=1 SV=1	H3BLZ8	-0.068201	0.400199	-0.136344	0.0386161	-0.0634755	0.327277	-0.000136997	0.681912	FALSE
PG242408	P23588-2	sp|P23588-2|IF4B_HUMAN Isoform 2 of Eukaryotic translation initiation factor 4B OS=Homo sapiens GN=EIF4B	P23588-2	0.0636426	0.426859	0.186967	0.0165177	0.263989	0.115098	0.144667	0.375366	FALSE
PG250890	P31146	sp|P31146|COR1A_HUMAN Coronin-1A OS=Homo sapiens GN=CORO1A PE=1 SV=4	P31146	0.0213652	0.581467	0.0265827	0.415522	0.00709817	0.520261	0.0996577	0.351145	FALSE
PG245565	P46777	sp|P46777|RL5_HUMAN 60S ribosomal protein L5 OS=Homo sapiens GN=RPL5 PE=1 SV=3	P46777	-0.0792415	0.482314	-0.157926	0.100219	0.155568	0.139844	0.087204	0.398283	FALSE
PG253106	P16402	sp|P16402|H13_HUMAN Histone H1.3 OS=Homo sapiens GN=HIST1H1D PE=1 SV=2	P16402	0.0189503	0.637547	0.0931421	0.377669	1.00023	0.0741895	0.863973	0.234452	TRUE
PG247678	P12956	sp|P12956|XRCC6_HUMAN X-ray repair cross-complementing protein 6 OS=Homo sapiens GN=XRCC6 PE=1 SV=2	P12956	0.123809	0.230982	0.239158	0.0116592	-0.0790253	0.295753	0.0253974	0.600851	FALSE
PG253874	P33992	sp|P33992|MCM5_HUMAN DNA replication licensing factor MCM5 OS=Homo sapiens GN=MCM5 PE=1 SV=5	P33992	-0.0456007	0.59491	-0.200633	0.0964825	0.101824	0.386974	0.0276077	0.660425	FALSE
PG259804	J3KTL2	tr|J3KTL2|J3KTL2_HUMAN Serine/arginine-rich-splicing factor 1 OS=Homo sapiens GN=SRSF1 PE=1 SV=1	J3KTL2	-0.105554	0.281516	-0.102239	0.163224	0.0804521	0.375161	-0.0668662	0.493024	FALSE
PG246488	P54577	sp|P54577|SYYC_HUMAN Tyrosine--tRNA ligase; cytoplasmic OS=Homo sapiens GN=YARS PE=1 SV=4	P54577	-0.00628489	0.662157	0.103392	0.083145	-0.0855598	0.272063	-0.118694	0.321475	FALSE
PG252072	P26641|P26641-2	sp|P26641-2|EF1G_HUMAN Isoform 2 of Elongation factor 1-gamma OS=Homo sapiens GN=EEF1G	P26641-2	0.0599714	0.399479	-0.0111288	0.497555	-0.0756148	0.338947	0.00588431	0.68208	FALSE
PG246100	Q13435	sp|Q13435|SF3B2_HUMAN Splicing factor 3B subunit 2 OS=Homo sapiens GN=SF3B2 PE=1 SV=2	Q13435	-0.0567697	0.423362	-0.0574711	0.294208	0.0876948	0.282698	0.059285	0.490649	FALSE
PG248209	P52209|P52209-2	sp|P52209|6PGD_HUMAN 6-phosphogluconate dehydrogenase; decarboxylating OS=Homo sapiens GN=PGD PE=1 SV=3	P52209	-0.0994863	0.237419	-0.260981	0.00541915	0.108503	0.227928	-0.0322559	0.592609	FALSE
PG252444	P49327	sp|P49327|FAS_HUMAN Fatty acid synthase OS=Homo sapiens GN=FASN PE=1 SV=3	P49327	0.0794362	0.33717	0.368736	0.00530321	-0.0137544	0.498727	-0.0451587	0.524087	FALSE
PG242274	Q5SSJ5	sp|Q5SSJ5|HP1B3_HUMAN Heterochromatin protein 1-binding protein 3 OS=Homo sapiens GN=HP1BP3 PE=1 SV=1	Q5SSJ5	0.181674	0.347041	0.378439	0.0430548	0.154928	0.404616	0.0884108	0.650703	FALSE
PG243799	Q9BXJ9|A0A0B4J1W3	sp|Q9BXJ9|NAA15_HUMAN N-alpha-acetyltransferase 15; NatA auxiliary subunit OS=Homo sapiens GN=NAA15 PE=1 SV=1	Q9BXJ9	0.0397213	0.47256	0.215414	0.00857645	0.0124603	0.513418	0.0180273	0.650138	FALSE
PG247974	P00813	sp|P00813|ADA_HUMAN Adenosine deaminase OS=Homo sapiens GN=ADA PE=1 SV=3	P00813	-0.103679	0.290637	-0.27204	0.0269032	0.00842936	0.535501	0.22547	0.202261	FALSE
PG255243	Q13200	sp|Q13200|PSMD2_HUMAN 26S proteasome non-ATPase regulatory subunit 2 OS=Homo sapiens GN=PSMD2 PE=1 SV=3	Q13200	0.115886	0.274991	0.349531	0.010356	-0.159974	0.141919	-0.150534	0.22546	FALSE
PG242068	P26583	sp|P26583|HMGB2_HUMAN High mobility group protein B2 OS=Homo sapiens GN=HMGB2 PE=1 SV=2	P26583	-0.014364	0.659042	0.212569	0.0438786	0.590756	0.131659	0.444792	0.0790647	FALSE
PG252317	P15311|E7EQR4	tr|E7EQR4|E7EQR4_HUMAN Ezrin OS=Homo sapiens GN=EZR PE=1 SV=3	E7EQR4	-0.0144789	0.620527	-0.0149327	0.473695	0.179779	0.131678	0.149989	0.318353	FALSE
PG251751	P55265|P55265-4	sp|P55265-4|DSRAD_HUMAN Isoform 4 of Double-stranded RNA-specific adenosine deaminase OS=Homo sapiens GN=ADAR	P55265-4	0.0283022	0.542444	0.165277	0.0195673	0.112261	0.207109	0.0205846	0.64546	FALSE
PG248605	P04075	sp|P04075|ALDOA_HUMAN Fructose-bisphosphate aldolase A OS=Homo sapiens GN=ALDOA PE=1 SV=2	P04075	0.00831736	0.653726	0.0449984	0.341779	-0.0221111	0.493592	-0.00516308	0.665909	FALSE
PG246127	P14868	sp|P14868|SYDC_HUMAN Aspartate--tRNA ligase; cytoplasmic OS=Homo sapiens GN=DARS PE=1 SV=2	P14868	0.018846	0.613653	0.160111	0.0413477	-0.115807	0.196	0.000275411	0.68208	FALSE
PG247960	P61221	sp|P61221|ABCE1_HUMAN ATP-binding cassette sub-family E member 1 OS=Homo sapiens GN=ABCE1 PE=1 SV=1	P61221	0.162399	0.157002	0.153377	0.0333242	-0.0644257	0.318132	-0.0395031	0.546537	FALSE
PG242209	P09429	sp|P09429|HMGB1_HUMAN High mobility group protein B1 OS=Homo sapiens GN=HMGB1 PE=1 SV=3	P09429	0.120875	0.341398	0.126675	0.117441	0.0950959	0.407903	0.097616	0.56037	FALSE
PG254712	Q99623	sp|Q99623|PHB2_HUMAN Prohibitin-2 OS=Homo sapiens GN=PHB2 PE=1 SV=2	Q99623	0.0369433	0.507289	-0.120882	0.110981	0.0804526	0.301711	-0.201251	0.185062	FALSE
PG252999	P34897|P34897-3	sp|P34897|GLYM_HUMAN Serine hydroxymethyltransferase; mitochondrial OS=Homo sapiens GN=SHMT2 PE=1 SV=3	P34897	-0.119827	0.166243	-0.371805	0.00516144	-0.26228	0.0784586	-0.183006	0.228196	FALSE
PG244712	P17812	sp|P17812|PYRG1_HUMAN CTP synthase 1 OS=Homo sapiens GN=CTPS1 PE=1 SV=2	P17812	-0.0471286	0.455312	-0.0202524	0.460895	-0.169633	0.131659	-0.117939	0.316592	FALSE
PG246551	P50991	sp|P50991|TCPD_HUMAN T-complex protein 1 subunit delta OS=Homo sapiens GN=CCT4 PE=1 SV=4	P50991	-0.0654858	0.378094	-0.0210845	0.459327	-0.0470921	0.393916	-0.0228222	0.617463	FALSE
PG256530	P16949	sp|P16949|STMN1_HUMAN Stathmin OS=Homo sapiens GN=STMN1 PE=1 SV=3	P16949	0.0329921	0.567045	0.164421	0.0484192	0.145613	0.279603	0.155533	0.3445	FALSE
PG255978	O75533	sp|O75533|SF3B1_HUMAN Splicing factor 3B subunit 1 OS=Homo sapiens GN=SF3B1 PE=1 SV=3	O75533	0.0547273	0.431138	0.0732864	0.184748	0.174178	0.166102	0.15034	0.296943	FALSE
PG246346	P17987	sp|P17987|TCPA_HUMAN T-complex protein 1 subunit alpha OS=Homo sapiens GN=TCP1 PE=1 SV=1	P17987	-0.0576705	0.422562	-0.0787339	0.16495	0.0262546	0.470657	-0.0708218	0.443942	FALSE
PG253189	P16403	sp|P16403|H12_HUMAN Histone H1.2 OS=Homo sapiens GN=HIST1H1C PE=1 SV=2	P16403	0.0230857	0.629472	-0.213592	0.192866	1.90842	0.000801628	0.830076	0.182326	TRUE
PG245605	P62917	sp|P62917|RL8_HUMAN 60S ribosomal protein L8 OS=Homo sapiens GN=RPL8 PE=1 SV=2	P62917	-0.0554744	0.470872	-0.375237	0.0216091	-0.027272	0.46986	0.394383	0.133512	FALSE
PG247174	Q9Y2W1	sp|Q9Y2W1|TR150_HUMAN Thyroid hormone receptor-associated protein 3 OS=Homo sapiens GN=THRAP3 PE=1 SV=2	Q9Y2W1	0.014431	0.628184	0.147383	0.0589786	0.066204	0.328083	0.0909953	0.361408	FALSE
PG242321	P48735	sp|P48735|IDHP_HUMAN Isocitrate dehydrogenase [NADP]; mitochondrial OS=Homo sapiens GN=IDH2 PE=1 SV=2	P48735	-0.0106451	0.643114	-0.119072	0.0651351	-0.176093	0.121991	-0.174087	0.199127	FALSE
PG252492	O75369-8	sp|O75369-8|FLNB_HUMAN Isoform 8 of Filamin-B OS=Homo sapiens GN=FLNB	O75369-8	0.132813	0.299917	0.416312	0.00740032	-0.120605	0.182056	-0.150829	0.228196	FALSE
PG252075	P55884|P55884-2	sp|P55884-2|EIF3B_HUMAN Isoform 2 of Eukaryotic translation initiation factor 3 subunit B OS=Homo sapiens GN=EIF3B	P55884-2	0.0235083	0.588609	0.04185	0.347332	0.0922228	0.253476	0.115111	0.376744	FALSE
PG246421	P37837	sp|P37837|TALDO_HUMAN Transaldolase OS=Homo sapiens GN=TALDO1 PE=1 SV=2	P37837	-0.0334223	0.526983	-0.0132553	0.487458	-0.0429262	0.407601	-0.00683261	0.665097	FALSE
PG246145	Q9P2J5	sp|Q9P2J5|SYLC_HUMAN Leucine--tRNA ligase; cytoplasmic OS=Homo sapiens GN=LARS PE=1 SV=2	Q9P2J5	-0.0701802	0.514808	-0.105828	0.246011	-0.075225	0.289582	-0.0770911	0.421898	FALSE
PG246698	P29401|P29401-2	sp|P29401-2|TKT_HUMAN Isoform 2 of Transketolase OS=Homo sapiens GN=TKT	P29401-2	-0.0195991	0.644309	-0.210243	0.0745932	0.0152798	0.497827	0.158017	0.297459	FALSE
PG254424	P54886|P54886-2	sp|P54886|P5CS_HUMAN Delta-1-pyrroline-5-carboxylate synthase OS=Homo sapiens GN=ALDH18A1 PE=1 SV=2	P54886	0.0134954	0.637958	0.0388734	0.330862	-0.151708	0.14505	-0.0159238	0.63615	FALSE
PG253634	P33991	sp|P33991|MCM4_HUMAN DNA replication licensing factor MCM4 OS=Homo sapiens GN=MCM4 PE=1 SV=5	P33991	-0.0923592	0.253297	-0.191587	0.0201876	-0.0176832	0.485085	0.00680664	0.672298	FALSE
PG245783	O60264	sp|O60264|SMCA5_HUMAN SWI/SNF-related matrix-associated actin-dependent regulator of chromatin subfamily A member 5 OS=Homo sapiens GN=SMARCA5 PE=1 SV=1	O60264	0.166372	0.329807	0.353835	0.0314759	0.0538505	0.513582	0.00293977	0.661022	FALSE
PG245782	Q14683	sp|Q14683|SMC1A_HUMAN Structural maintenance of chromosomes protein 1A OS=Homo sapiens GN=SMC1A PE=1 SV=2	Q14683	0.165194	0.189486	0.512143	0.00334236	0.0658315	0.435772	0.131206	0.473037	FALSE
PG247701	O75083	sp|O75083|WDR1_HUMAN WD repeat-containing protein 1 OS=Homo sapiens GN=WDR1 PE=1 SV=4	O75083	-0.102582	0.262711	-0.312247	0.00530321	0.0816314	0.263226	-0.0354586	0.565694	FALSE
PG250321	Q8N163	sp|Q8N163|CCAR2_HUMAN Cell cycle and apoptosis regulator protein 2 OS=Homo sapiens GN=CCAR2 PE=1 SV=2	Q8N163	0.0317136	0.569841	0.293454	0.0171173	-0.0147764	0.493592	0.0343933	0.592527	FALSE
PG244888	O15067	sp|O15067|PUR4_HUMAN Phosphoribosylformylglycinamidine synthase OS=Homo sapiens GN=PFAS PE=1 SV=4	O15067	0.0967351	0.347041	0.279172	0.0126124	0.0443961	0.400948	0.136609	0.278264	FALSE
PG246237	P56192	sp|P56192|SYMC_HUMAN Methionine--tRNA ligase; cytoplasmic OS=Homo sapiens GN=MARS PE=1 SV=2	P56192	-0.1143	0.293078	-0.452008	0.00684302	-0.0922675	0.243128	-0.107458	0.310561	FALSE
PG247939	P62258	sp|P62258|1433E_HUMAN 14-3-3 protein epsilon OS=Homo sapiens GN=YWHAE PE=1 SV=1	P62258	0.012066	0.655552	-0.177913	0.0666954	0.107467	0.285654	0.0907483	0.4056	FALSE
PG254961	Q9H307	sp|Q9H307|PININ_HUMAN Pinin OS=Homo sapiens GN=PNN PE=1 SV=4	Q9H307	0.0471126	0.467858	0.20384	0.0189419	0.151716	0.159783	0.179805	0.22546	FALSE
PG245566	P62424	sp|P62424|RL7A_HUMAN 60S ribosomal protein L7a OS=Homo sapiens GN=RPL7A PE=1 SV=2	P62424	-0.0650633	0.408082	-0.229947	0.0123015	0.0594878	0.395498	0.0906667	0.427211	FALSE
PG242356	P05204	sp|P05204|HMGN2_HUMAN Non-histone chromosomal protein HMG-17 OS=Homo sapiens GN=HMGN2 PE=1 SV=3	P05204	-0.00876835	0.673255	-0.179202	0.278294	0.808035	0.197657	0.585233	0.26281	FALSE
PG250670	P23528	sp|P23528|COF1_HUMAN Cofilin-1 OS=Homo sapiens GN=CFL1 PE=1 SV=3	P23528	0.00634744	0.664837	0.169373	0.0729275	-0.104837	0.241773	-0.091876	0.47605	FALSE
PG245913	Q9NTJ3	sp|Q9NTJ3|SMC4_HUMAN Structural maintenance of chromosomes protein 4 OS=Homo sapiens GN=SMC4 PE=1 SV=2	Q9NTJ3	0.134452	0.188896	0.354068	0.00767724	0.0248465	0.459183	0.0487956	0.514526	FALSE
PG249345	Q7L1Q6|Q7L1Q6-3|Q7L1Q6-4	sp|Q7L1Q6-3|BZW1_HUMAN Isoform 3 of Basic leucine zipper and W2 domain-containing protein 1 OS=Homo sapiens GN=BZW1	Q7L1Q6-3	-0.114135	0.173987	-0.256387	0.0122658	-0.0845505	0.26458	0.249152	0.149292	FALSE
PG257108	P43403	sp|P43403|ZAP70_HUMAN Tyrosine-protein kinase ZAP-70 OS=Homo sapiens GN=ZAP70 PE=1 SV=1	P43403	0.0640609	0.366224	0.149674	0.0402089	-0.121895	0.185936	-0.0855105	0.375366	FALSE
PG253423	Q9BQG0|Q9BQG0-2	sp|Q9BQG0-2|MBB1A_HUMAN Isoform 2 of Myb-binding protein 1A OS=Homo sapiens GN=MYBBP1A	Q9BQG0-2	0.0459244	0.489156	0.0219694	0.444191	0.0748433	0.460275	0.00885563	0.673019	FALSE
PG246854	Q13263	sp|Q13263|TIF1B_HUMAN Transcription intermediary factor 1-beta OS=Homo sapiens GN=TRIM28 PE=1 SV=5	Q13263	-0.0140135	0.625857	-0.0826722	0.144515	-0.0421766	0.418399	0.0171225	0.660183	FALSE
PG252827	P52566	sp|P52566|GDIR2_HUMAN Rho GDP-dissociation inhibitor 2 OS=Homo sapiens GN=ARHGDIB PE=1 SV=3	P52566	-0.0679679	0.560957	-0.179814	0.0977692	-0.0287762	0.449073	0.0575693	0.581474	FALSE
PG243426	P07195	sp|P07195|LDHB_HUMAN L-lactate dehydrogenase B chain OS=Homo sapiens GN=LDHB PE=1 SV=2	P07195	-0.0841367	0.434139	-0.239045	0.0609921	0.030854	0.485805	0.0623955	0.549561	FALSE
PG251399	Q92499|F1T0B3|A0A087X2G1	sp|Q92499|DDX1_HUMAN ATP-dependent RNA helicase DDX1 OS=Homo sapiens GN=DDX1 PE=1 SV=2	Q92499	-0.0850474	0.321588	0.00195256	0.538663	0.0474044	0.435388	-0.0672002	0.443942	FALSE
PG254356	Q08J23	sp|Q08J23|NSUN2_HUMAN tRNA (cytosine(34)-C(5))-methyltransferase OS=Homo sapiens GN=NSUN2 PE=1 SV=2	Q08J23	0.00998629	0.644982	0.0790536	0.13358	-0.0602003	0.339169	-0.119867	0.343828	FALSE
PG244141	P46087|P46087-2|P46087-4	sp|P46087-4|NOP2_HUMAN Isoform 4 of Probable 28S rRNA (cytosine(4447)-C(5))-methyltransferase OS=Homo sapiens GN=NOP2	P46087-4	-0.0482334	0.624539	-0.0545015	0.45693	0.290476	0.260813	0.188784	0.445906	FALSE
PG251712	Q16643|Q16643-3	sp|Q16643-3|DREB_HUMAN Isoform 3 of Drebrin OS=Homo sapiens GN=DBN1	Q16643-3	-0.0953467	0.261776	-0.203309	0.0269032	-0.0369086	0.417223	0.168259	0.215212	FALSE
PG255492	P04843	sp|P04843|RPN1_HUMAN Dolichyl-diphosphooligosaccharide--protein glycosyltransferase subunit 1 OS=Homo sapiens GN=RPN1 PE=1 SV=1	P04843	-0.118799	0.414042	-0.403669	0.0184598	0.173358	0.243797	-0.0519363	0.582542	FALSE
PG244417	P12004	sp|P12004|PCNA_HUMAN Proliferating cell nuclear antigen OS=Homo sapiens GN=PCNA PE=1 SV=1	P12004	-0.225339	0.113831	-0.383598	0.00412508	-0.129386	0.212427	0.027532	0.624527	FALSE
PG244987	P27708|F8VPD4	sp|P27708|PYR1_HUMAN CAD protein OS=Homo sapiens GN=CAD PE=1 SV=3	P27708	0.0159195	0.626376	0.105912	0.136943	-0.0490826	0.377965	-0.121163	0.283091	FALSE
PG245541	P40429	sp|P40429|RL13A_HUMAN 60S ribosomal protein L13a OS=Homo sapiens GN=RPL13A PE=1 SV=2	P40429	-0.0860931	0.272672	-0.26519	0.00541915	-0.0063121	0.523128	0.390536	0.132415	FALSE
PG244907	P08575|P08575-2|A0A0A0MT22|X6R433	tr|A0A0A0MT22|A0A0A0MT22_HUMAN Protein tyrosine phosphatase; receptor type; C; isoform CRA_d OS=Homo sapiens GN=PTPRC PE=1 SV=1	A0A0A0MT22	0.0441307	0.489908	0.180147	0.0433493	0.0640573	0.324335	0.215109	0.155277	FALSE
PG246712	P02786	sp|P02786|TFR1_HUMAN Transferrin receptor protein 1 OS=Homo sapiens GN=TFRC PE=1 SV=2	P02786	0.10351	0.297257	0.176634	0.0556579	-0.0522358	0.387831	0.0388914	0.548826	FALSE
PG254215	Q8N1F7	sp|Q8N1F7|NUP93_HUMAN Nuclear pore complex protein Nup93 OS=Homo sapiens GN=NUP93 PE=1 SV=2	Q8N1F7	0.0386	0.477873	0.203322	0.0370504	-0.00929887	0.511275	0.0457473	0.528774	FALSE
PG250124	Q16543	sp|Q16543|CDC37_HUMAN Hsp90 co-chaperone Cdc37 OS=Homo sapiens GN=CDC37 PE=1 SV=1	Q16543	-0.077014	0.347926	-0.389488	0.00991397	0.234028	0.108932	0.239839	0.175471	FALSE
PG253151	P10412	sp|P10412|H14_HUMAN Histone H1.4 OS=Homo sapiens GN=HIST1H1E PE=1 SV=2	P10412	0.124645	0.447922	0.293496	0.0691474	2.43903	0.00800257	1.72119	0.0209383	TRUE
PG243423	P00338|P00338-3	sp|P00338-3|LDHA_HUMAN Isoform 3 of L-lactate dehydrogenase A chain OS=Homo sapiens GN=LDHA	P00338-3	-0.0360778	0.543243	-0.153429	0.0421427	0.092345	0.309999	0.152471	0.295561	FALSE
PG256569	Q15029|Q15029-2	sp|Q15029|U5S1_HUMAN 116 kDa U5 small nuclear ribonucleoprotein component OS=Homo sapiens GN=EFTUD2 PE=1 SV=1	Q15029	0.0985345	0.307297	0.317781	0.0120418	-0.026766	0.452222	-0.0955396	0.351832	FALSE
PG253591	P40925|P40925-3	sp|P40925-3|MDHC_HUMAN Isoform 3 of Malate dehydrogenase; cytoplasmic OS=Homo sapiens GN=MDH1	P40925-3	-0.0333926	0.568216	-0.459505	0.00801383	0.180806	0.130006	0.0213537	0.616871	FALSE
PG250058	Q14839|Q14839-2|F5GWX5|A0A0C4DGG9	sp|Q14839-2|CHD4_HUMAN Isoform 2 of Chromodomain-helicase-DNA-binding protein 4 OS=Homo sapiens GN=CHD4	Q14839-2	-0.00848896	0.682446	0.122455	0.216371	0.0409979	0.51039	-0.0655784	0.577194	FALSE
PG245726	P23396	sp|P23396|RS3_HUMAN 40S ribosomal protein S3 OS=Homo sapiens GN=RPS3 PE=1 SV=2	P23396	0.142677	0.209426	0.158085	0.0660751	-0.154521	0.224273	-0.0402097	0.583701	FALSE
PG248436	P28838|P28838-2	sp|P28838|AMPL_HUMAN Cytosol aminopeptidase OS=Homo sapiens GN=LAP3 PE=1 SV=3	P28838	0.0955558	0.336843	0.226042	0.0301758	-0.061285	0.334121	0.0050649	0.671186	FALSE
PG246447	P13693|A0A0B4J2C3|Q5W0H4	tr|A0A0B4J2C3|A0A0B4J2C3_HUMAN Translationally-controlled tumor protein OS=Homo sapiens GN=TPT1 PE=1 SV=1	A0A0B4J2C3	-0.0720974	0.479366	-0.161994	0.10515	-0.0302724	0.44443	-0.0366548	0.597794	FALSE
PG252196	P40939	sp|P40939|ECHA_HUMAN Trifunctional enzyme subunit alpha; mitochondrial OS=Homo sapiens GN=HADHA PE=1 SV=2	P40939	-0.0867849	0.373223	-0.163617	0.0615688	-0.120358	0.195993	-0.0414329	0.557709	FALSE
PG247198	Q12931|Q12931-2	sp|Q12931|TRAP1_HUMAN Heat shock protein 75 kDa; mitochondrial OS=Homo sapiens GN=TRAP1 PE=1 SV=3	Q12931	0.0361757	0.538926	0.0864878	0.208055	-0.191148	0.138401	-0.139743	0.296008	FALSE
PG244425	Q8WUM4	sp|Q8WUM4|PDC6I_HUMAN Programmed cell death 6-interacting protein OS=Homo sapiens GN=PDCD6IP PE=1 SV=1	Q8WUM4	0.130616	0.272672	0.411597	0.00812356	-0.0104434	0.511979	0.0107716	0.652396	FALSE
PG251475	P00367	sp|P00367|DHE3_HUMAN Glutamate dehydrogenase 1; mitochondrial OS=Homo sapiens GN=GLUD1 PE=1 SV=2	P00367	-0.00799979	0.660328	0.0559138	0.264899	0.0607807	0.40861	-0.193294	0.201033	FALSE
PG255051	O15355	sp|O15355|PPM1G_HUMAN Protein phosphatase 1G OS=Homo sapiens GN=PPM1G PE=1 SV=1	O15355	0.0742459	0.349978	0.197501	0.0419573	0.191977	0.197913	0.164194	0.221917	FALSE
PG253593	P40926	sp|P40926|MDHM_HUMAN Malate dehydrogenase; mitochondrial OS=Homo sapiens GN=MDH2 PE=1 SV=3	P40926	-0.0422853	0.516508	-0.101695	0.141183	-0.189993	0.131607	-0.157755	0.3184	FALSE
PG246272	P54136	sp|P54136|SYRC_HUMAN Arginine--tRNA ligase; cytoplasmic OS=Homo sapiens GN=RARS PE=1 SV=2	P54136	0.0920511	0.239602	0.142771	0.0424209	-0.112611	0.197293	-0.0682995	0.461931	FALSE
PG254655	P18669	sp|P18669|PGAM1_HUMAN Phosphoglycerate mutase 1 OS=Homo sapiens GN=PGAM1 PE=1 SV=2	P18669	-0.00989634	0.644705	-0.224037	0.0279525	0.442361	0.0438053	0.135486	0.341197	FALSE
PG245174	P06400	sp|P06400|RB_HUMAN Retinoblastoma-associated protein OS=Homo sapiens GN=RB1 PE=1 SV=2	P06400	0.00870937	0.662157	0.18554	0.0421427	0.00769246	0.517412	-0.0392192	0.553188	FALSE
PG255172	Q8TEM1	sp|Q8TEM1|PO210_HUMAN Nuclear pore membrane glycoprotein 210 OS=Homo sapiens GN=NUP210 PE=1 SV=3	Q8TEM1	0.115341	0.324829	0.28814	0.0202605	-0.0455066	0.470657	-0.0381154	0.614993	FALSE
PG249880	Q14444|Q14444-2	sp|Q14444|CAPR1_HUMAN Caprin-1 OS=Homo sapiens GN=CAPRIN1 PE=1 SV=2	Q14444	-0.181249	0.136888	-0.544827	0.00662606	0.0220907	0.472628	0.0129768	0.657792	FALSE
PG244953	P61313	sp|P61313|RL15_HUMAN 60S ribosomal protein L15 OS=Homo sapiens GN=RPL15 PE=1 SV=2	P61313	-0.0651124	0.385588	-0.147007	0.0398582	0.241266	0.0977922	0.0817736	0.457634	FALSE
PG242369	Q1KMD3	sp|Q1KMD3|HNRL2_HUMAN Heterogeneous nuclear ribonucleoprotein U-like protein 2 OS=Homo sapiens GN=HNRNPUL2 PE=1 SV=1	Q1KMD3	-0.0694656	0.36832	-0.0157895	0.483368	-0.0282324	0.447867	0.0440551	0.532995	FALSE
PG244952	P50914	sp|P50914|RL14_HUMAN 60S ribosomal protein L14 OS=Homo sapiens GN=RPL14 PE=1 SV=4	P50914	0.307088	0.0581477	0.327692	0.00388351	0.0108582	0.51202	0.19292	0.310062	FALSE
PG244955	P26373	sp|P26373|RL13_HUMAN 60S ribosomal protein L13 OS=Homo sapiens GN=RPL13 PE=1 SV=4	P26373	-0.00977913	0.653463	-0.0677533	0.226505	0.121394	0.238845	0.0680161	0.47518	FALSE
PG253778	P33993	sp|P33993|MCM7_HUMAN DNA replication licensing factor MCM7 OS=Homo sapiens GN=MCM7 PE=1 SV=4	P33993	-0.133868	0.170383	-0.33195	0.00530321	-0.0379741	0.408181	-0.00861952	0.658669	FALSE
PG250367	Q14008|Q14008-2|Q14008-3	sp|Q14008-3|CKAP5_HUMAN Isoform 3 of Cytoskeleton-associated protein 5 OS=Homo sapiens GN=CKAP5	Q14008-3	0.252401	0.136526	0.504679	0.00593247	0.0286827	0.491998	0.0518339	0.612162	FALSE
PG254611	P30101	sp|P30101|PDIA3_HUMAN Protein disulfide-isomerase A3 OS=Homo sapiens GN=PDIA3 PE=1 SV=4	P30101	-0.183323	0.17869	-0.301486	0.00516144	-0.188204	0.124896	-0.134481	0.290722	FALSE
PG255886	P23526	sp|P23526|SAHH_HUMAN Adenosylhomocysteinase OS=Homo sapiens GN=AHCY PE=1 SV=4	P23526	0.0626849	0.423241	0.138646	0.0625536	-0.0406913	0.425707	0.00292853	0.677322	FALSE
PG244864	Q9UNM6	sp|Q9UNM6|PSD13_HUMAN 26S proteasome non-ATPase regulatory subunit 13 OS=Homo sapiens GN=PSMD13 PE=1 SV=2	Q9UNM6	-0.0485047	0.445449	-0.205773	0.0173078	-0.124757	0.239834	-0.171426	0.224129	FALSE
PG245672	P62277	sp|P62277|RS13_HUMAN 40S ribosomal protein S13 OS=Homo sapiens GN=RPS13 PE=1 SV=2	P62277	-0.142689	0.227738	-0.449502	0.00507875	0.160942	0.218192	0.134542	0.433619	FALSE
PG244387	Q29RF7	sp|Q29RF7|PDS5A_HUMAN Sister chromatid cohesion protein PDS5 homolog A OS=Homo sapiens GN=PDS5A PE=1 SV=1	Q29RF7	0.144136	0.238128	0.245566	0.0213619	-0.0102288	0.514191	-0.025653	0.628823	FALSE
PG243031	Q12906|Q12906-7	sp|Q12906-7|ILF3_HUMAN Isoform 7 of Interleukin enhancer-binding factor 3 OS=Homo sapiens GN=ILF3	Q12906-7	0.00139158	0.682446	0.00292211	0.53707	0.040552	0.445884	0.0415015	0.590012	FALSE
PG248710	P61158	sp|P61158|ARP3_HUMAN Actin-related protein 3 OS=Homo sapiens GN=ACTR3 PE=1 SV=3	P61158	0.119497	0.281516	0.320855	0.0162147	0.0816797	0.282969	-0.0408987	0.539831	FALSE
PG246529	P26639|P26639-2	sp|P26639-2|SYTC_HUMAN Isoform 2 of Threonine--tRNA ligase; cytoplasmic OS=Homo sapiens GN=TARS	P26639-2	-0.116104	0.399124	-0.248572	0.0307594	-0.0884825	0.253476	-0.0114026	0.650703	FALSE
PG253272	Q16836|Q16836-2|Q16836-3|E9PF18|A0A0A0MSE2	tr|A0A0A0MSE2|A0A0A0MSE2_HUMAN Hydroxyacyl-coenzyme A dehydrogenase; mitochondrial OS=Homo sapiens GN=HADH PE=1 SV=1	A0A0A0MSE2	-0.158354	0.118102	-0.333189	0.00494165	-0.0690717	0.300223	0.259101	0.196246	FALSE
PG245352	P13489	sp|P13489|RINI_HUMAN Ribonuclease inhibitor OS=Homo sapiens GN=RNH1 PE=1 SV=2	P13489	-0.147858	0.211218	-0.331394	0.010629	-0.104496	0.24945	-0.119436	0.333489	FALSE
PG242507	Q14974	sp|Q14974|IMB1_HUMAN Importin subunit beta-1 OS=Homo sapiens GN=KPNB1 PE=1 SV=2	Q14974	-0.161284	0.126751	-0.395745	0.00249097	-0.0459422	0.398599	-0.0595387	0.511645	FALSE
PG256481	O76094	sp|O76094|SRP72_HUMAN Signal recognition particle subunit SRP72 OS=Homo sapiens GN=SRP72 PE=1 SV=3	O76094	0.0361335	0.500717	0.0877087	0.265352	-0.0949071	0.255236	-0.118092	0.288993	FALSE
PG242672	O00410|O00410-3	sp|O00410-3|IPO5_HUMAN Isoform 3 of Importin-5 OS=Homo sapiens GN=IPO5	O00410-3	0.0903686	0.353665	0.251584	0.0178667	0.0104267	0.509654	-0.0221692	0.616423	FALSE
PG255247	O43242	sp|O43242|PSMD3_HUMAN 26S proteasome non-ATPase regulatory subunit 3 OS=Homo sapiens GN=PSMD3 PE=1 SV=2	O43242	0.0997599	0.394274	0.268893	0.024663	-0.0630133	0.340938	-0.0360228	0.571284	FALSE
PG250111	P09497-2	sp|P09497-2|CLCB_HUMAN Isoform Non-brain of Clathrin light chain B OS=Homo sapiens GN=CLTB	P09497-2	0.00234292	0.67048	-0.016936	0.512453	-0.120051	0.297729	-0.101082	0.435864	FALSE
PG251794	Q9NY33|G3V1D3|G3V180	tr|G3V180|G3V180_HUMAN Dipeptidyl peptidase 3 OS=Homo sapiens GN=DPP3 PE=1 SV=1	G3V180	-0.229825	0.101606	-0.544866	0.00496496	0.0930623	0.29294	0.167184	0.224129	FALSE
PG245740	O43290	sp|O43290|SNUT1_HUMAN U4/U6.U5 tri-snRNP-associated protein 1 OS=Homo sapiens GN=SART1 PE=1 SV=1	O43290	0.069434	0.402636	0.280969	0.0131056	0.119531	0.194842	0.107111	0.343952	FALSE
PG249247	Q9UIG0|Q9UIG0-2	sp|Q9UIG0|BAZ1B_HUMAN Tyrosine-protein kinase BAZ1B OS=Homo sapiens GN=BAZ1B PE=1 SV=2	Q9UIG0	0.134556	0.424279	0.318649	0.0649564	0.219136	0.377138	0.20817	0.533405	FALSE
PG252694	P11413|P11413-2|P11413-3	sp|P11413-2|G6PD_HUMAN Isoform Long of Glucose-6-phosphate 1-dehydrogenase OS=Homo sapiens GN=G6PD	P11413-2	0.0206976	0.603741	0.109411	0.1139	0.00303503	0.534313	-0.0424169	0.539562	FALSE
PG246542	P37802|P37802-2	sp|P37802-2|TAGL2_HUMAN Isoform 2 of Transgelin-2 OS=Homo sapiens GN=TAGLN2	P37802-2	-0.0316072	0.571766	-0.225553	0.0200039	-0.168579	0.143946	-0.0764235	0.493024	FALSE
PG251005	Q14203|Q14203-3|Q14203-4|Q14203-6|E7EX90	sp|Q14203|DCTN1_HUMAN Dynactin subunit 1 OS=Homo sapiens GN=DCTN1 PE=1 SV=3	Q14203	0.0689264	0.474911	0.277732	0.0294813	0.115888	0.210173	0.0737155	0.430013	FALSE
PG249123	P48047	sp|P48047|ATPO_HUMAN ATP synthase subunit O; mitochondrial OS=Homo sapiens GN=ATP5O PE=1 SV=1	P48047	0.05408	0.472392	0.0706304	0.229397	-0.13744	0.182056	-0.24903	0.182479	FALSE
PG264163	A0A1C7CYX9	tr|A0A1C7CYX9|A0A1C7CYX9_HUMAN Dihydropyrimidinase-related protein 2 OS=Homo sapiens GN=DPYSL2 PE=1 SV=1	A0A1C7CYX9	0.00943875	0.644705	0.01945	0.451404	0.0903001	0.281926	0.0717313	0.449824	FALSE
PG243996	B0I1T2	sp|B0I1T2|MYO1G_HUMAN Unconventional myosin-Ig OS=Homo sapiens GN=MYO1G PE=1 SV=2	B0I1T2	0.0140343	0.619912	-0.0543651	0.226971	0.0152019	0.494523	-0.023442	0.609315	FALSE
PG255241	Q99460|A0A087WW66	tr|A0A087WW66|A0A087WW66_HUMAN 26S proteasome non-ATPase regulatory subunit 1 OS=Homo sapiens GN=PSMD1 PE=1 SV=1	A0A087WW66	0.00902521	0.653463	-0.064385	0.219331	-0.0805693	0.274562	-0.0689457	0.48241	FALSE
PG242598	O60841|A0A087WUT6	tr|A0A087WUT6|A0A087WUT6_HUMAN Eukaryotic translation initiation factor 5B OS=Homo sapiens GN=EIF5B PE=1 SV=1	A0A087WUT6	0.14918	0.149411	0.179279	0.0183773	-0.0487636	0.377163	-0.00612476	0.665557	FALSE
PG253686	P31153	sp|P31153|METK2_HUMAN S-adenosylmethionine synthase isoform type-2 OS=Homo sapiens GN=MAT2A PE=1 SV=1	P31153	0.0178664	0.629472	-0.063153	0.283767	-0.0626087	0.335126	-0.0728845	0.44577	FALSE
PG242597	P20042	sp|P20042|IF2B_HUMAN Eukaryotic translation initiation factor 2 subunit 2 OS=Homo sapiens GN=EIF2S2 PE=1 SV=2	P20042	0.0578453	0.523003	0.242204	0.0538186	0.0419144	0.428247	0.0751501	0.54982	FALSE
PG253104	P49915	sp|P49915|GUAA_HUMAN GMP synthase [glutamine-hydrolyzing] OS=Homo sapiens GN=GMPS PE=1 SV=1	P49915	0.0874767	0.365378	0.220556	0.0325734	0.048386	0.388044	-0.112524	0.343008	FALSE
PG255570	Q9Y3I0	sp|Q9Y3I0|RTCB_HUMAN tRNA-splicing ligase RtcB homolog OS=Homo sapiens GN=RTCB PE=1 SV=1	Q9Y3I0	0.0502282	0.428963	-0.023318	0.43583	-0.0582636	0.341177	-0.0977259	0.343008	FALSE
PG243683	P11717	sp|P11717|MPRI_HUMAN Cation-independent mannose-6-phosphate receptor OS=Homo sapiens GN=IGF2R PE=1 SV=3	P11717	0.111319	0.2798	0.334478	0.0122658	0.0129662	0.500482	0.0328964	0.582374	FALSE
PG244223	Q9BZE4	sp|Q9BZE4|NOG1_HUMAN Nucleolar GTP-binding protein 1 OS=Homo sapiens GN=GTPBP4 PE=1 SV=3	Q9BZE4	-0.00358252	0.676447	0.0450856	0.418247	0.122882	0.29174	0.206129	0.276705	FALSE
PG245103	Q96PK6	sp|Q96PK6|RBM14_HUMAN RNA-binding protein 14 OS=Homo sapiens GN=RBM14 PE=1 SV=2	Q96PK6	0.074046	0.349978	0.229057	0.0125715	-0.0808816	0.270374	-0.00502721	0.669123	FALSE
PG249926	P27824|P27824-2	sp|P27824-2|CALX_HUMAN Isoform 2 of Calnexin OS=Homo sapiens GN=CANX	P27824-2	-0.0156649	0.658389	-0.168118	0.15041	0.1043	0.232404	-0.0246924	0.625066	FALSE
PG262053	A0A140T936	tr|A0A140T936|A0A140T936_HUMAN Valine--tRNA ligase (Fragment) OS=Homo sapiens GN=VARS PE=1 SV=1	A0A140T936	0.183728	0.100711	0.411568	0.00334236	-0.0279942	0.447424	0.023213	0.619123	FALSE
PG255494	Q02878	sp|Q02878|RL6_HUMAN 60S ribosomal protein L6 OS=Homo sapiens GN=RPL6 PE=1 SV=3	Q02878	-0.00628886	0.67109	-0.0334885	0.418761	0.213494	0.096671	0.296781	0.111439	FALSE
PG255995	P42285	sp|P42285|SK2L2_HUMAN Superkiller viralicidic activity 2-like 2 OS=Homo sapiens GN=SKIV2L2 PE=1 SV=3	P42285	0.172355	0.198563	0.267157	0.014367	-0.0195503	0.480993	-0.0434369	0.531392	FALSE
PG256026	P31040	sp|P31040|SDHA_HUMAN Succinate dehydrogenase [ubiquinone] flavoprotein subunit; mitochondrial OS=Homo sapiens GN=SDHA PE=1 SV=2	P31040	0.0871472	0.364002	0.27601	0.0199721	-0.159588	0.148831	-0.228513	0.145449	FALSE
PG253095	P78347|P78347-2|P78347-3|P78347-4	sp|P78347|GTF2I_HUMAN General transcription factor II-I OS=Homo sapiens GN=GTF2I PE=1 SV=2	P78347	0.255287	0.106788	0.449306	0.00257931	-0.00535992	0.523339	0.0772553	0.530302	FALSE
PG255231	P17980|R4GNH3	sp|P17980|PRS6A_HUMAN 26S protease regulatory subunit 6A OS=Homo sapiens GN=PSMC3 PE=1 SV=3	P17980	0.113833	0.330827	0.238097	0.0182577	-0.0947498	0.238141	-0.0494652	0.548933	FALSE
PG242530	Q9NZI8	sp|Q9NZI8|IF2B1_HUMAN Insulin-like growth factor 2 mRNA-binding protein 1 OS=Homo sapiens GN=IGF2BP1 PE=1 SV=2	Q9NZI8	0.178865	0.140297	0.302366	0.0086107	-0.039176	0.443596	0.0305741	0.615028	FALSE
PG245156	P62826|J3KQE5	tr|J3KQE5|J3KQE5_HUMAN GTP-binding nuclear protein Ran (Fragment) OS=Homo sapiens GN=RAN PE=1 SV=1	J3KQE5	0.0934467	0.391279	-0.0804203	0.359101	0.164715	0.143975	0.02041	0.633078	FALSE
PG256895	Q7Z2W4	sp|Q7Z2W4|ZCCHV_HUMAN Zinc finger CCCH-type antiviral protein 1 OS=Homo sapiens GN=ZC3HAV1 PE=1 SV=3	Q7Z2W4	0.0433862	0.447922	0.108384	0.0731082	0.0881585	0.248945	-0.0165537	0.641858	FALSE
PG254011	O94776	sp|O94776|MTA2_HUMAN Metastasis-associated protein MTA2 OS=Homo sapiens GN=MTA2 PE=1 SV=1	O94776	0.00708872	0.659358	0.0363948	0.439643	0.0292358	0.514396	0.0668657	0.607048	FALSE
PG256127	Q9Y617	sp|Q9Y617|SERC_HUMAN Phosphoserine aminotransferase OS=Homo sapiens GN=PSAT1 PE=1 SV=2	Q9Y617	0.101453	0.257091	0.132922	0.0375463	-0.0300172	0.452928	-0.0498187	0.518539	FALSE
PG249124	O00154|O00154-4|O00154-6|O00154-7	sp|O00154|BACH_HUMAN Cytosolic acyl coenzyme A thioester hydrolase OS=Homo sapiens GN=ACOT7 PE=1 SV=3	O00154	-0.0687932	0.351524	-0.298539	0.0173078	0.0562235	0.390568	0.110001	0.320674	FALSE
PG245251	Q92900|Q92900-2	sp|Q92900|RENT1_HUMAN Regulator of nonsense transcripts 1 OS=Homo sapiens GN=UPF1 PE=1 SV=2	Q92900	0.081304	0.321588	0.221238	0.0114136	-0.0314265	0.449546	-0.0705192	0.44577	FALSE
PG251820	P25685	sp|P25685|DNJB1_HUMAN DnaJ homolog subfamily B member 1 OS=Homo sapiens GN=DNAJB1 PE=1 SV=4	P25685	0.128002	0.192063	0.124663	0.0659103	-0.0880492	0.250252	0.0219188	0.616188	FALSE
PG244941	P46779	sp|P46779|RL28_HUMAN 60S ribosomal protein L28 OS=Homo sapiens GN=RPL28 PE=1 SV=3	P46779	-0.108852	0.356516	-0.258308	0.0349914	-0.206849	0.241773	0.0166355	0.640385	FALSE
PG252056	O15372|B3KS98	tr|B3KS98|B3KS98_HUMAN Eukaryotic translation initiation factor 3 subunit H OS=Homo sapiens GN=EIF3H PE=1 SV=1	B3KS98	0.0432926	0.56341	0.133004	0.105912	0.104272	0.212896	0.378291	0.149937	FALSE
PG246662	Q9P016	sp|Q9P016|THYN1_HUMAN Thymocyte nuclear protein 1 OS=Homo sapiens GN=THYN1 PE=1 SV=1	Q9P016	-0.165044	0.330827	-0.330628	0.0206694	0.371352	0.123404	0.0424969	0.669123	FALSE
PG242363	O14979|A0A087WUK2	sp|O14979|HNRDL_HUMAN Heterogeneous nuclear ribonucleoprotein D-like OS=Homo sapiens GN=HNRNPDL PE=1 SV=3	O14979	0.0208814	0.625779	0.097882	0.140031	0.3486	0.0756386	0.204269	0.197897	FALSE
PG247345	Q8NBS9	sp|Q8NBS9|TXND5_HUMAN Thioredoxin domain-containing protein 5 OS=Homo sapiens GN=TXNDC5 PE=1 SV=2	Q8NBS9	0.0284432	0.629472	-0.0139385	0.510563	0.0765198	0.29294	-0.0469999	0.539831	FALSE
PG255975	Q15459	sp|Q15459|SF3A1_HUMAN Splicing factor 3A subunit 1 OS=Homo sapiens GN=SF3A1 PE=1 SV=1	Q15459	-0.0581088	0.422039	-0.0812826	0.179352	0.0562468	0.367539	-0.0220767	0.617463	FALSE
PG250903	Q16630|Q16630-2	sp|Q16630-2|CPSF6_HUMAN Isoform 2 of Cleavage and polyadenylation specificity factor subunit 6 OS=Homo sapiens GN=CPSF6	Q16630-2	-0.0138087	0.643167	0.0426702	0.34233	0.151397	0.144876	0.268414	0.238349	FALSE
PG250125	Q99459	sp|Q99459|CDC5L_HUMAN Cell division cycle 5-like protein OS=Homo sapiens GN=CDC5L PE=1 SV=2	Q99459	0.0694456	0.422039	0.23301	0.0203285	0.101333	0.33747	0.0726589	0.581074	FALSE
PG255626	P39019	sp|P39019|RS19_HUMAN 40S ribosomal protein S19 OS=Homo sapiens GN=RPS19 PE=1 SV=2	P39019	-0.0379328	0.606948	-0.0746961	0.332139	0.167652	0.177911	0.36251	0.169458	FALSE
PG255758	P08621	sp|P08621|RU17_HUMAN U1 small nuclear ribonucleoprotein 70 kDa OS=Homo sapiens GN=SNRNP70 PE=1 SV=2	P08621	-0.0265546	0.560175	-0.094572	0.124297	0.206448	0.105896	0.288246	0.122255	FALSE
PG245457	P27694	sp|P27694|RFA1_HUMAN Replication protein A 70 kDa DNA-binding subunit OS=Homo sapiens GN=RPA1 PE=1 SV=2	P27694	-0.0708299	0.40047	-0.19068	0.0469106	0.0030918	0.53838	-0.0619358	0.465964	FALSE
PG264080	E9PN89	tr|E9PN89|E9PN89_HUMAN Heat shock cognate 71 kDa protein (Fragment) OS=Homo sapiens GN=HSPA8 PE=1 SV=1	E9PN89	-0.0546873	0.436274	-0.443341	0.0189419	-0.0105872	0.528882	0.0358786	0.619456	FALSE
PG255277	P25788|P25788-2	sp|P25788|PSA3_HUMAN Proteasome subunit alpha type-3 OS=Homo sapiens GN=PSMA3 PE=1 SV=2	P25788	-0.113719	0.227014	-0.202435	0.01199	0.00512529	0.527382	0.0966768	0.464302	FALSE
PG248955	P06576	sp|P06576|ATPB_HUMAN ATP synthase subunit beta; mitochondrial OS=Homo sapiens GN=ATP5B PE=1 SV=3	P06576	-0.137905	0.191069	-0.287675	0.00447637	-0.155263	0.161163	-0.174461	0.224129	FALSE
PG250675	P53621	sp|P53621|COPA_HUMAN Coatomer subunit alpha OS=Homo sapiens GN=COPA PE=1 SV=2	P53621	0.125276	0.182731	0.297537	0.00664137	0.0306872	0.452222	-0.00742268	0.660319	FALSE
PG245004	P43487	sp|P43487|RANG_HUMAN Ran-specific GTPase-activating protein OS=Homo sapiens GN=RANBP1 PE=1 SV=1	P43487	-0.15378	0.261776	-0.364152	0.021336	0.253888	0.111398	-0.157175	0.23677	FALSE
PG255445	Q13151	sp|Q13151|ROA0_HUMAN Heterogeneous nuclear ribonucleoprotein A0 OS=Homo sapiens GN=HNRNPA0 PE=1 SV=1	Q13151	-0.0779928	0.359478	-0.133648	0.1133	-0.0636724	0.364054	0.227445	0.14159	FALSE
PG256196	O43175	sp|O43175|SERA_HUMAN D-3-phosphoglycerate dehydrogenase OS=Homo sapiens GN=PHGDH PE=1 SV=4	O43175	-0.105105	0.198249	-0.399851	0.0145871	-0.116549	0.228515	-0.0821145	0.39192	FALSE
PG255932	Q15424-4	sp|Q15424-4|SAFB1_HUMAN Isoform 4 of Scaffold attachment factor B1 OS=Homo sapiens GN=SAFB	Q15424-4	-0.0740659	0.307989	-0.224075	0.00822604	0.0552601	0.357485	0.160957	0.230838	FALSE
PG246240	O43776	sp|O43776|SYNC_HUMAN Asparagine--tRNA ligase; cytoplasmic OS=Homo sapiens GN=NARS PE=1 SV=1	O43776	0.0834603	0.326489	0.172279	0.0310879	-0.109946	0.235771	-0.101471	0.334551	FALSE
PG252846	P14314|P14314-2|K7ELL7	tr|K7ELL7|K7ELL7_HUMAN Glucosidase 2 subunit beta OS=Homo sapiens GN=PRKCSH PE=1 SV=1	K7ELL7	-0.0789396	0.352238	-0.159452	0.0656263	-0.259831	0.0819298	-0.228083	0.177602	FALSE
PG242534	P55010	sp|P55010|IF5_HUMAN Eukaryotic translation initiation factor 5 OS=Homo sapiens GN=EIF5 PE=1 SV=2	P55010	-0.0281823	0.565225	-0.0517194	0.282003	-0.0419174	0.417407	0.0225339	0.626329	FALSE
PG242259	Q9BUJ2|Q9BUJ2-2	sp|Q9BUJ2|HNRL1_HUMAN Heterogeneous nuclear ribonucleoprotein U-like protein 1 OS=Homo sapiens GN=HNRNPUL1 PE=1 SV=2	Q9BUJ2	0.042877	0.485748	0.00342331	0.535174	0.108981	0.22132	0.14759	0.277837	FALSE
PG245561	P62888	sp|P62888|RL30_HUMAN 60S ribosomal protein L30 OS=Homo sapiens GN=RPL30 PE=1 SV=2	P62888	0.232187	0.183661	0.265866	0.00507875	0.0413688	0.400948	0.0152437	0.646575	FALSE
PG245372	Q92804|Q92804-2	sp|Q92804|RBP56_HUMAN TATA-binding protein-associated factor 2N OS=Homo sapiens GN=TAF15 PE=1 SV=1	Q92804	-0.261997	0.118102	-0.338835	0.0105331	1.36028	0.00702889	0.561863	0.0842506	TRUE
PG246403	O14776|O14776-2	sp|O14776|TCRG1_HUMAN Transcription elongation regulator 1 OS=Homo sapiens GN=TCERG1 PE=1 SV=2	O14776	0.076064	0.331293	0.172165	0.0256543	0.0453042	0.390715	0.00487129	0.669123	FALSE
PG248389	P15121	sp|P15121|ALDR_HUMAN Aldose reductase OS=Homo sapiens GN=AKR1B1 PE=1 SV=3	P15121	0.00555999	0.665223	0.071589	0.247981	-0.104654	0.245122	-0.0405047	0.579083	FALSE
PG255559	P15880	sp|P15880|RS2_HUMAN 40S ribosomal protein S2 OS=Homo sapiens GN=RPS2 PE=1 SV=2	P15880	-0.0533582	0.521628	-0.0273709	0.410348	-0.0296934	0.489524	-0.0232787	0.646494	FALSE
PG248540	P02768|A0A0C4DGB6|H0YA55	sp|P02768|ALBU_HUMAN Serum albumin OS=Homo sapiens GN=ALB PE=1 SV=2	P02768	2.9658	0.000319489	2.88847	5.85794e-05	2.57932	0.000691091	3.46903	0.00022986	TRUE
PG245875	Q13573	sp|Q13573|SNW1_HUMAN SNW domain-containing protein 1 OS=Homo sapiens GN=SNW1 PE=1 SV=1	Q13573	0.0152916	0.640963	0.100019	0.257261	0.376032	0.044722	0.100961	0.577194	FALSE
PG242549	P52292	sp|P52292|IMA1_HUMAN Importin subunit alpha-1 OS=Homo sapiens GN=KPNA2 PE=1 SV=1	P52292	-0.0591422	0.447922	-0.0592706	0.279125	0.0211278	0.487707	0.386577	0.0793042	FALSE
PG248776	P08133	sp|P08133|ANXA6_HUMAN Annexin A6 OS=Homo sapiens GN=ANXA6 PE=1 SV=3	P08133	-0.110406	0.211666	-0.397482	0.010356	-0.0894161	0.304043	-0.0221335	0.617705	FALSE
PG254750	Q7RTV0	sp|Q7RTV0|PHF5A_HUMAN PHD finger-like domain-containing protein 5A OS=Homo sapiens GN=PHF5A PE=1 SV=1	Q7RTV0	-0.110989	0.193929	-0.357587	0.00334236	-0.0619341	0.345767	-0.260229	0.222418	FALSE
PG255249	Q06323	sp|Q06323|PSME1_HUMAN Proteasome activator complex subunit 1 OS=Homo sapiens GN=PSME1 PE=1 SV=1	Q06323	0.113479	0.276619	0.149779	0.0473871	0.0477307	0.380628	0.0568176	0.52491	FALSE
PG244819	O00231	sp|O00231|PSD11_HUMAN 26S proteasome non-ATPase regulatory subunit 11 OS=Homo sapiens GN=PSMD11 PE=1 SV=3	O00231	0.0679732	0.387657	0.214161	0.0176901	-0.0553739	0.378652	-0.0760243	0.459181	FALSE
PG254743	Q01813	sp|Q01813|PFKAP_HUMAN ATP-dependent 6-phosphofructokinase; platelet type OS=Homo sapiens GN=PFKP PE=1 SV=2	Q01813	0.132289	0.170031	0.296069	0.0050251	0.0301291	0.442903	-0.045481	0.532293	FALSE
PG243621	Q9NX63|C9JRZ6	tr|C9JRZ6|C9JRZ6_HUMAN MICOS complex subunit OS=Homo sapiens GN=CHCHD3 PE=1 SV=1	C9JRZ6	0.0415128	0.503824	0.165282	0.0355497	-0.0222104	0.466539	-0.119251	0.30575	FALSE
PG255330	P49721	sp|P49721|PSB2_HUMAN Proteasome subunit beta type-2 OS=Homo sapiens GN=PSMB2 PE=1 SV=1	P49721	-0.204299	0.136526	-0.396028	0.0125981	-0.0828705	0.348128	0.0991859	0.39174	FALSE
PG246362	P24752	sp|P24752|THIL_HUMAN Acetyl-CoA acetyltransferase; mitochondrial OS=Homo sapiens GN=ACAT1 PE=1 SV=1	P24752	-0.143062	0.142205	-0.282367	0.00516144	-0.268629	0.0770953	-0.245032	0.173329	FALSE
PG256126	Q16181|Q16181-2|E7EPK1	tr|E7EPK1|E7EPK1_HUMAN Septin-7 OS=Homo sapiens GN=SEPT7 PE=1 SV=2	E7EPK1	-0.131216	0.219836	-0.353155	0.0501392	0.290421	0.0784586	0.22844	0.192851	FALSE
PG242167	P0DMV9|A0A0G2JIW1	tr|A0A0G2JIW1|A0A0G2JIW1_HUMAN Heat shock 70 kDa protein 1B OS=Homo sapiens GN=HSPA1B PE=1 SV=1	A0A0G2JIW1	0.0779398	0.385301	0.124054	0.101947	0.0278116	0.456184	-0.0175664	0.633611	FALSE
PG242342	Q04637-8|E7EUU4	sp|Q04637-8|IF4G1_HUMAN Isoform 8 of Eukaryotic translation initiation factor 4 gamma 1 OS=Homo sapiens GN=EIF4G1	Q04637-8	-0.0872645	0.434921	-0.344909	0.0436632	0.207773	0.108165	0.0547968	0.499364	FALSE
PG248418	O95831|O95831-3	sp|O95831|AIFM1_HUMAN Apoptosis-inducing factor 1; mitochondrial OS=Homo sapiens GN=AIFM1 PE=1 SV=1	O95831	0.0333667	0.546894	0.148695	0.0834325	-0.0965644	0.251149	0.260532	0.133512	FALSE
PG247732	Q99986	sp|Q99986|VRK1_HUMAN Serine/threonine-protein kinase VRK1 OS=Homo sapiens GN=VRK1 PE=1 SV=1	Q99986	-0.20635	0.40047	-0.742713	0.0178667	0.11149	0.465351	-0.0886082	0.514547	TRUE
PG255765	Q9Y265	sp|Q9Y265|RUVB1_HUMAN RuvB-like 1 OS=Homo sapiens GN=RUVBL1 PE=1 SV=1	Q9Y265	-0.114403	0.192046	-0.295716	0.0142331	-0.0437246	0.417199	-0.0724219	0.457634	FALSE
PG244294	O00567	sp|O00567|NOP56_HUMAN Nucleolar protein 56 OS=Homo sapiens GN=NOP56 PE=1 SV=4	O00567	0.0838327	0.451218	0.215972	0.0627207	0.0568929	0.497827	0.0487045	0.662074	FALSE
PG255209	Q9UMS4	sp|Q9UMS4|PRP19_HUMAN Pre-mRNA-processing factor 19 OS=Homo sapiens GN=PRPF19 PE=1 SV=1	Q9UMS4	-0.142543	0.137988	-0.227478	0.0106652	-0.100279	0.289582	-0.0762197	0.438383	FALSE
PG245108	P49756	sp|P49756|RBM25_HUMAN RNA-binding protein 25 OS=Homo sapiens GN=RBM25 PE=1 SV=3	P49756	0.123491	0.350201	0.24259	0.0199721	0.106515	0.23236	0.195875	0.2138	FALSE
PG265255	E9PNE6	tr|E9PNE6|E9PNE6_HUMAN Heat shock cognate 71 kDa protein OS=Homo sapiens GN=HSPA8 PE=1 SV=1	E9PNE6	-0.186494	0.311512	-0.29129	0.0236583	0.061501	0.41271	-0.0434755	0.582374	FALSE
PG253607	P78559|P78559-2|E9PGC8	tr|E9PGC8|E9PGC8_HUMAN Microtubule-associated protein 1A OS=Homo sapiens GN=MAP1A PE=1 SV=1	E9PGC8	0.0799026	0.276619	0.276302	0.00488801	0.110547	0.214639	0.092273	0.364076	FALSE
PG255977	Q12874	sp|Q12874|SF3A3_HUMAN Splicing factor 3A subunit 3 OS=Homo sapiens GN=SF3A3 PE=1 SV=1	Q12874	-0.0868435	0.297257	-0.189807	0.0177049	0.0184668	0.494536	0.0179713	0.642762	FALSE
PG248743	O15144	sp|O15144|ARPC2_HUMAN Actin-related protein 2/3 complex subunit 2 OS=Homo sapiens GN=ARPC2 PE=1 SV=1	O15144	0.1178	0.238128	0.0319385	0.396921	0.116093	0.191911	0.236905	0.199248	FALSE
PG242529	P05198	sp|P05198|IF2A_HUMAN Eukaryotic translation initiation factor 2 subunit 1 OS=Homo sapiens GN=EIF2S1 PE=1 SV=3	P05198	-0.111801	0.204031	-0.25979	0.00552464	-0.102753	0.216927	-0.114034	0.326906	FALSE
PG246018	Q9UQE7	sp|Q9UQE7|SMC3_HUMAN Structural maintenance of chromosomes protein 3 OS=Homo sapiens GN=SMC3 PE=1 SV=2	Q9UQE7	0.178217	0.118664	0.392162	0.00272679	0.0643929	0.361462	0.128249	0.285775	FALSE
PG242625	P50213	sp|P50213|IDH3A_HUMAN Isocitrate dehydrogenase [NAD] subunit alpha; mitochondrial OS=Homo sapiens GN=IDH3A PE=1 SV=1	P50213	-0.0397305	0.546999	-0.0233889	0.433618	-0.204018	0.117504	-0.274129	0.119331	FALSE
PG252586	O15117|O15117-2|O15117-3	sp|O15117-3|FYB_HUMAN Isoform 3 of FYN-binding protein OS=Homo sapiens GN=FYB	O15117-3	0.149777	0.179099	0.287618	0.00742168	0.118882	0.244942	-0.0267986	0.607543	FALSE
PG245407	P35249	sp|P35249|RFC4_HUMAN Replication factor C subunit 4 OS=Homo sapiens GN=RFC4 PE=1 SV=2	P35249	0.117288	0.224819	0.262561	0.0088974	-0.21891	0.094605	-0.0976867	0.361408	FALSE
PG244855	P43686	sp|P43686|PRS6B_HUMAN 26S protease regulatory subunit 6B OS=Homo sapiens GN=PSMC4 PE=1 SV=2	P43686	0.00972614	0.648751	-0.0965966	0.187813	-0.0809375	0.32036	-0.0904999	0.404455	FALSE
PG242548	Q9H0C8	sp|Q9H0C8|ILKAP_HUMAN Integrin-linked kinase-associated serine/threonine phosphatase 2C OS=Homo sapiens GN=ILKAP PE=1 SV=1	Q9H0C8	0.10077	0.321588	0.258155	0.0182577	-0.0789177	0.363308	-0.0769592	0.400332	FALSE
PG246947	P60174	sp|P60174|TPIS_HUMAN Triosephosphate isomerase OS=Homo sapiens GN=TPI1 PE=1 SV=3	P60174	-0.017176	0.660115	-0.0605951	0.418247	-0.0309669	0.443596	0.047266	0.598471	FALSE
PG244947	P62906	sp|P62906|RL10A_HUMAN 60S ribosomal protein L10a OS=Homo sapiens GN=RPL10A PE=1 SV=2	P62906	-0.0626943	0.525338	0.0049887	0.526581	0.0462872	0.410528	0.0984222	0.376744	FALSE
PG244802	P35998	sp|P35998|PRS7_HUMAN 26S protease regulatory subunit 7 OS=Homo sapiens GN=PSMC2 PE=1 SV=3	P35998	0.0390974	0.539513	0.198256	0.0256185	-0.0372259	0.424363	-0.043125	0.546656	FALSE
PG243392	Q9Y383	sp|Q9Y383|LC7L2_HUMAN Putative RNA-binding protein Luc7-like 2 OS=Homo sapiens GN=LUC7L2 PE=1 SV=2	Q9Y383	-0.0220582	0.599208	-0.175372	0.0711057	0.0422637	0.445438	0.173574	0.260647	FALSE
PG255213	P25789	sp|P25789|PSA4_HUMAN Proteasome subunit alpha type-4 OS=Homo sapiens GN=PSMA4 PE=1 SV=1	P25789	-0.219709	0.174664	-0.452563	0.002567	0.0595826	0.453217	0.333626	0.18068	FALSE
PG256377	Q9UHB9	sp|Q9UHB9|SRP68_HUMAN Signal recognition particle subunit SRP68 OS=Homo sapiens GN=SRP68 PE=1 SV=2	Q9UHB9	0.11487	0.193172	0.25844	0.006687	-0.029968	0.446301	-0.079549	0.419798	FALSE
PG249155	P36542|P36542-2	sp|P36542|ATPG_HUMAN ATP synthase subunit gamma; mitochondrial OS=Homo sapiens GN=ATP5C1 PE=1 SV=1	P36542	-0.171111	0.224819	-0.406345	0.00662606	-0.0878064	0.250969	-0.0160126	0.646797	FALSE
PG251455	O75937	sp|O75937|DNJC8_HUMAN DnaJ homolog subfamily C member 8 OS=Homo sapiens GN=DNAJC8 PE=1 SV=2	O75937	0.124932	0.231037	0.170538	0.0253427	-0.031827	0.458933	0.0664272	0.516557	FALSE
PG251453	Q99615	sp|Q99615|DNJC7_HUMAN DnaJ homolog subfamily C member 7 OS=Homo sapiens GN=DNAJC7 PE=1 SV=2	Q99615	-0.0185673	0.599323	0.0141134	0.48592	0.00587845	0.523128	0.15836	0.288584	FALSE
PG249807	P40121	sp|P40121|CAPG_HUMAN Macrophage-capping protein OS=Homo sapiens GN=CAPG PE=1 SV=2	P40121	0.125659	0.292746	0.273129	0.0335131	-0.178262	0.124896	-0.196218	0.194098	FALSE
PG248708	P61160	sp|P61160|ARP2_HUMAN Actin-related protein 2 OS=Homo sapiens GN=ACTR2 PE=1 SV=1	P61160	0.0614372	0.445975	0.160658	0.0492587	-0.0950893	0.241347	-0.0656908	0.44016	FALSE
PG252366	P50502	sp|P50502|F10A1_HUMAN Hsc70-interacting protein OS=Homo sapiens GN=ST13 PE=1 SV=2	P50502	-0.13336	0.198563	-0.339485	0.0146612	0.0414967	0.48804	0.0395432	0.617944	FALSE
PG242377	Q14103-4	sp|Q14103-4|HNRPD_HUMAN Isoform 4 of Heterogeneous nuclear ribonucleoprotein D0 OS=Homo sapiens GN=HNRNPD	Q14103-4	-0.273019	0.181209	-0.201789	0.0473871	-0.102823	0.243777	-0.0226246	0.626914	FALSE
PG250755	P48444	sp|P48444|COPD_HUMAN Coatomer subunit delta OS=Homo sapiens GN=ARCN1 PE=1 SV=1	P48444	0.0491403	0.460682	0.184933	0.0242648	-0.0652388	0.369467	-0.133439	0.261378	FALSE
PG245120	P49792	sp|P49792|RBP2_HUMAN E3 SUMO-protein ligase RanBP2 OS=Homo sapiens GN=RANBP2 PE=1 SV=2	P49792	0.0917186	0.312245	0.273941	0.0106406	0.0173497	0.485805	-0.0401415	0.545717	FALSE
PG252052	P49411	sp|P49411|EFTU_HUMAN Elongation factor Tu; mitochondrial OS=Homo sapiens GN=TUFM PE=1 SV=2	P49411	-0.142399	0.20988	-0.289671	0.00713734	-0.11487	0.210197	-0.198314	0.190288	FALSE
PG255819	Q9Y230	sp|Q9Y230|RUVB2_HUMAN RuvB-like 2 OS=Homo sapiens GN=RUVBL2 PE=1 SV=3	Q9Y230	-0.0760776	0.34931	-0.00763446	0.520806	-0.103251	0.267311	-0.14861	0.255066	FALSE
PG255725	P55809	sp|P55809|SCOT1_HUMAN Succinyl-CoA:3-ketoacid coenzyme A transferase 1; mitochondrial OS=Homo sapiens GN=OXCT1 PE=1 SV=1	P55809	0.028565	0.571124	0.0995995	0.12728	-0.210297	0.120894	-0.0416668	0.5524	FALSE
PG264205	H3BTN5	tr|H3BTN5|H3BTN5_HUMAN Pyruvate kinase (Fragment) OS=Homo sapiens GN=PKM PE=1 SV=1	H3BTN5	0.0870613	0.31504	0.12088	0.0711178	-0.022939	0.466943	-0.00795063	0.659559	FALSE
PG242438	P60842	sp|P60842|IF4A1_HUMAN Eukaryotic initiation factor 4A-I OS=Homo sapiens GN=EIF4A1 PE=1 SV=1	P60842	0.0899938	0.347041	0.0899698	0.191258	-0.0753536	0.339433	-0.0813863	0.404455	FALSE
PG255074	O94906	sp|O94906|PRP6_HUMAN Pre-mRNA-processing factor 6 OS=Homo sapiens GN=PRPF6 PE=1 SV=1	O94906	0.111565	0.325447	0.381049	0.00742168	0.140385	0.329611	0.18017	0.436201	FALSE
PG249861	P47756-2|B1AK88|B1AK87	tr|B1AK88|B1AK88_HUMAN Capping protein (Actin filament) muscle Z-line; beta; isoform CRA_d OS=Homo sapiens GN=CAPZB PE=1 SV=1	B1AK88	-0.106008	0.224819	-0.178752	0.0145908	-0.0624576	0.350372	-0.0655012	0.478244	FALSE
PG247684	Q86UX7|Q86UX7-2	sp|Q86UX7|URP2_HUMAN Fermitin family homolog 3 OS=Homo sapiens GN=FERMT3 PE=1 SV=1	Q86UX7	0.0990933	0.222788	0.213611	0.0116668	-0.0580422	0.339169	-0.124097	0.296359	FALSE
PG245586	P61353	sp|P61353|RL27_HUMAN 60S ribosomal protein L27 OS=Homo sapiens GN=RPL27 PE=1 SV=2	P61353	0.0580298	0.503824	-0.214899	0.0625447	-0.0313007	0.487909	-0.017708	0.637086	FALSE
PG251116	Q9Y262|B0QY89	tr|B0QY89|B0QY89_HUMAN Eukaryotic translation initiation factor 3 subunit L OS=Homo sapiens GN=EIF3L PE=1 SV=1	B0QY89	-0.0287901	0.541268	-0.0225148	0.423727	-0.0679294	0.320976	-0.0810395	0.418305	FALSE
PG249858	Q01518|Q01518-2	sp|Q01518|CAP1_HUMAN Adenylyl cyclase-associated protein 1 OS=Homo sapiens GN=CAP1 PE=1 SV=5	Q01518	-0.0429893	0.469327	-0.219417	0.0082497	0.191847	0.124896	0.10607	0.407222	FALSE
PG242409	P78344|P78344-2|D3DQV9|H0Y3P2	tr|D3DQV9|D3DQV9_HUMAN Eukaryotic translation initiation factor 4 gamma 2 (Fragment) OS=Homo sapiens GN=EIF4G2 PE=1 SV=1	D3DQV9	0.0908645	0.253297	0.211683	0.0117317	-0.0700191	0.307382	-0.0269393	0.60759	FALSE
PG245584	P62829	sp|P62829|RL23_HUMAN 60S ribosomal protein L23 OS=Homo sapiens GN=RPL23 PE=1 SV=1	P62829	0.0356511	0.583924	0.144843	0.0814742	0.127331	0.31236	0.191685	0.366872	FALSE
PG245560	P18124	sp|P18124|RL7_HUMAN 60S ribosomal protein L7 OS=Homo sapiens GN=RPL7 PE=1 SV=1	P18124	-0.0580737	0.507976	-0.106714	0.0991588	0.00471881	0.526428	0.0947772	0.376744	FALSE
PG250470	Q9ULV4|Q9ULV4-2|Q9ULV4-3	sp|Q9ULV4-3|COR1C_HUMAN Isoform 3 of Coronin-1C OS=Homo sapiens GN=CORO1C	Q9ULV4-3	0.0872499	0.348846	0.235485	0.0231337	0.117429	0.289538	0.228293	0.278264	FALSE
PG246232	Q9NSD9	sp|Q9NSD9|SYFB_HUMAN Phenylalanine--tRNA ligase beta subunit OS=Homo sapiens GN=FARSB PE=1 SV=3	Q9NSD9	0.0081599	0.660787	-0.151265	0.02561	-0.00872171	0.514272	-0.0304381	0.592609	FALSE
PG247956	P00505	sp|P00505|AATM_HUMAN Aspartate aminotransferase; mitochondrial OS=Homo sapiens GN=GOT2 PE=1 SV=3	P00505	0.357058	0.429517	-0.0279957	0.476118	-0.237114	0.0894116	-0.176262	0.22048	FALSE
PG254636	P61758	sp|P61758|PFD3_HUMAN Prefoldin subunit 3 OS=Homo sapiens GN=VBP1 PE=1 SV=3	P61758	0.084772	0.391882	0.201617	0.0436632	0.16392	0.168602	0.340268	0.0964194	FALSE
PG255615	P46781	sp|P46781|RS9_HUMAN 40S ribosomal protein S9 OS=Homo sapiens GN=RPS9 PE=1 SV=3	P46781	-0.163023	0.266217	-0.304069	0.0236379	-0.128935	0.258246	-0.00732135	0.669248	FALSE
PG243985	Q9H0A0	sp|Q9H0A0|NAT10_HUMAN RNA cytidine acetyltransferase OS=Homo sapiens GN=NAT10 PE=1 SV=2	Q9H0A0	0.143319	0.230995	0.378004	0.00530321	-0.0419471	0.454303	-0.0905144	0.497325	FALSE
PG244710	P30566|A0A1B0GTJ7|A0A1B0GWJ0	sp|P30566|PUR8_HUMAN Adenylosuccinate lyase OS=Homo sapiens GN=ADSL PE=1 SV=2	P30566	0.159807	0.171861	0.336367	0.00596446	0.149851	0.15032	-0.0169829	0.63615	FALSE
PG243286	Q14739	sp|Q14739|LBR_HUMAN Lamin-B receptor OS=Homo sapiens GN=LBR PE=1 SV=2	Q14739	0.00587579	0.663203	0.0459138	0.404056	0.464358	0.166999	0.127175	0.553544	FALSE
PG250575	O75390|B4DJV2	sp|O75390|CISY_HUMAN Citrate synthase; mitochondrial OS=Homo sapiens GN=CS PE=1 SV=2	O75390	-0.0599078	0.445609	-0.285394	0.0177485	-0.174209	0.130006	-0.159875	0.234452	FALSE
PG247942	P27348	sp|P27348|1433T_HUMAN 14-3-3 protein theta OS=Homo sapiens GN=YWHAQ PE=1 SV=1	P27348	-0.0163442	0.613653	-0.0707971	0.263549	-0.178133	0.158601	-0.170441	0.297508	FALSE
PG244350	Q13177	sp|Q13177|PAK2_HUMAN Serine/threonine-protein kinase PAK 2 OS=Homo sapiens GN=PAK2 PE=1 SV=3	Q13177	-0.159107	0.13057	-0.331133	0.00596446	-0.0695215	0.315941	-0.0392911	0.570636	FALSE
PG245606	P05388	sp|P05388|RLA0_HUMAN 60S acidic ribosomal protein P0 OS=Homo sapiens GN=RPLP0 PE=1 SV=1	P05388	0.086506	0.372823	0.203634	0.0327826	-0.0578583	0.338907	-0.0894091	0.439318	FALSE
PG248507	P11766	sp|P11766|ADHX_HUMAN Alcohol dehydrogenase class-3 OS=Homo sapiens GN=ADH5 PE=1 SV=4	P11766	-0.0926494	0.364002	-0.219427	0.0165177	0.000460932	0.542429	0.00655696	0.678097	FALSE
PG255652	P62266	sp|P62266|RS23_HUMAN 40S ribosomal protein S23 OS=Homo sapiens GN=RPS23 PE=1 SV=3	P62266	0.0140323	0.641512	-0.0199713	0.477591	-0.0539317	0.391718	0.0841866	0.377908	FALSE
PG255713	Q9UBE0	sp|Q9UBE0|SAE1_HUMAN SUMO-activating enzyme subunit 1 OS=Homo sapiens GN=SAE1 PE=1 SV=1	Q9UBE0	-0.0391872	0.481781	0.0624589	0.360825	0.00105567	0.538463	0.00477056	0.674607	FALSE
PG255631	P46782|M0R0F0	sp|P46782|RS5_HUMAN 40S ribosomal protein S5 OS=Homo sapiens GN=RPS5 PE=1 SV=4	P46782	-0.0319994	0.617116	-0.14455	0.157796	-0.0707235	0.351594	0.088538	0.395351	FALSE
PG255591	P62269	sp|P62269|RS18_HUMAN 40S ribosomal protein S18 OS=Homo sapiens GN=RPS18 PE=1 SV=3	P62269	-0.0163341	0.626644	-0.143272	0.0534838	-0.0594551	0.412151	0.223131	0.209303	FALSE
PG242677	Q15181	sp|Q15181|IPYR_HUMAN Inorganic pyrophosphatase OS=Homo sapiens GN=PPA1 PE=1 SV=2	Q15181	-0.0707403	0.338371	-0.232703	0.0308022	-0.0570628	0.371713	0.10777	0.388407	FALSE
PG252825	P50395	sp|P50395|GDIB_HUMAN Rab GDP dissociation inhibitor beta OS=Homo sapiens GN=GDI2 PE=1 SV=2	P50395	-0.0782226	0.36745	-0.178359	0.0253427	0.00569539	0.523339	-0.0260334	0.616423	FALSE
PG250873	P41240	sp|P41240|CSK_HUMAN Tyrosine-protein kinase CSK OS=Homo sapiens GN=CSK PE=1 SV=1	P41240	-0.0528316	0.419137	-0.12575	0.0422539	-0.0360759	0.420705	-0.142975	0.255022	FALSE
PG251775	P09622	sp|P09622|DLDH_HUMAN Dihydrolipoyl dehydrogenase; mitochondrial OS=Homo sapiens GN=DLD PE=1 SV=2	P09622	0.0490827	0.517401	0.186232	0.0279525	-0.176359	0.130006	-0.165126	0.263615	FALSE
PG248187	P11310|P11310-2|Q5T4U5	tr|Q5T4U5|Q5T4U5_HUMAN Acyl-Coenzyme A dehydrogenase; C-4 to C-12 straight chain; isoform CRA_a OS=Homo sapiens GN=ACADM PE=1 SV=1	Q5T4U5	-0.108214	0.219836	-0.214166	0.0143791	-0.165351	0.144678	-0.175487	0.198597	FALSE
PG245570	P62910|F8W727|D3YTB1	tr|F8W727|F8W727_HUMAN 60S ribosomal protein L32 OS=Homo sapiens GN=RPL32 PE=1 SV=1	F8W727	0.089883	0.281516	0.356604	0.00357177	-0.0398155	0.447424	0.0831502	0.448501	FALSE
PG251222	Q01469	sp|Q01469|FABP5_HUMAN Fatty acid-binding protein; epidermal OS=Homo sapiens GN=FABP5 PE=1 SV=3	Q01469	-0.387291	0.308511	-0.160833	0.177543	-0.112064	0.197762	-0.0800155	0.474318	FALSE
PG253162	Q8N257	sp|Q8N257|H2B3B_HUMAN Histone H2B type 3-B OS=Homo sapiens GN=HIST3H2BB PE=1 SV=3	Q8N257	0.2095	0.162347	-0.0856308	0.264932	-0.0184921	0.500693	-0.111437	0.518539	FALSE
PG242365	P31942|P31942-2	sp|P31942|HNRH3_HUMAN Heterogeneous nuclear ribonucleoprotein H3 OS=Homo sapiens GN=HNRNPH3 PE=1 SV=2	P31942	-0.526319	0.0160756	-0.914103	0.00253873	-0.0716174	0.29307	0.294059	0.228921	TRUE
PG252965	O76003	sp|O76003|GLRX3_HUMAN Glutaredoxin-3 OS=Homo sapiens GN=GLRX3 PE=1 SV=2	O76003	0.122274	0.353956	0.213851	0.0625475	-0.120441	0.2231	0.125584	0.394939	FALSE
PG242685	P38919	sp|P38919|IF4A3_HUMAN Eukaryotic initiation factor 4A-III OS=Homo sapiens GN=EIF4A3 PE=1 SV=4	P38919	0.0235592	0.60251	0.0821037	0.198289	-0.137583	0.180726	-0.14909	0.241086	FALSE
PG242332	Q9Y4L1	sp|Q9Y4L1|HYOU1_HUMAN Hypoxia up-regulated protein 1 OS=Homo sapiens GN=HYOU1 PE=1 SV=1	Q9Y4L1	-0.102521	0.282469	-0.163061	0.042014	-0.0976634	0.233537	-0.123138	0.28026	FALSE
PG245861	P62316	sp|P62316|SMD2_HUMAN Small nuclear ribonucleoprotein Sm D2 OS=Homo sapiens GN=SNRPD2 PE=1 SV=1	P62316	-0.0596595	0.47256	-0.295253	0.024237	-0.0151163	0.49617	0.0461312	0.531426	FALSE
PG255282	Q9UL46|A0A087X1Z3	tr|A0A087X1Z3|A0A087X1Z3_HUMAN Proteasome activator complex subunit 2 OS=Homo sapiens GN=PSME2 PE=1 SV=1	A0A087X1Z3	0.0628362	0.459925	0.193311	0.0200039	-0.0402068	0.430686	-0.0439223	0.557709	FALSE
PG244858	P25786|P25786-2	sp|P25786-2|PSA1_HUMAN Isoform Long of Proteasome subunit alpha type-1 OS=Homo sapiens GN=PSMA1	P25786-2	0.123263	0.24233	0.220853	0.0174461	0.0848321	0.26555	0.155416	0.281101	FALSE
PG242749	P04264	sp|P04264|K2C1_HUMAN Keratin; type II cytoskeletal 1 OS=Homo sapiens GN=KRT1 PE=1 SV=6	P04264	-0.0549099	0.675831	-0.468753	0.120156	-0.964752	0.00850265	-1.33914	0.0646125	TRUE
PG256156	Q9UBT2	sp|Q9UBT2|SAE2_HUMAN SUMO-activating enzyme subunit 2 OS=Homo sapiens GN=UBA2 PE=1 SV=2	Q9UBT2	0.103909	0.232979	0.170536	0.018645	-0.0278825	0.454492	0.049918	0.524087	FALSE
PG251733	P29692-2|E9PRY8	tr|E9PRY8|E9PRY8_HUMAN Elongation factor 1-delta OS=Homo sapiens GN=EEF1D PE=1 SV=1	E9PRY8	-0.344451	0.048978	-1.07015	0.0017857	0.347105	0.0648763	0.485728	0.0782783	TRUE
PG244957	Q02543	sp|Q02543|RL18A_HUMAN 60S ribosomal protein L18a OS=Homo sapiens GN=RPL18A PE=1 SV=2	Q02543	-0.0361609	0.498779	0.10465	0.0666954	0.137274	0.246269	0.0934058	0.457634	FALSE
PG248054	P63151|P63151-2	sp|P63151-2|2ABA_HUMAN Isoform 2 of Serine/threonine-protein phosphatase 2A 55 kDa regulatory subunit B alpha isoform OS=Homo sapiens GN=PPP2R2A	P63151-2	0.0841412	0.497949	0.03382	0.42387	-0.138831	0.192448	-0.0906921	0.370236	FALSE
PG253312	Q96AG4	sp|Q96AG4|LRC59_HUMAN Leucine-rich repeat-containing protein 59 OS=Homo sapiens GN=LRRC59 PE=1 SV=1	Q96AG4	-0.0456632	0.617116	0.0723151	0.349156	0.215699	0.155818	0.277798	0.199351	FALSE
PG251971	Q9BY44|Q9BY44-3	sp|Q9BY44|EIF2A_HUMAN Eukaryotic translation initiation factor 2A OS=Homo sapiens GN=EIF2A PE=1 SV=3	Q9BY44	0.176394	0.158844	0.392324	0.00546142	-0.106272	0.320296	-0.0740874	0.518539	FALSE
PG254426	Q15102	sp|Q15102|PA1B3_HUMAN Platelet-activating factor acetylhydrolase IB subunit gamma OS=Homo sapiens GN=PAFAH1B3 PE=1 SV=1	Q15102	0.0407265	0.485748	-0.0476239	0.33664	-0.119516	0.266735	-0.0134872	0.655964	FALSE
PG251479	Q00796	sp|Q00796|DHSO_HUMAN Sorbitol dehydrogenase OS=Homo sapiens GN=SORD PE=1 SV=4	Q00796	0.0100856	0.649047	0.115567	0.0677168	-0.0484789	0.374311	0.0234695	0.617705	FALSE
PG247943	P63104	sp|P63104|1433Z_HUMAN 14-3-3 protein zeta/delta OS=Homo sapiens GN=YWHAZ PE=1 SV=1	P63104	-0.122472	0.183661	-0.406595	0.00536513	-0.0601644	0.338092	-0.00502034	0.665557	FALSE
PG243539	O95202	sp|O95202|LETM1_HUMAN LETM1 and EF-hand domain-containing protein 1; mitochondrial OS=Homo sapiens GN=LETM1 PE=1 SV=1	O95202	0.0394062	0.506522	0.140383	0.0436795	-0.185991	0.133865	-0.0531937	0.513797	FALSE
PG244292	Q15233-2	sp|Q15233-2|NONO_HUMAN Isoform 2 of Non-POU domain-containing octamer-binding protein OS=Homo sapiens GN=NONO	Q15233-2	-0.0689628	0.355565	-0.0636496	0.235354	0.123824	0.17931	0.126872	0.334542	FALSE
PG242244	Q92522	sp|Q92522|H1X_HUMAN Histone H1x OS=Homo sapiens GN=H1FX PE=1 SV=1	Q92522	-0.0471947	0.620527	-0.17226	0.188229	0.596431	0.201398	0.322941	0.268232	FALSE
PG248403	O95433	sp|O95433|AHSA1_HUMAN Activator of 90 kDa heat shock protein ATPase homolog 1 OS=Homo sapiens GN=AHSA1 PE=1 SV=1	O95433	-0.059957	0.394011	-0.465992	0.0212439	-0.154132	0.28533	-0.126973	0.301724	FALSE
PG248813	O14744	sp|O14744|ANM5_HUMAN Protein arginine N-methyltransferase 5 OS=Homo sapiens GN=PRMT5 PE=1 SV=4	O14744	0.0943528	0.36745	0.16494	0.048306	-0.0570448	0.353362	-0.0766022	0.474801	FALSE
PG250536	Q9Y678	sp|Q9Y678|COPG1_HUMAN Coatomer subunit gamma-1 OS=Homo sapiens GN=COPG1 PE=1 SV=1	Q9Y678	0.0702253	0.391224	0.182785	0.0199416	0.116716	0.197067	-0.0164425	0.638707	FALSE
PG249544	O43684	sp|O43684|BUB3_HUMAN Mitotic checkpoint protein BUB3 OS=Homo sapiens GN=BUB3 PE=1 SV=1	O43684	-0.0307879	0.535428	0.0359376	0.344343	-0.174047	0.131012	-0.101283	0.363812	FALSE
PG243752	Q00325-2	sp|Q00325-2|MPCP_HUMAN Isoform B of Phosphate carrier protein; mitochondrial OS=Homo sapiens GN=SLC25A3	Q00325-2	-0.179404	0.28301	-0.259601	0.0437314	-0.327279	0.0895985	-0.340261	0.0764671	FALSE
PG245567	P84098|J3KTE4|J3QR09	sp|P84098|RL19_HUMAN 60S ribosomal protein L19 OS=Homo sapiens GN=RPL19 PE=1 SV=1	P84098	-0.0272441	0.584172	-0.264039	0.00962497	0.490346	0.0195326	0.192683	0.17261	FALSE
PG250019	Q96CT7	sp|Q96CT7|CC124_HUMAN Coiled-coil domain-containing protein 124 OS=Homo sapiens GN=CCDC124 PE=1 SV=1	Q96CT7	-0.0383287	0.599323	-0.113046	0.219674	0.316144	0.0533831	0.208981	0.17327	FALSE
PG255215	P60900|G3V5Z7	tr|G3V5Z7|G3V5Z7_HUMAN Proteasome subunit alpha type OS=Homo sapiens GN=PSMA6 PE=1 SV=1	G3V5Z7	-0.178434	0.128243	-0.329435	0.00512627	0.00867057	0.518353	0.126837	0.300657	FALSE
PG256749	P21281	sp|P21281|VATB2_HUMAN V-type proton ATPase subunit B; brain isoform OS=Homo sapiens GN=ATP6V1B2 PE=1 SV=3	P21281	0.0675007	0.364002	0.223767	0.0199416	-0.101538	0.243132	-0.011783	0.650884	FALSE
PG246485	P53999	sp|P53999|TCP4_HUMAN Activated RNA polymerase II transcriptional coactivator p15 OS=Homo sapiens GN=SUB1 PE=1 SV=3	P53999	0.145249	0.326489	0.0707717	0.348534	-0.00452213	0.526428	-0.0540248	0.527195	FALSE
PG250620	Q9UHD1|Q9UHD1-2	sp|Q9UHD1|CHRD1_HUMAN Cysteine and histidine-rich domain-containing protein 1 OS=Homo sapiens GN=CHORDC1 PE=1 SV=2	Q9UHD1	-0.0151417	0.624539	-0.161475	0.0240302	-0.144267	0.187048	-0.159057	0.244912	FALSE
PG251483	Q7L2E3|Q7L2E3-2|Q7L2E3-3|H7BXY3	sp|Q7L2E3-2|DHX30_HUMAN Isoform 2 of Putative ATP-dependent RNA helicase DHX30 OS=Homo sapiens GN=DHX30	Q7L2E3-2	0.321128	0.0418863	0.540324	0.000667319	0.0140647	0.510398	0.0355445	0.609315	FALSE
PG256439	P49458	sp|P49458|SRP09_HUMAN Signal recognition particle 9 kDa protein OS=Homo sapiens GN=SRP9 PE=1 SV=2	P49458	-0.068029	0.518426	0.193716	0.0945881	0.138312	0.245122	0.222812	0.20093	FALSE
PG242551	P12268|H0Y4R1	sp|P12268|IMDH2_HUMAN Inosine-5'-monophosphate dehydrogenase 2 OS=Homo sapiens GN=IMPDH2 PE=1 SV=2	P12268	-0.045419	0.469169	-0.0599438	0.26758	-0.195846	0.117504	-0.132566	0.330703	FALSE
PG255340	P51991	sp|P51991|ROA3_HUMAN Heterogeneous nuclear ribonucleoprotein A3 OS=Homo sapiens GN=HNRNPA3 PE=1 SV=2	P51991	-0.0517969	0.579414	0.0759949	0.267953	0.0935017	0.262983	0.0851974	0.397547	FALSE
PG244920	P30050	sp|P30050|RL12_HUMAN 60S ribosomal protein L12 OS=Homo sapiens GN=RPL12 PE=1 SV=1	P30050	-0.111635	0.331293	-0.272461	0.0122495	-0.00326482	0.529401	0.0920507	0.395749	FALSE
PG255560	P62753	sp|P62753|RS6_HUMAN 40S ribosomal protein S6 OS=Homo sapiens GN=RPS6 PE=1 SV=1	P62753	0.138859	0.326489	0.196371	0.0294761	0.0637039	0.377138	0.226845	0.210563	FALSE
PG242264	P14866	sp|P14866|HNRPL_HUMAN Heterogeneous nuclear ribonucleoprotein L OS=Homo sapiens GN=HNRNPL PE=1 SV=2	P14866	0.154022	0.162403	0.294185	0.00596446	0.0344561	0.425917	-0.0527309	0.533157	FALSE
PG250535	P53618	sp|P53618|COPB_HUMAN Coatomer subunit beta OS=Homo sapiens GN=COPB1 PE=1 SV=3	P53618	0.0167965	0.625857	0.00434684	0.531764	-0.112432	0.221971	-0.131058	0.296008	FALSE
PG244337	P22307|P22307-4|P22307-7|P22307-8	sp|P22307|NLTP_HUMAN Non-specific lipid-transfer protein OS=Homo sapiens GN=SCP2 PE=1 SV=2	P22307	-0.0667493	0.424674	-0.117292	0.133201	-0.00174077	0.53105	-0.15069	0.310405	FALSE
PG255628	P62847	sp|P62847|RS24_HUMAN 40S ribosomal protein S24 OS=Homo sapiens GN=RPS24 PE=1 SV=1	P62847	0.0471	0.475768	0.057824	0.260006	0.0415745	0.422827	0.106059	0.375366	FALSE
PG252147	Q99848|H7C2Q8	tr|H7C2Q8|H7C2Q8_HUMAN EBNA1 binding protein 2; isoform CRA_d OS=Homo sapiens GN=EBNA1BP2 PE=1 SV=1	H7C2Q8	-0.00520392	0.663729	0.116394	0.0518351	-0.0197683	0.502069	0.000848245	0.68208	FALSE
PG255268	Q8WXF1	sp|Q8WXF1|PSPC1_HUMAN Paraspeckle component 1 OS=Homo sapiens GN=PSPC1 PE=1 SV=1	Q8WXF1	0.0335806	0.545922	0.194123	0.0279303	-0.0677222	0.355852	-0.000255165	0.677961	FALSE
PG249670	Q00534	sp|Q00534|CDK6_HUMAN Cyclin-dependent kinase 6 OS=Homo sapiens GN=CDK6 PE=1 SV=1	Q00534	-0.0950323	0.290587	-0.432098	0.0116668	0.119943	0.184226	0.0691521	0.474801	FALSE
PG254018	P13995	sp|P13995|MTDC_HUMAN Bifunctional methylenetetrahydrofolate dehydrogenase/cyclohydrolase; mitochondrial OS=Homo sapiens GN=MTHFD2 PE=1 SV=2	P13995	-0.11167	0.253297	-0.242625	0.0138476	-0.152284	0.187954	-0.101641	0.371552	FALSE
PG242131	Q01581	sp|Q01581|HMCS1_HUMAN Hydroxymethylglutaryl-CoA synthase; cytoplasmic OS=Homo sapiens GN=HMGCS1 PE=1 SV=2	Q01581	0.0208826	0.605133	0.223455	0.0366245	-0.120626	0.202711	-0.211641	0.180959	FALSE
PG256635	P04818	sp|P04818|TYSY_HUMAN Thymidylate synthase OS=Homo sapiens GN=TYMS PE=1 SV=3	P04818	0.0542178	0.429517	0.0545203	0.279982	-0.0484377	0.388383	0.0318632	0.593054	FALSE
PG250077	P09496-2	sp|P09496-2|CLCA_HUMAN Isoform Non-brain of Clathrin light chain A OS=Homo sapiens GN=CLTA	P09496-2	-0.292932	0.0606704	-0.883331	0.00207288	-0.0421073	0.456058	-0.100301	0.479138	TRUE
PG245557	P18077	sp|P18077|RL35A_HUMAN 60S ribosomal protein L35a OS=Homo sapiens GN=RPL35A PE=1 SV=2	P18077	-0.293788	0.122191	-0.962094	0.00496496	0.210108	0.315469	0.0898137	0.528774	TRUE
PG243030	Q12905	sp|Q12905|ILF2_HUMAN Interleukin enhancer-binding factor 2 OS=Homo sapiens GN=ILF2 PE=1 SV=2	Q12905	-0.0800895	0.296778	-0.072452	0.242344	-0.0992768	0.28789	0.00122811	0.680603	FALSE
PG245696	P60866	sp|P60866|RS20_HUMAN 40S ribosomal protein S20 OS=Homo sapiens GN=RPS20 PE=1 SV=1	P60866	-0.134176	0.369682	-0.258323	0.0950947	0.0305289	0.472391	0.0694747	0.550387	FALSE
PG256508	Q13242	sp|Q13242|SRSF9_HUMAN Serine/arginine-rich splicing factor 9 OS=Homo sapiens GN=SRSF9 PE=1 SV=1	Q13242	-0.0316379	0.581467	0.106708	0.133201	-0.129964	0.2075	-0.0784947	0.414215	FALSE
PG255256	P62191	sp|P62191|PRS4_HUMAN 26S protease regulatory subunit 4 OS=Homo sapiens GN=PSMC1 PE=1 SV=1	P62191	0.114771	0.261776	0.383992	0.00496496	0.0797202	0.272063	0.0443436	0.530302	FALSE
PG252359	Q9BSJ8	sp|Q9BSJ8|ESYT1_HUMAN Extended synaptotagmin-1 OS=Homo sapiens GN=ESYT1 PE=1 SV=1	Q9BSJ8	0.14832	0.229948	0.355749	0.00602847	0.00340468	0.53456	-0.101766	0.383048	FALSE
PG251561	Q9GZR7|G3V529	sp|Q9GZR7|DDX24_HUMAN ATP-dependent RNA helicase DDX24 OS=Homo sapiens GN=DDX24 PE=1 SV=1	Q9GZR7	0.0620737	0.514848	0.208365	0.0803035	0.0315615	0.510308	0.13554	0.518539	FALSE
PG252154	P24534	sp|P24534|EF1B_HUMAN Elongation factor 1-beta OS=Homo sapiens GN=EEF1B2 PE=1 SV=3	P24534	0.049642	0.509059	0.0371675	0.422898	0.0356424	0.442903	0.0905257	0.528502	FALSE
PG255633	P62701	sp|P62701|RS4X_HUMAN 40S ribosomal protein S4; X isoform OS=Homo sapiens GN=RPS4X PE=1 SV=2	P62701	-0.128659	0.372823	-0.220217	0.0284361	-0.0674072	0.358757	-0.0120296	0.664314	FALSE
PG251974	P60228	sp|P60228|EIF3E_HUMAN Eukaryotic translation initiation factor 3 subunit E OS=Homo sapiens GN=EIF3E PE=1 SV=1	P60228	0.0321916	0.587904	0.212381	0.0529972	-0.196419	0.115098	-0.200309	0.208232	FALSE
PG255741	O75396	sp|O75396|SC22B_HUMAN Vesicle-trafficking protein SEC22b OS=Homo sapiens GN=SEC22B PE=1 SV=4	O75396	0.0132108	0.651276	-0.0370252	0.432175	-0.00125043	0.534313	-0.102031	0.400332	FALSE
PG255283	P61289|P61289-2	sp|P61289-2|PSME3_HUMAN Isoform 2 of Proteasome activator complex subunit 3 OS=Homo sapiens GN=PSME3	P61289-2	-0.0218503	0.587904	-0.233096	0.0227212	-0.0598571	0.337962	0.0624118	0.519162	FALSE
PG247027	P67936	sp|P67936|TPM4_HUMAN Tropomyosin alpha-4 chain OS=Homo sapiens GN=TPM4 PE=1 SV=3	P67936	0.0592262	0.506522	0.0371814	0.364833	-0.0499309	0.418408	-0.0670972	0.518539	FALSE
PG252069	O60869|O60869-2|O60869-3	sp|O60869|EDF1_HUMAN Endothelial differentiation-related factor 1 OS=Homo sapiens GN=EDF1 PE=1 SV=1	O60869	-0.024233	0.613653	-0.216346	0.0279525	0.272497	0.180172	0.847025	0.0249275	TRUE
PG253309	Q8N1G4	sp|Q8N1G4|LRC47_HUMAN Leucine-rich repeat-containing protein 47 OS=Homo sapiens GN=LRRC47 PE=1 SV=1	Q8N1G4	0.0907374	0.314052	0.282903	0.00536513	0.128997	0.193137	-0.0456321	0.533746	FALSE
PG256290	Q9NWH9	sp|Q9NWH9|SLTM_HUMAN SAFB-like transcription modulator OS=Homo sapiens GN=SLTM PE=1 SV=2	Q9NWH9	0.1385	0.258105	0.335567	0.0114101	0.338801	0.169774	0.0964631	0.590012	FALSE
PG242437	P41091	sp|P41091|IF2G_HUMAN Eukaryotic translation initiation factor 2 subunit 3 OS=Homo sapiens GN=EIF2S3 PE=1 SV=3	P41091	0.113282	0.19493	0.166072	0.0226526	-0.0647976	0.36071	-0.0342919	0.580207	FALSE
PG248318	Q99873|Q99873-2|Q99873-3|Q99873-4|H7C2I1|E9PKG1	tr|H7C2I1|H7C2I1_HUMAN Protein arginine N-methyltransferase 1 OS=Homo sapiens GN=PRMT1 PE=1 SV=1	H7C2I1	-0.0354318	0.547153	-0.120718	0.12829	-0.100337	0.248058	-0.0845038	0.460639	FALSE
PG259085	A0A0A0MTR7	tr|A0A0A0MTR7|A0A0A0MTR7_HUMAN E3 ubiquitin-protein ligase RNF213 OS=Homo sapiens GN=RNF213 PE=1 SV=1	A0A0A0MTR7	0.111582	0.20988	0.364153	0.00541868	0.0100613	0.509882	-0.0807116	0.406205	FALSE
PG248100	P61981	sp|P61981|1433G_HUMAN 14-3-3 protein gamma OS=Homo sapiens GN=YWHAG PE=1 SV=2	P61981	0.266521	0.173987	0.0690131	0.318242	-0.135413	0.288492	0.077513	0.520368	FALSE
PG249695	P52907	sp|P52907|CAZA1_HUMAN F-actin-capping protein subunit alpha-1 OS=Homo sapiens GN=CAPZA1 PE=1 SV=3	P52907	0.0241343	0.61232	0.305963	0.0123015	-0.0507661	0.388312	-0.158826	0.273717	FALSE
PG255452	P30876|C9J2Y9	sp|P30876|RPB2_HUMAN DNA-directed RNA polymerase II subunit RPB2 OS=Homo sapiens GN=POLR2B PE=1 SV=1	P30876	0.149672	0.211218	0.31241	0.00578569	0.0344539	0.458481	-0.0201741	0.633676	FALSE
PG244574	P35232	sp|P35232|PHB_HUMAN Prohibitin OS=Homo sapiens GN=PHB PE=1 SV=1	P35232	-0.197246	0.106788	-0.493586	0.000714204	-0.142216	0.204508	-0.133375	0.308782	FALSE
PG256038	Q9UHD8|Q9UHD8-2|Q9UHD8-5|Q9UHD8-7	sp|Q9UHD8|SEPT9_HUMAN Septin-9 OS=Homo sapiens GN=SEPT9 PE=1 SV=2	Q9UHD8	0.0524278	0.485748	0.261579	0.0106406	0.0244758	0.474704	0.0350275	0.580565	FALSE
PG255292	P30041	sp|P30041|PRDX6_HUMAN Peroxiredoxin-6 OS=Homo sapiens GN=PRDX6 PE=1 SV=3	P30041	-0.224863	0.152518	-0.813186	0.00436333	-0.00645408	0.521311	-0.0125132	0.651025	TRUE
PG248736	P04083	sp|P04083|ANXA1_HUMAN Annexin A1 OS=Homo sapiens GN=ANXA1 PE=1 SV=2	P04083	-0.0377025	0.544955	-0.160104	0.0576945	0.113472	0.199477	0.289416	0.14773	FALSE
PG250826	Q9HB71	sp|Q9HB71|CYBP_HUMAN Calcyclin-binding protein OS=Homo sapiens GN=CACYBP PE=1 SV=2	Q9HB71	-0.319979	0.0916139	-0.981209	0.0018006	-0.106353	0.226006	-0.10737	0.394609	TRUE
PG253399	P55145|A8K878	tr|A8K878|A8K878_HUMAN Mesencephalic astrocyte-derived neurotrophic factor OS=Homo sapiens GN=MANF PE=1 SV=1	A8K878	0.216648	0.106788	0.405479	0.00478283	-0.111667	0.320296	-0.152594	0.228231	FALSE
PG248587	Q9NWB6	sp|Q9NWB6|ARGL1_HUMAN Arginine and glutamate-rich protein 1 OS=Homo sapiens GN=ARGLU1 PE=1 SV=1	Q9NWB6	0.0951895	0.368262	0.170184	0.0704751	0.0284368	0.463655	0.33538	0.110151	FALSE
PG247778	O14980	sp|O14980|XPO1_HUMAN Exportin-1 OS=Homo sapiens GN=XPO1 PE=1 SV=1	O14980	0.0687497	0.396899	0.349899	0.00612846	-0.098261	0.233537	-0.153269	0.236089	FALSE
PG256173	Q8WYJ6|J3KNL2	tr|J3KNL2|J3KNL2_HUMAN Septin-1 OS=Homo sapiens GN=SEPT1 PE=1 SV=2	J3KNL2	-0.0738413	0.350125	-0.138173	0.063989	-0.0897338	0.265223	-0.0517638	0.561641	FALSE
PG242252	P49773	sp|P49773|HINT1_HUMAN Histidine triad nucleotide-binding protein 1 OS=Homo sapiens GN=HINT1 PE=1 SV=2	P49773	-0.182044	0.19493	-0.694617	0.00706419	-0.0128186	0.509318	0.040531	0.637326	TRUE
PG251932	Q13011	sp|Q13011|ECH1_HUMAN Delta(3;5)-Delta(2;4)-dienoyl-CoA isomerase; mitochondrial OS=Homo sapiens GN=ECH1 PE=1 SV=2	Q13011	-0.0871541	0.364002	0.00577993	0.523684	-0.211928	0.159214	-0.267892	0.132888	FALSE
PG245687	P62280	sp|P62280|RS11_HUMAN 40S ribosomal protein S11 OS=Homo sapiens GN=RPS11 PE=1 SV=3	P62280	-0.14829	0.368262	-0.487315	0.018156	-0.0482804	0.45041	-0.0877836	0.508642	FALSE
PG247689	P21796	sp|P21796|VDAC1_HUMAN Voltage-dependent anion-selective channel protein 1 OS=Homo sapiens GN=VDAC1 PE=1 SV=2	P21796	-0.0801454	0.349978	-0.206838	0.0365083	0.324564	0.0683476	-0.12293	0.388356	FALSE
PG254348	Q9Y2X3	sp|Q9Y2X3|NOP58_HUMAN Nucleolar protein 58 OS=Homo sapiens GN=NOP58 PE=1 SV=1	Q9Y2X3	0.0109918	0.648222	0.11304	0.18648	0.0314294	0.503507	0.0317573	0.665275	FALSE
PG252528	Q96I24	sp|Q96I24|FUBP3_HUMAN Far upstream element-binding protein 3 OS=Homo sapiens GN=FUBP3 PE=1 SV=2	Q96I24	0.0184454	0.625779	0.0288405	0.416053	-0.147131	0.178867	-0.0646211	0.461636	FALSE
PG247597	Q9HAV4	sp|Q9HAV4|XPO5_HUMAN Exportin-5 OS=Homo sapiens GN=XPO5 PE=1 SV=1	Q9HAV4	-0.00252759	0.673059	0.162925	0.0578047	-0.102313	0.21671	-0.125517	0.290337	FALSE
PG252897	Q9HC38-2	sp|Q9HC38-2|GLOD4_HUMAN Isoform 2 of Glyoxalase domain-containing protein 4 OS=Homo sapiens GN=GLOD4	Q9HC38-2	0.00805468	0.664097	0.258516	0.0409804	0.00363666	0.530325	0.11892	0.363447	FALSE
PG245538	P23921	sp|P23921|RIR1_HUMAN Ribonucleoside-diphosphate reductase large subunit OS=Homo sapiens GN=RRM1 PE=1 SV=1	P23921	0.094007	0.320265	0.313242	0.0123015	0.224799	0.103653	0.0641615	0.473247	FALSE
PG253529	Q32MZ4-3	sp|Q32MZ4-3|LRRF1_HUMAN Isoform 3 of Leucine-rich repeat flightless-interacting protein 1 OS=Homo sapiens GN=LRRFIP1	Q32MZ4-3	0.0478294	0.534079	0.222086	0.048495	0.0632648	0.375934	-0.056077	0.51572	FALSE
PG257566	A0A087WSV8|V9HW75	tr|V9HW75|V9HW75_HUMAN Epididymis secretory protein Li 109 OS=Homo sapiens GN=HEL-S-109 PE=1 SV=1	V9HW75	-0.00962176	0.66332	0.0965311	0.211645	0.0444636	0.442207	0.515435	0.0910682	FALSE
PG267875	A0A087X0X3	tr|A0A087X0X3|A0A087X0X3_HUMAN Heterogeneous nuclear ribonucleoprotein M OS=Homo sapiens GN=HNRNPM PE=1 SV=1	A0A087X0X3	-0.0489547	0.477873	-0.252038	0.0103955	-0.146033	0.179982	-0.186444	0.310405	FALSE
PG252748	Q06210|Q06210-2	sp|Q06210|GFPT1_HUMAN Glutamine--fructose-6-phosphate aminotransferase [isomerizing] 1 OS=Homo sapiens GN=GFPT1 PE=1 SV=3	Q06210	0.125054	0.324147	0.346449	0.0125981	-0.0508147	0.369323	0.0709787	0.470697	FALSE
PG245961	Q9UQ35	sp|Q9UQ35|SRRM2_HUMAN Serine/arginine repetitive matrix protein 2 OS=Homo sapiens GN=SRRM2 PE=1 SV=2	Q9UQ35	-0.0481919	0.469327	-0.0150764	0.48338	0.136552	0.226006	0.0429518	0.547385	FALSE
PG244831	P29350-2	sp|P29350-2|PTN6_HUMAN Isoform 3 of Tyrosine-protein phosphatase non-receptor type 6 OS=Homo sapiens GN=PTPN6	P29350-2	0.162404	0.116492	0.316873	0.00436333	-0.0589308	0.407601	0.00169357	0.673421	FALSE
PG247359	Q99598	sp|Q99598|TSNAX_HUMAN Translin-associated protein X OS=Homo sapiens GN=TSNAX PE=1 SV=1	Q99598	0.0793733	0.440815	0.307321	0.0206775	0.0943539	0.290271	0.473307	0.0563935	FALSE
PG243281	Q14847	sp|Q14847|LASP1_HUMAN LIM and SH3 domain protein 1 OS=Homo sapiens GN=LASP1 PE=1 SV=2	Q14847	0.0648532	0.423362	0.181548	0.0620848	0.0481827	0.425698	0.0686687	0.48241	FALSE
PG248463	P49189	sp|P49189|AL9A1_HUMAN 4-trimethylaminobutyraldehyde dehydrogenase OS=Homo sapiens GN=ALDH9A1 PE=1 SV=3	P49189	-0.0133938	0.643215	0.14659	0.0534838	-0.00706059	0.521561	-0.0968795	0.366271	FALSE
PG253138	O14929	sp|O14929|HAT1_HUMAN Histone acetyltransferase type B catalytic subunit OS=Homo sapiens GN=HAT1 PE=1 SV=1	O14929	0.0752881	0.364002	0.243271	0.0154415	-0.136979	0.161163	-0.0516359	0.522551	FALSE
PG252021	P15170-2|P15170-3	sp|P15170-3|ERF3A_HUMAN Isoform 3 of Eukaryotic peptide chain release factor GTP-binding subunit ERF3A OS=Homo sapiens GN=GSPT1	P15170-3	-0.0134447	0.638942	0.011466	0.492864	-0.0680992	0.34189	-0.0942698	0.354421	FALSE
PG244919	P27635	sp|P27635|RL10_HUMAN 60S ribosomal protein L10 OS=Homo sapiens GN=RPL10 PE=1 SV=4	P27635	0.00609474	0.663306	0.158995	0.10775	0.0293723	0.45831	0.103267	0.384439	FALSE
PG243598	O14950|P19105|J3QRS3	tr|J3QRS3|J3QRS3_HUMAN Myosin regulatory light chain 12A OS=Homo sapiens GN=MYL12A PE=1 SV=1	J3QRS3	-0.330498	0.105325	-0.450806	0.00329784	-0.190553	0.168747	-0.122819	0.320788	FALSE
PG253230	O75367|O75367-2|O75367-3	sp|O75367|H2AY_HUMAN Core histone macro-H2A.1 OS=Homo sapiens GN=H2AFY PE=1 SV=4	O75367	-0.0626944	0.622242	-0.108596	0.377669	-0.0296741	0.489047	0.336682	0.393648	FALSE
PG246436	O75347	sp|O75347|TBCA_HUMAN Tubulin-specific chaperone A OS=Homo sapiens GN=TBCA PE=1 SV=3	O75347	-0.332967	0.099142	-1.03689	0.00333797	-0.00446359	0.525363	-0.0214748	0.637502	TRUE
PG251221	Q52LJ0-2	sp|Q52LJ0-2|FA98B_HUMAN Isoform 2 of Protein FAM98B OS=Homo sapiens GN=FAM98B	Q52LJ0-2	-0.17847	0.199366	-0.584096	0.00305231	-0.266218	0.106267	-0.132463	0.296943	FALSE
PG252249	P39748	sp|P39748|FEN1_HUMAN Flap endonuclease 1 OS=Homo sapiens GN=FEN1 PE=1 SV=1	P39748	-0.168491	0.354537	-0.413844	0.0159116	0.0383894	0.465135	0.0995578	0.408687	FALSE
PG253257	Q99879	sp|Q99879|H2B1M_HUMAN Histone H2B type 1-M OS=Homo sapiens GN=HIST1H2BM PE=1 SV=3	Q99879	0.141647	0.265112	-0.0462206	0.404514	0.0450732	0.518309	0.142342	0.558088	FALSE
PG250869	Q9BQ61	sp|Q9BQ61|CS043_HUMAN Uncharacterized protein C19orf43 OS=Homo sapiens GN=C19orf43 PE=1 SV=1	Q9BQ61	0.0132552	0.629472	0.205888	0.0165177	0.657945	0.0195326	0.524721	0.0793042	TRUE
PG250055	P61604	sp|P61604|CH10_HUMAN 10 kDa heat shock protein; mitochondrial OS=Homo sapiens GN=HSPE1 PE=1 SV=2	P61604	-0.13661	0.253297	-0.494409	0.0116668	-0.223984	0.241347	-0.247528	0.239756	FALSE
PG250811	Q8WYA6|A0A087WUB9	tr|A0A087WUB9|A0A087WUB9_HUMAN Beta-catenin-like protein 1 OS=Homo sapiens GN=CTNNBL1 PE=1 SV=1	A0A087WUB9	-0.0281594	0.596743	0.108535	0.134621	0.0430991	0.416438	-0.0491202	0.515047	FALSE
PG255031	Q9Y520|Q9Y520-4|Q9Y520-5|Q9Y520-6|Q9Y520-7|E7EPN9	sp|Q9Y520-7|PRC2C_HUMAN Isoform 7 of Protein PRRC2C OS=Homo sapiens GN=PRRC2C	Q9Y520-7	0.11267	0.222788	0.320691	0.00871522	0.100822	0.234342	0.0569026	0.508321	FALSE
PG250080	O00299	sp|O00299|CLIC1_HUMAN Chloride intracellular channel protein 1 OS=Homo sapiens GN=CLIC1 PE=1 SV=4	O00299	-0.142934	0.173987	-0.415313	0.0053961	-0.150897	0.145717	-0.00464395	0.665557	FALSE
PG250387	Q96KP4	sp|Q96KP4|CNDP2_HUMAN Cytosolic non-specific dipeptidase OS=Homo sapiens GN=CNDP2 PE=1 SV=2	Q96KP4	-0.0673936	0.353364	-0.200926	0.0202375	0.092284	0.248058	0.130948	0.28316	FALSE
PG245659	P62249	sp|P62249|RS16_HUMAN 40S ribosomal protein S16 OS=Homo sapiens GN=RPS16 PE=1 SV=2	P62249	0.066853	0.620218	-0.179597	0.0661202	0.00731954	0.52052	0.123284	0.407697	FALSE
PG243572	P55081	sp|P55081|MFAP1_HUMAN Microfibrillar-associated protein 1 OS=Homo sapiens GN=MFAP1 PE=1 SV=2	P55081	-0.0172198	0.620727	0.0676971	0.205916	-0.0447448	0.403766	0.0606306	0.516557	FALSE
PG247162	Q02880|Q02880-2	sp|Q02880|TOP2B_HUMAN DNA topoisomerase 2-beta OS=Homo sapiens GN=TOP2B PE=1 SV=3	Q02880	0.151511	0.434598	0.402254	0.0533879	0.0458911	0.535501	0.343118	0.394609	FALSE
PG242181	P51858	sp|P51858|HDGF_HUMAN Hepatoma-derived growth factor OS=Homo sapiens GN=HDGF PE=1 SV=1	P51858	0.0610698	0.468003	-0.0267966	0.446957	0.118909	0.308685	0.280333	0.175889	FALSE
PG251834	Q92608	sp|Q92608|DOCK2_HUMAN Dedicator of cytokinesis protein 2 OS=Homo sapiens GN=DOCK2 PE=1 SV=2	Q92608	0.0565456	0.403236	0.343247	0.00470932	-0.0450791	0.390915	-0.123066	0.318462	FALSE
PG247606	P38606|P38606-2	sp|P38606|VATA_HUMAN V-type proton ATPase catalytic subunit A OS=Homo sapiens GN=ATP6V1A PE=1 SV=2	P38606	-0.0695814	0.324829	-0.188783	0.014273	-0.0164014	0.493592	-0.0666775	0.449824	FALSE
PG247429	Q9NYU2|Q9NYU2-2	sp|Q9NYU2|UGGG1_HUMAN UDP-glucose:glycoprotein glucosyltransferase 1 OS=Homo sapiens GN=UGGT1 PE=1 SV=3	Q9NYU2	0.101941	0.283011	0.342401	0.008075	-0.086209	0.271438	-0.14525	0.243815	FALSE
PG243521	P49257	sp|P49257|LMAN1_HUMAN Protein ERGIC-53 OS=Homo sapiens GN=LMAN1 PE=1 SV=2	P49257	-0.0415758	0.603391	0.147719	0.150568	0.0697082	0.333966	-0.0943655	0.368742	FALSE
PG251828	O00429-3	sp|O00429-3|DNM1L_HUMAN Isoform 2 of Dynamin-1-like protein OS=Homo sapiens GN=DNM1L	O00429-3	0.113771	0.24626	0.369072	0.00447637	-0.063236	0.346208	0.0171355	0.634751	FALSE
PG255654	P62979	sp|P62979|RS27A_HUMAN Ubiquitin-40S ribosomal protein S27a OS=Homo sapiens GN=RPS27A PE=1 SV=2	P62979	0.0817513	0.393691	-0.149453	0.038932	0.374967	0.0743189	0.557325	0.0533908	FALSE
PG255374	Q5TBB1	sp|Q5TBB1|RNH2B_HUMAN Ribonuclease H2 subunit B OS=Homo sapiens GN=RNASEH2B PE=1 SV=1	Q5TBB1	0.0598535	0.441704	0.0883035	0.174437	0.0696221	0.313026	0.0325388	0.576431	FALSE
PG254473	P39656|A0A0C4DGS1	sp|P39656|OST48_HUMAN Dolichyl-diphosphooligosaccharide--protein glycosyltransferase 48 kDa subunit OS=Homo sapiens GN=DDOST PE=1 SV=4	P39656	-0.115406	0.470872	-0.472122	0.0216091	-0.0628052	0.445533	-0.146362	0.388115	FALSE
PG255230	P62333|A0A087X2I1	tr|A0A087X2I1|A0A087X2I1_HUMAN 26S protease regulatory subunit 10B OS=Homo sapiens GN=PSMC6 PE=1 SV=1	A0A087X2I1	-0.22472	0.105325	-0.327404	0.00253873	-0.0932828	0.263528	-0.0321961	0.58594	FALSE
PG246637	Q9Y2S6	sp|Q9Y2S6|TMA7_HUMAN Translation machinery-associated protein 7 OS=Homo sapiens GN=TMA7 PE=1 SV=1	Q9Y2S6	0.0216178	0.629472	-0.0257238	0.494643					FALSE
PG252198	P55084	sp|P55084|ECHB_HUMAN Trifunctional enzyme subunit beta; mitochondrial OS=Homo sapiens GN=HADHB PE=1 SV=3	P55084	-0.169278	0.253297	-0.228853	0.0316534	-0.0523689	0.358757	-0.13749	0.295561	FALSE
PG253350	Q9NX58	sp|Q9NX58|LYAR_HUMAN Cell growth-regulating nucleolar protein OS=Homo sapiens GN=LYAR PE=1 SV=2	Q9NX58	0.0463483	0.560957	-0.0594652	0.398124	0.14478	0.255607	0.132184	0.49653	FALSE
PG253027	P09211	sp|P09211|GSTP1_HUMAN Glutathione S-transferase P OS=Homo sapiens GN=GSTP1 PE=1 SV=2	P09211	0.0218079	0.626376	0.112659	0.108271	0.0138206	0.497827	0.0938838	0.549576	FALSE
PG243083	Q6PKG0	sp|Q6PKG0|LARP1_HUMAN La-related protein 1 OS=Homo sapiens GN=LARP1 PE=1 SV=2	Q6PKG0	0.152764	0.263871	0.281698	0.0111899	0.227574	0.0895823	0.032029	0.579789	FALSE
PG251323	Q96C01|E7EQY1	tr|E7EQY1|E7EQY1_HUMAN Protein FAM136A OS=Homo sapiens GN=FAM136A PE=1 SV=1	E7EQY1	0.00872498	0.659543	0.16293	0.0851706	-0.152125	0.22474	-0.126267	0.361408	FALSE
PG251920	Q13838|Q13838-2	sp|Q13838-2|DX39B_HUMAN Isoform 2 of Spliceosome RNA helicase DDX39B OS=Homo sapiens GN=DDX39B	Q13838-2	-0.0896239	0.253297	-0.0634872	0.19522	0.0743649	0.308066	0.107643	0.377181	FALSE
PG258297	B4DNK4	tr|B4DNK4|B4DNK4_HUMAN Pyruvate kinase OS=Homo sapiens GN=PKM PE=1 SV=1	B4DNK4	-0.168101	0.184564	-0.72908	0.0017727	0.167277	0.197656	0.123536	0.281069	TRUE
PG251570	P35659	sp|P35659|DEK_HUMAN Protein DEK OS=Homo sapiens GN=DEK PE=1 SV=1	P35659	-0.0230618	0.620527	-0.0189199	0.485981	-0.0351807	0.478699	0.0259553	0.669529	FALSE
PG244902	P06454|P06454-2|B8ZZQ6	sp|P06454|PTMA_HUMAN Prothymosin alpha OS=Homo sapiens GN=PTMA PE=1 SV=2	P06454	-0.0615203	0.542919	-0.142227	0.165218	-0.180596	0.207109	-0.102392	0.448716	FALSE
PG249524	P07384	sp|P07384|CAN1_HUMAN Calpain-1 catalytic subunit OS=Homo sapiens GN=CAPN1 PE=1 SV=1	P07384	0.0895602	0.333942	0.186441	0.0201774	-0.125071	0.180172	-0.0506224	0.51983	FALSE
PG247191	Q9ULW0	sp|Q9ULW0|TPX2_HUMAN Targeting protein for Xklp2 OS=Homo sapiens GN=TPX2 PE=1 SV=2	Q9ULW0	0.16877	0.290637	0.390459	0.0191058	0.372777	0.136115	0.869823	0.0344292	TRUE
PG255862	P09661	sp|P09661|RU2A_HUMAN U2 small nuclear ribonucleoprotein A' OS=Homo sapiens GN=SNRPA1 PE=1 SV=2	P09661	0.0282636	0.587526	0.227564	0.0269344	0.123778	0.193766	0.0454345	0.524258	FALSE
PG249644	P45973	sp|P45973|CBX5_HUMAN Chromobox protein homolog 5 OS=Homo sapiens GN=CBX5 PE=1 SV=1	P45973	-0.0424609	0.506213	-0.035502	0.37677	-0.00020444	0.541582	0.317731	0.0884123	FALSE
PG248022	P30153	sp|P30153|2AAA_HUMAN Serine/threonine-protein phosphatase 2A 65 kDa regulatory subunit A alpha isoform OS=Homo sapiens GN=PPP2R1A PE=1 SV=4	P30153	-0.12887	0.231037	-0.160214	0.0907021	-0.127345	0.189914	-0.113181	0.343008	FALSE
PG247354	P61088	sp|P61088|UBE2N_HUMAN Ubiquitin-conjugating enzyme E2 N OS=Homo sapiens GN=UBE2N PE=1 SV=1	P61088	0.190404	0.123942	0.183043	0.0356463	0.298968	0.092077	0.213591	0.19613	FALSE
PG245609	P32969	sp|P32969|RL9_HUMAN 60S ribosomal protein L9 OS=Homo sapiens GN=RPL9 PE=1 SV=1	P32969	-0.0382956	0.520433	0.0884379	0.154896	-0.0378178	0.449329	0.0354074	0.618561	FALSE
PG255264	Q15008	sp|Q15008|PSMD6_HUMAN 26S proteasome non-ATPase regulatory subunit 6 OS=Homo sapiens GN=PSMD6 PE=1 SV=1	Q15008	-0.00907618	0.667589	0.0264757	0.448298	-0.151051	0.158445	-0.136438	0.286506	FALSE
PG255870	P07602|P07602-2|P07602-3|C9JIZ6	tr|C9JIZ6|C9JIZ6_HUMAN Prosaposin OS=Homo sapiens GN=PSAP PE=1 SV=2	C9JIZ6	-0.317685	0.28772	-0.275407	0.0119247	-0.210487	0.131659	0.00793472	0.674883	FALSE
PG253982	Q9UKD2	sp|Q9UKD2|MRT4_HUMAN mRNA turnover protein 4 homolog OS=Homo sapiens GN=MRTO4 PE=1 SV=2	Q9UKD2	-0.0148284	0.632691	-0.0707313	0.226505	0.00146815	0.535501	-0.0397618	0.553781	FALSE
PG251212	P38117	sp|P38117|ETFB_HUMAN Electron transfer flavoprotein subunit beta OS=Homo sapiens GN=ETFB PE=1 SV=3	P38117	0.0739335	0.384888	0.147364	0.0471076	-0.139533	0.161249	0.031808	0.580207	FALSE
PG255767	P62308	sp|P62308|RUXG_HUMAN Small nuclear ribonucleoprotein G OS=Homo sapiens GN=SNRPG PE=1 SV=1	P62308	-0.14007	0.263871	-0.456633	0.00684302	-0.0553966	0.407898	0.00269147	0.68163	FALSE
PG248090	Q9UG63|Q9UG63-2	sp|Q9UG63-2|ABCF2_HUMAN Isoform 2 of ATP-binding cassette sub-family F member 2 OS=Homo sapiens GN=ABCF2	Q9UG63-2	0.10278	0.282469	0.270473	0.0130913	0.0953039	0.300185	-0.0188599	0.641858	FALSE
PG255642	P08579	sp|P08579|RU2B_HUMAN U2 small nuclear ribonucleoprotein B'' OS=Homo sapiens GN=SNRPB2 PE=1 SV=1	P08579	-0.0241524	0.61232	-0.386318	0.0222102	-0.0878587	0.368674	0.0185729	0.659629	FALSE
PG251694	Q9NVP1	sp|Q9NVP1|DDX18_HUMAN ATP-dependent RNA helicase DDX18 OS=Homo sapiens GN=DDX18 PE=1 SV=2	Q9NVP1	0.157657	0.19285	0.284628	0.011711	0.0336786	0.523339	-0.0656921	0.575734	FALSE
PG255648	P62851	sp|P62851|RS25_HUMAN 40S ribosomal protein S25 OS=Homo sapiens GN=RPS25 PE=1 SV=1	P62851	-0.0551508	0.514808	-0.0109893	0.517371	0.300001	0.172152	0.278649	0.122677	FALSE
PG251952	P31689	sp|P31689|DNJA1_HUMAN DnaJ homolog subfamily A member 1 OS=Homo sapiens GN=DNAJA1 PE=1 SV=2	P31689	-0.0655605	0.402636	-0.105014	0.0661202	-0.142892	0.161249	-0.189136	0.227937	FALSE
PG244924	P46778	sp|P46778|RL21_HUMAN 60S ribosomal protein L21 OS=Homo sapiens GN=RPL21 PE=1 SV=2	P46778	0.0271973	0.573821	0.0600277	0.208365	0.00331774	0.53105	0.0662585	0.464625	FALSE
PG256566	Q9Y285|K7ER00	tr|K7ER00|K7ER00_HUMAN Phenylalanine--tRNA ligase alpha subunit OS=Homo sapiens GN=FARSA PE=1 SV=1	K7ER00	0.0481729	0.441558	0.119066	0.0830655	-0.0437674	0.399116	-0.0421327	0.535749	FALSE
PG244644	Q96C36	sp|Q96C36|P5CR2_HUMAN Pyrroline-5-carboxylate reductase 2 OS=Homo sapiens GN=PYCR2 PE=1 SV=1	Q96C36	-0.0444461	0.515027	-0.475016	0.00596446	-0.193922	0.108812	-0.154512	0.327258	FALSE
PG254996	P53041|H0YDU8	sp|P53041|PPP5_HUMAN Serine/threonine-protein phosphatase 5 OS=Homo sapiens GN=PPP5C PE=1 SV=1	P53041	-0.116289	0.165745	-0.302309	0.00357177	0.019633	0.479744	-0.00933047	0.658698	FALSE
PG252814	P52306|P52306-5	sp|P52306-5|GDS1_HUMAN Isoform 5 of Rap1 GTPase-GDP dissociation stimulator 1 OS=Homo sapiens GN=RAP1GDS1	P52306-5	0.0216	0.625779	0.303773	0.0185448	-0.00436685	0.526964	-0.0125338	0.652633	FALSE
PG243065	P17252	sp|P17252|KPCA_HUMAN Protein kinase C alpha type OS=Homo sapiens GN=PRKCA PE=1 SV=4	P17252	-0.00110955	0.684273	0.086143	0.145739	-0.161127	0.134397	-0.109947	0.310062	FALSE
PG253233	Q13442	sp|Q13442|HAP28_HUMAN 28 kDa heat- and acid-stable phosphoprotein OS=Homo sapiens GN=PDAP1 PE=1 SV=1	Q13442	-0.00814187	0.662157	0.0491908	0.352593	0.303585	0.0604003	0.0781732	0.398022	FALSE
PG254159	Q92621	sp|Q92621|NU205_HUMAN Nuclear pore complex protein Nup205 OS=Homo sapiens GN=NUP205 PE=1 SV=3	Q92621	0.21689	0.101606	0.397247	0.00447637	-0.0852402	0.255607	-0.113425	0.297558	FALSE
PG260595	H0Y9Y4	tr|H0Y9Y4|H0Y9Y4_HUMAN 40S ribosomal protein S3a (Fragment) OS=Homo sapiens GN=RPS3A PE=1 SV=1	H0Y9Y4	-0.0662286	0.424674	-0.477516	0.011985	-0.0342027	0.456047	-0.00763136	0.660351	FALSE
PG248637	P63010|P63010-2	sp|P63010-2|AP2B1_HUMAN Isoform 2 of AP-2 complex subunit beta OS=Homo sapiens GN=AP2B1	P63010-2	0.0710753	0.371095	0.138288	0.0723387	-0.0961708	0.251539	-0.116158	0.350682	FALSE
PG243212	Q86UP2|Q86UP2-3|Q86UP2-4	sp|Q86UP2|KTN1_HUMAN Kinectin OS=Homo sapiens GN=KTN1 PE=1 SV=1	Q86UP2	0.102464	0.254483	0.369493	0.00530321	0.100706	0.235731	0.0284627	0.597686	FALSE
PG244429	O14737	sp|O14737|PDCD5_HUMAN Programmed cell death protein 5 OS=Homo sapiens GN=PDCD5 PE=1 SV=3	O14737	-0.153131	0.136888	-0.316108	0.00374084	-0.186683	0.117504	-0.111677	0.356827	FALSE
PG251699	Q86XP3	sp|Q86XP3|DDX42_HUMAN ATP-dependent RNA helicase DDX42 OS=Homo sapiens GN=DDX42 PE=1 SV=1	Q86XP3	0.121477	0.176873	0.341055	0.00708097	0.011168	0.517918	0.133184	0.313134	FALSE
PG256369	O00267-2	sp|O00267-2|SPT5H_HUMAN Isoform 2 of Transcription elongation factor SPT5 OS=Homo sapiens GN=SUPT5H	O00267-2	0.0146363	0.634549	0.221782	0.0436048	-0.0210953	0.474505	-0.0647845	0.44577	FALSE
PG245583	P35268	sp|P35268|RL22_HUMAN 60S ribosomal protein L22 OS=Homo sapiens GN=RPL22 PE=1 SV=2	P35268	-0.188901	0.253297	-0.610249	0.00620283	-0.10743	0.342991	0.071028	0.575194	TRUE
PG255070	Q8WWY3	sp|Q8WWY3|PRP31_HUMAN U4/U6 small nuclear ribonucleoprotein Prp31 OS=Homo sapiens GN=PRPF31 PE=1 SV=2	Q8WWY3	0.153605	0.12786	0.319209	0.00693319	-0.00877451	0.51747	-0.0285119	0.609537	FALSE
PG252092	P62495	sp|P62495|ERF1_HUMAN Eukaryotic peptide chain release factor subunit 1 OS=Homo sapiens GN=ETF1 PE=1 SV=3	P62495	0.116954	0.504549	-0.0164543	0.470239	-0.0934827	0.24609	-0.0432007	0.530456	FALSE
PG251182	P30040	sp|P30040|ERP29_HUMAN Endoplasmic reticulum resident protein 29 OS=Homo sapiens GN=ERP29 PE=1 SV=4	P30040	0.0512525	0.526432	0.154542	0.0644006	-0.152204	0.16707	-0.240138	0.143347	FALSE
PG248697	Q9BZZ5-2	sp|Q9BZZ5-2|API5_HUMAN Isoform 2 of Apoptosis inhibitor 5 OS=Homo sapiens GN=API5	Q9BZZ5-2	0.0347889	0.546894	0.149019	0.0265407	-0.00852704	0.51514	0.0503546	0.518539	FALSE
PG252455	Q00688	sp|Q00688|FKBP3_HUMAN Peptidyl-prolyl cis-trans isomerase FKBP3 OS=Homo sapiens GN=FKBP3 PE=1 SV=1	Q00688	-0.0906805	0.375291	-0.211768	0.0398792	-0.0367673	0.422599	0.0303679	0.598471	FALSE
PG247499	P54578	sp|P54578|UBP14_HUMAN Ubiquitin carboxyl-terminal hydrolase 14 OS=Homo sapiens GN=USP14 PE=1 SV=3	P54578	-0.169274	0.16792	-0.523159	0.00249097	-0.0916661	0.260813	-0.0150405	0.652633	FALSE
PG254043	P28482	sp|P28482|MK01_HUMAN Mitogen-activated protein kinase 1 OS=Homo sapiens GN=MAPK1 PE=1 SV=3	P28482	0.0237581	0.576212	0.0876578	0.112373	0.0297178	0.444963	-0.101824	0.376744	FALSE
PG255701	P21912	sp|P21912|SDHB_HUMAN Succinate dehydrogenase [ubiquinone] iron-sulfur subunit; mitochondrial OS=Homo sapiens GN=SDHB PE=1 SV=3	P21912	0.117529	0.330827	0.22981	0.0314516	-0.213661	0.105896	-0.206657	0.20093	FALSE
PG256772	P45974|P45974-2	sp|P45974|UBP5_HUMAN Ubiquitin carboxyl-terminal hydrolase 5 OS=Homo sapiens GN=USP5 PE=1 SV=2	P45974	0.0434524	0.518136	0.281373	0.0126124	0.216771	0.0993589	0.00913972	0.66189	FALSE
PG255025	P48147	sp|P48147|PPCE_HUMAN Prolyl endopeptidase OS=Homo sapiens GN=PREP PE=1 SV=2	P48147	0.040538	0.546894	0.128005	0.0980707	0.130397	0.179982	-0.0201885	0.626329	FALSE
PG256546	Q8TCJ2	sp|Q8TCJ2|STT3B_HUMAN Dolichyl-diphosphooligosaccharide--protein glycosyltransferase subunit STT3B OS=Homo sapiens GN=STT3B PE=1 SV=1	Q8TCJ2	-0.110136	0.475771	-0.210568	0.13072	0.0111049	0.532346	-0.0170523	0.644683	FALSE
PG254635	Q9UHV9	sp|Q9UHV9|PFD2_HUMAN Prefoldin subunit 2 OS=Homo sapiens GN=PFDN2 PE=1 SV=1	Q9UHV9	0.0797454	0.410451	0.00203654	0.53933	0.0130268	0.519623	0.354827	0.133512	FALSE
PG247941	Q04917	sp|Q04917|1433F_HUMAN 14-3-3 protein eta OS=Homo sapiens GN=YWHAH PE=1 SV=4	Q04917	0.033227	0.565318	0.23754	0.0659408	0.154644	0.187791	-0.141161	0.237366	FALSE
PG245979	Q92922	sp|Q92922|SMRC1_HUMAN SWI/SNF complex subunit SMARCC1 OS=Homo sapiens GN=SMARCC1 PE=1 SV=3	Q92922	-0.165384	0.163543	-0.341883	0.00304108	0.159426	0.173821	0.0596085	0.4944	FALSE
PG256398	Q9Y3F4|Q9Y3F4-2	sp|Q9Y3F4-2|STRAP_HUMAN Isoform 2 of Serine-threonine kinase receptor-associated protein OS=Homo sapiens GN=STRAP	Q9Y3F4-2	-0.0265407	0.595152	-0.0728686	0.274356	-0.0481794	0.434543	-0.104935	0.362065	FALSE
PG248439	P39687	sp|P39687|AN32A_HUMAN Acidic leucine-rich nuclear phosphoprotein 32 family member A OS=Homo sapiens GN=ANP32A PE=1 SV=1	P39687	-0.060553	0.434921	-0.0757155	0.286442	-0.0220823	0.472454	0.0837471	0.415345	FALSE
PG252269	P14324|P14324-2	sp|P14324|FPPS_HUMAN Farnesyl pyrophosphate synthase OS=Homo sapiens GN=FDPS PE=1 SV=4	P14324	0.00416915	0.669665	-0.0758541	0.26612	-0.0380529	0.422827	-0.0341232	0.591472	FALSE
PG248383	Q12904|Q12904-2	sp|Q12904-2|AIMP1_HUMAN Isoform 2 of Aminoacyl tRNA synthase complex-interacting multifunctional protein 1 OS=Homo sapiens GN=AIMP1	Q12904-2	0.00524169	0.664097	0.0324345	0.405723	-0.120846	0.185531	-0.180865	0.236542	FALSE
PG245066	P38159	sp|P38159|RBMX_HUMAN RNA-binding motif protein; X chromosome OS=Homo sapiens GN=RBMX PE=1 SV=3	P38159	-0.119651	0.413966	-0.320897	0.0328575	1.29287	0.0166897	0.331682	0.311102	TRUE
PG255239	Q99436	sp|Q99436|PSB7_HUMAN Proteasome subunit beta type-7 OS=Homo sapiens GN=PSMB7 PE=1 SV=1	Q99436	-0.00525895	0.667589	0.0580467	0.272295	-0.0538653	0.382466	-0.0282928	0.633749	FALSE
PG249041	Q92974|Q92974-2|Q92974-3|V9GYM8	tr|V9GYM8|V9GYM8_HUMAN Rho guanine nucleotide exchange factor 2 OS=Homo sapiens GN=ARHGEF2 PE=1 SV=1	V9GYM8	0.0569279	0.47256	0.291193	0.0123015	-0.116721	0.213807	-0.115131	0.366271	FALSE
PG248565	P27695	sp|P27695|APEX1_HUMAN DNA-(apurinic or apyrimidinic site) lyase OS=Homo sapiens GN=APEX1 PE=1 SV=2	P27695	-0.0225551	0.654316	-0.00882866	0.545204	0.0293316	0.452222	0.00310246	0.671891	FALSE
PG245034	P46060	sp|P46060|RAGP1_HUMAN Ran GTPase-activating protein 1 OS=Homo sapiens GN=RANGAP1 PE=1 SV=1	P46060	0.0636665	0.397283	0.268125	0.0282382	0.0161873	0.498859	-0.054936	0.510138	FALSE
PG250385	Q15003|E9PHA2	sp|Q15003|CND2_HUMAN Condensin complex subunit 2 OS=Homo sapiens GN=NCAPH PE=1 SV=3	Q15003	0.108758	0.290637	0.177067	0.0674657	-0.0911391	0.246269	0.0448625	0.550387	FALSE
PG248485	Q99798|A2A274	tr|A2A274|A2A274_HUMAN Aconitate hydratase; mitochondrial OS=Homo sapiens GN=ACO2 PE=1 SV=1	A2A274	0.0313262	0.545971	0.205556	0.0281803	-0.0459743	0.399977	-0.203441	0.160382	FALSE
PG256034	Q15019|Q15019-2	sp|Q15019-2|SEPT2_HUMAN Isoform 2 of Septin-2 OS=Homo sapiens GN=SEPT2	Q15019-2	-0.0901135	0.298962	-0.30656	0.014367	-0.114399	0.198439	0.0406709	0.549923	FALSE
PG255982	O43765	sp|O43765|SGTA_HUMAN Small glutamine-rich tetratricopeptide repeat-containing protein alpha OS=Homo sapiens GN=SGTA PE=1 SV=1	O43765	0.0213878	0.598686	0.164044	0.0476369	-0.0321966	0.452222	-0.0462561	0.535405	FALSE
PG254055	P49006	sp|P49006|MRP_HUMAN MARCKS-related protein OS=Homo sapiens GN=MARCKSL1 PE=1 SV=2	P49006	-0.220976	0.0916139	-0.386056	0.00789404	0.304485	0.130006	0.50725	0.129245	FALSE
PG254161	O14745	sp|O14745|NHRF1_HUMAN Na(+)/H(+) exchange regulatory cofactor NHE-RF1 OS=Homo sapiens GN=SLC9A3R1 PE=1 SV=4	O14745	-0.120601	0.238128	-0.276753	0.0279716	0.0486907	0.464144	0.0106799	0.667732	FALSE
PG245112	Q9NW13-2	sp|Q9NW13-2|RBM28_HUMAN Isoform 2 of RNA-binding protein 28 OS=Homo sapiens GN=RBM28	Q9NW13-2	0.0614621	0.526695	0.257633	0.0374286	0.449587	0.137214	0.225091	0.377255	FALSE
PG247452	Q01081	sp|Q01081|U2AF1_HUMAN Splicing factor U2AF 35 kDa subunit OS=Homo sapiens GN=U2AF1 PE=1 SV=3	Q01081	0.0440976	0.504017	0.227172	0.0227838	-0.232219	0.0908865	-0.173898	0.200367	FALSE
PG250300	Q9H444	sp|Q9H444|CHM4B_HUMAN Charged multivesicular body protein 4b OS=Homo sapiens GN=CHMP4B PE=1 SV=1	Q9H444	-0.139514	0.17869	-0.422468	0.0142331	-0.0250525	0.486018	-0.00106532	0.672298	FALSE
PG251670	O60832	sp|O60832|DKC1_HUMAN H/ACA ribonucleoprotein complex subunit 4 OS=Homo sapiens GN=DKC1 PE=1 SV=3	O60832	0.0777216	0.308511	0.276197	0.0112888	-0.0899072	0.307439	0.0694439	0.465993	FALSE
PG246727	Q9H3N1	sp|Q9H3N1|TMX1_HUMAN Thioredoxin-related transmembrane protein 1 OS=Homo sapiens GN=TMX1 PE=1 SV=1	Q9H3N1	-0.142538	0.391435	-0.526441	0.0189315	-0.0481404	0.458481	-0.0412391	0.597196	FALSE
PG243395	O95232	sp|O95232|LC7L3_HUMAN Luc7-like protein 3 OS=Homo sapiens GN=LUC7L3 PE=1 SV=2	O95232	-0.08304	0.331293	-0.0235187	0.432916	-0.0859015	0.279603	0.237354	0.149098	FALSE
PG246212	P49591	sp|P49591|SYSC_HUMAN Serine--tRNA ligase; cytoplasmic OS=Homo sapiens GN=SARS PE=1 SV=3	P49591	0.0975245	0.33706	0.244707	0.0269344	0.228552	0.128013	-0.0438524	0.565694	FALSE
PG250927	P26196	sp|P26196|DDX6_HUMAN Probable ATP-dependent RNA helicase DDX6 OS=Homo sapiens GN=DDX6 PE=1 SV=2	P26196	0.0419846	0.471464	0.166066	0.0441244	-0.0613448	0.349723	-0.0539092	0.496238	FALSE
PG242107	P14317	sp|P14317|HCLS1_HUMAN Hematopoietic lineage cell-specific protein OS=Homo sapiens GN=HCLS1 PE=1 SV=3	P14317	0.00732428	0.660115	0.149401	0.106618	-0.0648599	0.353908	0.0132061	0.658843	FALSE
PG244890	O14818	sp|O14818|PSA7_HUMAN Proteasome subunit alpha type-7 OS=Homo sapiens GN=PSMA7 PE=1 SV=1	O14818	-0.21851	0.118102	-0.412477	0.00551837	0.0386235	0.425126	0.095653	0.417024	FALSE
PG250068	Q9NZ63	sp|Q9NZ63|CI078_HUMAN Uncharacterized protein C9orf78 OS=Homo sapiens GN=C9orf78 PE=1 SV=1	Q9NZ63	-0.116876	0.219836	-0.180896	0.0252168	-0.0426227	0.420808	0.0455565	0.531186	FALSE
PG254685	Q96G03	sp|Q96G03|PGM2_HUMAN Phosphoglucomutase-2 OS=Homo sapiens GN=PGM2 PE=1 SV=4	Q96G03	0.00482384	0.670739	0.147347	0.0852976	0.0379258	0.430686	-0.0494852	0.52094	FALSE
PG245764	O15042|O15042-2	sp|O15042|SR140_HUMAN U2 snRNP-associated SURP motif-containing protein OS=Homo sapiens GN=U2SURP PE=1 SV=2	O15042	0.036735	0.524671	0.175827	0.0189315	0.00700128	0.522444	0.0180614	0.648351	FALSE
PG248681	P08243|P08243-2	sp|P08243|ASNS_HUMAN Asparagine synthetase [glutamine-hydrolyzing] OS=Homo sapiens GN=ASNS PE=1 SV=4	P08243	0.0501277	0.465787	0.227865	0.0121981	0.0263884	0.480664	0.00277993	0.674452	FALSE
PG246692	Q8NI27	sp|Q8NI27|THOC2_HUMAN THO complex subunit 2 OS=Homo sapiens GN=THOC2 PE=1 SV=2	Q8NI27	0.103732	0.30301	0.347888	0.00884402	0.0861627	0.437672	0.20612	0.419947	FALSE
PG254167	Q13423	sp|Q13423|NNTM_HUMAN NAD(P) transhydrogenase; mitochondrial OS=Homo sapiens GN=NNT PE=1 SV=3	Q13423	0.182314	0.0930895	0.389858	0.00427954	-0.0885185	0.248786	-0.0535415	0.518539	FALSE
PG247998	P31946|P31946-2	sp|P31946|1433B_HUMAN 14-3-3 protein beta/alpha OS=Homo sapiens GN=YWHAB PE=1 SV=3	P31946	-0.393276	0.101606	-0.684848	0.00461618	-0.175692	0.227928	-0.155552	0.259172	TRUE
PG249147	P51572|P51572-2	sp|P51572-2|BAP31_HUMAN Isoform 2 of B-cell receptor-associated protein 31 OS=Homo sapiens GN=BCAP31	P51572-2	0.0268203	0.560957	0.177248	0.0343237	0.0662451	0.401907	0.0125298	0.675605	FALSE
PG251267	P22087	sp|P22087|FBRL_HUMAN rRNA 2'-O-methyltransferase fibrillarin OS=Homo sapiens GN=FBL PE=1 SV=2	P22087	-0.0170871	0.617633	-0.0255332	0.408743	-0.0308831	0.485805	0.0635729	0.590113	FALSE
PG246441	Q12788	sp|Q12788|TBL3_HUMAN Transducin beta-like protein 3 OS=Homo sapiens GN=TBL3 PE=1 SV=2	Q12788	0.140594	0.18069	0.347991	0.00353689	-0.0732505	0.294405	0.0828225	0.405581	FALSE
PG253015	Q9BVP2|Q9BVP2-2	sp|Q9BVP2|GNL3_HUMAN Guanine nucleotide-binding protein-like 3 OS=Homo sapiens GN=GNL3 PE=1 SV=2	Q9BVP2	0.065742	0.345394	0.300332	0.00684972	-0.0485679	0.385996	-0.0862546	0.447655	FALSE
PG251161	Q9UBQ5	sp|Q9UBQ5|EIF3K_HUMAN Eukaryotic translation initiation factor 3 subunit K OS=Homo sapiens GN=EIF3K PE=1 SV=1	Q9UBQ5	-0.0982804	0.270591	-0.234494	0.0389426	-0.00769045	0.51747	0.125263	0.327621	FALSE
PG243251	P33176	sp|P33176|KINH_HUMAN Kinesin-1 heavy chain OS=Homo sapiens GN=KIF5B PE=1 SV=1	P33176	0.122876	0.198563	0.287097	0.00662606	0.0471591	0.405211	0.013986	0.650703	FALSE
PG264019	K7EKE6	tr|K7EKE6|K7EKE6_HUMAN Lon protease homolog; mitochondrial OS=Homo sapiens GN=LONP1 PE=1 SV=1	K7EKE6	0.160331	0.181687	0.179354	0.0284335	-0.107211	0.214594	-0.164917	0.20794	FALSE
PG252582	P51114|B4DXZ6	sp|P51114|FXR1_HUMAN Fragile X mental retardation syndrome-related protein 1 OS=Homo sapiens GN=FXR1 PE=1 SV=3	P51114	0.0376824	0.511938	0.0977523	0.105912	0.061212	0.37391	-0.15732	0.221775	FALSE
PG254478	Q8IYS1	sp|Q8IYS1|P20D2_HUMAN Peptidase M20 domain-containing protein 2 OS=Homo sapiens GN=PM20D2 PE=1 SV=2	Q8IYS1	0.0333079	0.564866	0.223178	0.0220142	-0.0957439	0.248058	0.0515773	0.583701	FALSE
PG252163	Q13347	sp|Q13347|EIF3I_HUMAN Eukaryotic translation initiation factor 3 subunit I OS=Homo sapiens GN=EIF3I PE=1 SV=1	Q13347	-0.0883827	0.368262	-0.151311	0.101245	-0.060739	0.410982	-0.0220652	0.626329	FALSE
PG243305	Q07666	sp|Q07666|KHDR1_HUMAN KH domain-containing; RNA-binding; signal transduction-associated protein 1 OS=Homo sapiens GN=KHDRBS1 PE=1 SV=1	Q07666	-0.183626	0.33031	-0.560277	0.00764404	0.0987539	0.310822	0.844871	0.014339	TRUE
PG255052	O00743	sp|O00743|PPP6_HUMAN Serine/threonine-protein phosphatase 6 catalytic subunit OS=Homo sapiens GN=PPP6C PE=1 SV=1	O00743	0.107132	0.333405	0.159944	0.0555971	-0.126641	0.178839	-0.199091	0.185062	FALSE
PG251975	O75822	sp|O75822|EIF3J_HUMAN Eukaryotic translation initiation factor 3 subunit J OS=Homo sapiens GN=EIF3J PE=1 SV=2	O75822	0.013324	0.639758	-0.110929	0.110445	0.0217257	0.474303	0.124125	0.389537	FALSE
PG255590	P08708|H0YN88|A0A075B716	tr|A0A075B716|A0A075B716_HUMAN 40S ribosomal protein S17 OS=Homo sapiens GN=RPS17 PE=1 SV=1	A0A075B716	0.113266	0.277522	0.202581	0.0215519	0.0115707	0.523919	0.0154833	0.648351	FALSE
PG251698	Q96GQ7|B7Z6D5	sp|Q96GQ7|DDX27_HUMAN Probable ATP-dependent RNA helicase DDX27 OS=Homo sapiens GN=DDX27 PE=1 SV=2	Q96GQ7	0.185437	0.106788	0.368027	0.00305231	-0.11724	0.345767	0.196817	0.320674	FALSE
PG251402	Q9BUQ8	sp|Q9BUQ8|DDX23_HUMAN Probable ATP-dependent RNA helicase DDX23 OS=Homo sapiens GN=DDX23 PE=1 SV=3	Q9BUQ8	0.151198	0.198734	0.40368	0.0077685	0.23406	0.144327	0.0540064	0.612641	FALSE
PG243502	Q04760	sp|Q04760|LGUL_HUMAN Lactoylglutathione lyase OS=Homo sapiens GN=GLO1 PE=1 SV=4	Q04760	-0.192825	0.122944	-0.761014	0.000187685	-0.0208613	0.497093	-0.0642237	0.474801	TRUE
PG249962	Q6P1J9	sp|Q6P1J9|CDC73_HUMAN Parafibromin OS=Homo sapiens GN=CDC73 PE=1 SV=1	Q6P1J9	0.161398	0.245405	0.387779	0.0105731	0.0539404	0.448137	0.0171273	0.657616	FALSE
PG246335	Q99426	sp|Q99426|TBCB_HUMAN Tubulin-folding cofactor B OS=Homo sapiens GN=TBCB PE=1 SV=2	Q99426	-0.051795	0.465787	-0.0562063	0.258646	0.207736	0.123404	0.0395593	0.616871	FALSE
PG254137	Q9UNZ2	sp|Q9UNZ2|NSF1C_HUMAN NSFL1 cofactor p47 OS=Homo sapiens GN=NSFL1C PE=1 SV=2	Q9UNZ2	-0.0225169	0.591063	0.0705972	0.211281	-0.0187585	0.502013	0.062624	0.533244	FALSE
PG251334	Q96HE7	sp|Q96HE7|ERO1A_HUMAN ERO1-like protein alpha OS=Homo sapiens GN=ERO1A PE=1 SV=2	Q96HE7	-0.0927718	0.24434	-0.18158	0.0169985	-0.225177	0.0993589	-0.20854	0.228196	FALSE
PG249759	Q13185	sp|Q13185|CBX3_HUMAN Chromobox protein homolog 3 OS=Homo sapiens GN=CBX3 PE=1 SV=4	Q13185	0.0374869	0.549759	0.166529	0.121704	0.124216	0.298765	0.241051	0.24799	FALSE
PG254706	P36871	sp|P36871|PGM1_HUMAN Phosphoglucomutase-1 OS=Homo sapiens GN=PGM1 PE=1 SV=3	P36871	0.0972667	0.297257	0.306406	0.00742168	0.0325103	0.451584	-0.00567393	0.665557	FALSE
PG252883	P62993	sp|P62993|GRB2_HUMAN Growth factor receptor-bound protein 2 OS=Homo sapiens GN=GRB2 PE=1 SV=1	P62993	-0.229431	0.221572	-0.24999	0.0108624	0.0064889	0.526428	-0.0679982	0.430186	FALSE
PG248448	Q13155	sp|Q13155|AIMP2_HUMAN Aminoacyl tRNA synthase complex-interacting multifunctional protein 2 OS=Homo sapiens GN=AIMP2 PE=1 SV=2	Q13155	0.109674	0.318852	0.398395	0.00589814	-0.0864244	0.253894	-0.0662582	0.468149	FALSE
PG246013	P63208	sp|P63208|SKP1_HUMAN S-phase kinase-associated protein 1 OS=Homo sapiens GN=SKP1 PE=1 SV=2	P63208	-0.0693888	0.451589	0.219772	0.0535911	-0.0977455	0.238673	0.130959	0.367605	FALSE
PG246479	P23193	sp|P23193|TCEA1_HUMAN Transcription elongation factor A protein 1 OS=Homo sapiens GN=TCEA1 PE=1 SV=2	P23193	-0.0711461	0.348113	-0.107561	0.0999561	-0.0145163	0.49647	0.0529318	0.510138	FALSE
PG249711	Q8WUD4|J3KR35	tr|J3KR35|J3KR35_HUMAN Coiled-coil domain containing 12; isoform CRA_a OS=Homo sapiens GN=CCDC12 PE=1 SV=1	J3KR35	0.0155418	0.625857	0.128765	0.080299	0.163746	0.242826	0.114042	0.375159	FALSE
PG255050	P23284	sp|P23284|PPIB_HUMAN Peptidyl-prolyl cis-trans isomerase B OS=Homo sapiens GN=PPIB PE=1 SV=2	P23284	-0.0957656	0.299178	-0.0530191	0.231677	-0.221276	0.103368	-0.182948	0.224129	FALSE
PG248786	Q6NXE6|Q6NXE6-2	sp|Q6NXE6|ARMC6_HUMAN Armadillo repeat-containing protein 6 OS=Homo sapiens GN=ARMC6 PE=1 SV=2	Q6NXE6	0.103172	0.269205	0.214586	0.0178667	0.173319	0.136115	-0.122321	0.318353	FALSE
PG250677	P35606|P35606-2	sp|P35606|COPB2_HUMAN Coatomer subunit beta' OS=Homo sapiens GN=COPB2 PE=1 SV=2	P35606	-0.190408	0.158844	-0.323075	0.00910592	-0.0102493	0.511077	-0.0167943	0.635401	FALSE
PG242476	O43719	sp|O43719|HTSF1_HUMAN HIV Tat-specific factor 1 OS=Homo sapiens GN=HTATSF1 PE=1 SV=1	O43719	0.0865056	0.414782	0.170016	0.0622689	0.133344	0.237775	-0.0851459	0.405989	FALSE
PG247917	P08195|P08195-2|P08195-3|P08195-4|J3KPF3|F5GZS6	sp|P08195-4|4F2_HUMAN Isoform 4 of 4F2 cell-surface antigen heavy chain OS=Homo sapiens GN=SLC3A2	P08195-4	0.00716331	0.656586	0.0197082	0.44932	-0.066395	0.308246	-0.104949	0.35471	FALSE
PG245569	P42766	sp|P42766|RL35_HUMAN 60S ribosomal protein L35 OS=Homo sapiens GN=RPL35 PE=1 SV=2	P42766	-0.115499	0.297092	-0.11906	0.104106	0.688017	0.0294724	0.185053	0.319556	TRUE
PG244465	Q8WW12	sp|Q8WW12|PCNP_HUMAN PEST proteolytic signal-containing nuclear protein OS=Homo sapiens GN=PCNP PE=1 SV=2	Q8WW12	-0.105006	0.224819	-0.226178	0.0105731	0.0966433	0.387312	0.158126	0.281101	FALSE
PG246119	Q969G3|Q969G3-2	sp|Q969G3|SMCE1_HUMAN SWI/SNF-related matrix-associated actin-dependent regulator of chromatin subfamily E member 1 OS=Homo sapiens GN=SMARCE1 PE=1 SV=2	Q969G3	-0.0703099	0.40618	-0.070303	0.272295	0.109076	0.205912	0.0892447	0.429618	FALSE
PG242263	P52597	sp|P52597|HNRPF_HUMAN Heterogeneous nuclear ribonucleoprotein F OS=Homo sapiens GN=HNRNPF PE=1 SV=3	P52597	-0.376574	0.136888	-0.397672	0.00596446	-0.134208	0.200133	-0.0394059	0.564155	FALSE
PG247365	Q99614	sp|Q99614|TTC1_HUMAN Tetratricopeptide repeat protein 1 OS=Homo sapiens GN=TTC1 PE=1 SV=1	Q99614	0.0216402	0.615423	0.115784	0.116342	0.00310626	0.537346	-0.117949	0.332772	FALSE
PG247424	Q9Y5K5|Q9Y5K5-2|Q9Y5K5-3|Q9Y5K5-4	sp|Q9Y5K5|UCHL5_HUMAN Ubiquitin carboxyl-terminal hydrolase isozyme L5 OS=Homo sapiens GN=UCHL5 PE=1 SV=3	Q9Y5K5	0.00589111	0.670719	0.146504	0.0754601	-0.12336	0.24763	-0.0751089	0.442969	FALSE
PG252627	P07954-2	sp|P07954-2|FUMH_HUMAN Isoform Cytoplasmic of Fumarate hydratase; mitochondrial OS=Homo sapiens GN=FH	P07954-2	-0.14486	0.151813	-0.284534	0.00596446	-0.0583928	0.353362	-0.0224557	0.617705	FALSE
PG248496	O96019	sp|O96019|ACL6A_HUMAN Actin-like protein 6A OS=Homo sapiens GN=ACTL6A PE=1 SV=1	O96019	0.0736369	0.455312	0.269521	0.0208849	-0.0520775	0.393916	-0.0947502	0.394609	FALSE
PG255636	P82650|G5E9V5|G5E9W7	sp|P82650|RT22_HUMAN 28S ribosomal protein S22; mitochondrial OS=Homo sapiens GN=MRPS22 PE=1 SV=1	P82650	0.0218981	0.584729	-0.026379	0.399579	-0.24627	0.0894116	0.0679927	0.448501	FALSE
PG255589	P62841|A0A0B4J2B4|K7EM56|K7ELC2|S4R417	tr|K7ELC2|K7ELC2_HUMAN 40S ribosomal protein S15 OS=Homo sapiens GN=RPS15 PE=1 SV=1	K7ELC2	0.0303258	0.622267	-0.31478	0.00767724	0.352231	0.0701065	0.330776	0.114932	FALSE
PG255260	O00232	sp|O00232|PSD12_HUMAN 26S proteasome non-ATPase regulatory subunit 12 OS=Homo sapiens GN=PSMD12 PE=1 SV=3	O00232	-0.0949253	0.26293	-0.24854	0.00662606	-0.106475	0.255236	-0.191404	0.192851	FALSE
PG254354	P46459|I3L0N3	sp|P46459|NSF_HUMAN Vesicle-fusing ATPase OS=Homo sapiens GN=NSF PE=1 SV=3	P46459	0.144522	0.162403	0.390522	0.00530321	-0.13539	0.186346	-0.148222	0.235761	FALSE
PG244949	P83731	sp|P83731|RL24_HUMAN 60S ribosomal protein L24 OS=Homo sapiens GN=RPL24 PE=1 SV=1	P83731	0.10725	0.245405	0.20346	0.0126966	-0.140204	0.447196	0.0858523	0.486557	FALSE
PG254270	Q9UKX7	sp|Q9UKX7|NUP50_HUMAN Nuclear pore complex protein Nup50 OS=Homo sapiens GN=NUP50 PE=1 SV=2	Q9UKX7	-0.0431266	0.516734	0.0450015	0.319616	-0.0790699	0.343506	-0.11295	0.331084	FALSE
PG256501	Q96SB4	sp|Q96SB4|SRPK1_HUMAN SRSF protein kinase 1 OS=Homo sapiens GN=SRPK1 PE=1 SV=2	Q96SB4	0.0726907	0.368262	0.130159	0.0780231	-0.0165978	0.488453	-0.0782994	0.421833	FALSE
PG242050	Q99497|K7ELW0	sp|Q99497|PARK7_HUMAN Protein DJ-1 OS=Homo sapiens GN=PARK7 PE=1 SV=2	Q99497	0.0422527	0.526432	0.177995	0.0653038	-0.0375998	0.448137	-0.00601173	0.66189	FALSE
PG248384	O00170	sp|O00170|AIP_HUMAN AH receptor-interacting protein OS=Homo sapiens GN=AIP PE=1 SV=2	O00170	0.136457	0.252099	0.221442	0.0316915	-0.139752	0.155596	-0.0864761	0.459721	FALSE
PG244887	Q06203	sp|Q06203|PUR1_HUMAN Amidophosphoribosyltransferase OS=Homo sapiens GN=PPAT PE=1 SV=1	Q06203	0.167376	0.119538	0.253883	0.00859096	-0.0467881	0.387831	0.0579446	0.479403	FALSE
PG249066	Q92888|Q92888-3	sp|Q92888-3|ARHG1_HUMAN Isoform 3 of Rho guanine nucleotide exchange factor 1 OS=Homo sapiens GN=ARHGEF1	Q92888-3	0.0462327	0.469762	-0.000597921	0.538116	0.0392473	0.410982	0.0557085	0.49932	FALSE
PG245695	P25398	sp|P25398|RS12_HUMAN 40S ribosomal protein S12 OS=Homo sapiens GN=RPS12 PE=1 SV=3	P25398	0.108409	0.290587	0.303854	0.00910592	0.0303793	0.453687	-0.0466943	0.565694	FALSE
PG255393	P04844	sp|P04844|RPN2_HUMAN Dolichyl-diphosphooligosaccharide--protein glycosyltransferase subunit 2 OS=Homo sapiens GN=RPN2 PE=1 SV=3	P04844	0.0115778	0.653463	-0.0095742	0.534843	-0.180997	0.21081	-0.074451	0.532293	FALSE
PG253866	P23368	sp|P23368|MAOM_HUMAN NAD-dependent malic enzyme; mitochondrial OS=Homo sapiens GN=ME2 PE=1 SV=1	P23368	-0.128478	0.182731	-0.28042	0.00563786	-0.154285	0.149671	-0.16176	0.224878	FALSE
PG248573	P84077|P61204	sp|P61204|ARF3_HUMAN ADP-ribosylation factor 3 OS=Homo sapiens GN=ARF3 PE=1 SV=2	P61204	-0.2033	0.235077	-0.373767	0.0174634	-0.139096	0.186779	-0.127245	0.281626	FALSE
PG246012	Q15428	sp|Q15428|SF3A2_HUMAN Splicing factor 3A subunit 2 OS=Homo sapiens GN=SF3A2 PE=1 SV=2	Q15428	-0.0870057	0.407437	-0.389214	0.00249097	-0.000747086	0.542289	0.132996	0.304788	FALSE
PG248918	O15145	sp|O15145|ARPC3_HUMAN Actin-related protein 2/3 complex subunit 3 OS=Homo sapiens GN=ARPC3 PE=1 SV=3	O15145	0.0861117	0.576212	0.119322	0.275025	-0.0942283	0.269024	0.0218296	0.644852	FALSE
PG244527	O00151	sp|O00151|PDLI1_HUMAN PDZ and LIM domain protein 1 OS=Homo sapiens GN=PDLIM1 PE=1 SV=4	O00151	0.00722154	0.661066	-0.0482123	0.369087	-0.0650128	0.421647	-0.123704	0.328396	FALSE
PG256098	Q9H9B4	sp|Q9H9B4|SFXN1_HUMAN Sideroflexin-1 OS=Homo sapiens GN=SFXN1 PE=1 SV=4	Q9H9B4	-0.00307732	0.682957	0.0580216	0.348534	-0.0677576	0.424323	-0.0812709	0.418461	FALSE
PG255362	Q99729-3	sp|Q99729-3|ROAA_HUMAN Isoform 3 of Heterogeneous nuclear ribonucleoprotein A/B OS=Homo sapiens GN=HNRNPAB	Q99729-3	-0.296024	0.113204	-0.45886	0.0017857	0.57188	0.0260735	0.305842	0.0924593	FALSE
PG245685	Q14690	sp|Q14690|RRP5_HUMAN Protein RRP5 homolog OS=Homo sapiens GN=PDCD11 PE=1 SV=3	Q14690	0.0677988	0.470872	0.0164179	0.486681	0.0790401	0.487707	0.0607768	0.662016	FALSE
PG254224	P57740	sp|P57740|NU107_HUMAN Nuclear pore complex protein Nup107 OS=Homo sapiens GN=NUP107 PE=1 SV=1	P57740	0.0368242	0.52971	0.144209	0.0508468	-0.124515	0.179982	-0.150374	0.256769	FALSE
PG248572	O15143	sp|O15143|ARC1B_HUMAN Actin-related protein 2/3 complex subunit 1B OS=Homo sapiens GN=ARPC1B PE=1 SV=3	O15143	-0.0106869	0.662415	-0.220575	0.0437648	-0.187323	0.139844	-0.113937	0.358045	FALSE
PG245276	Q14498|Q14498-2	sp|Q14498|RBM39_HUMAN RNA-binding protein 39 OS=Homo sapiens GN=RBM39 PE=1 SV=2	Q14498	-0.0703806	0.406314	-0.0896485	0.194126	-0.145432	0.179982	-0.0809616	0.388115	FALSE
PG249447	Q14137	sp|Q14137|BOP1_HUMAN Ribosome biogenesis protein BOP1 OS=Homo sapiens GN=BOP1 PE=1 SV=2	Q14137	0.0963515	0.295508	0.292001	0.0185252	-0.0643733	0.334255	-0.0135204	0.650703	FALSE
PG244988	P31930	sp|P31930|QCR1_HUMAN Cytochrome b-c1 complex subunit 1; mitochondrial OS=Homo sapiens GN=UQCRC1 PE=1 SV=3	P31930	-0.0721898	0.322267	0.0525229	0.240158	-0.206822	0.103368	-0.105779	0.373908	FALSE
PG242942	O60341	sp|O60341|KDM1A_HUMAN Lysine-specific histone demethylase 1A OS=Homo sapiens GN=KDM1A PE=1 SV=2	O60341	0.0368037	0.552365	0.0471098	0.334638	-0.0589626	0.355201	-0.0783006	0.395351	FALSE
PG254788	Q8TCS8	sp|Q8TCS8|PNPT1_HUMAN Polyribonucleotide nucleotidyltransferase 1; mitochondrial OS=Homo sapiens GN=PNPT1 PE=1 SV=2	Q8TCS8	0.0431719	0.494138	0.153659	0.0370504	-0.165069	0.135846	-0.165624	0.217105	FALSE
PG255232	P62195|P62195-2	sp|P62195|PRS8_HUMAN 26S protease regulatory subunit 8 OS=Homo sapiens GN=PSMC5 PE=1 SV=1	P62195	0.0429369	0.506977	0.13007	0.0718839	-0.0456405	0.406744	0.00697905	0.666687	FALSE
PG255289	P30044|P30044-2	sp|P30044|PRDX5_HUMAN Peroxiredoxin-5; mitochondrial OS=Homo sapiens GN=PRDX5 PE=1 SV=4	P30044	0.0973758	0.290154	0.249753	0.0169985	-0.167917	0.179818	-0.155274	0.283766	FALSE
PG244285	Q8WTT2	sp|Q8WTT2|NOC3L_HUMAN Nucleolar complex protein 3 homolog OS=Homo sapiens GN=NOC3L PE=1 SV=1	Q8WTT2	0.165085	0.259788	0.269578	0.0325842	0.00775373	0.529698	0.277537	0.357539	FALSE
PG243797	P41227	sp|P41227|NAA10_HUMAN N-alpha-acetyltransferase 10 OS=Homo sapiens GN=NAA10 PE=1 SV=1	P41227	0.00722871	0.662157	-0.00252358	0.538116	0.0399899	0.452527	0.0479033	0.549301	FALSE
PG242733	P19823|Q5T985	sp|P19823|ITIH2_HUMAN Inter-alpha-trypsin inhibitor heavy chain H2 OS=Homo sapiens GN=ITIH2 PE=1 SV=2	P19823	2.12535	0.00071729	2.18732	0.000134759	2.91995	0.00103698	2.93193	0.000230901	TRUE
PG244963	P30520	sp|P30520|PURA2_HUMAN Adenylosuccinate synthetase isozyme 2 OS=Homo sapiens GN=ADSS PE=1 SV=3	P30520	0.0728862	0.414302	0.195243	0.0297784	-0.0349174	0.442207	0.0586982	0.517478	FALSE
PG245745	Q8IY81	sp|Q8IY81|SPB1_HUMAN pre-rRNA processing protein FTSJ3 OS=Homo sapiens GN=FTSJ3 PE=1 SV=2	Q8IY81	0.0609207	0.371095	0.111354	0.108342	-0.051051	0.439631	-0.026678	0.625066	FALSE
PG256565	Q9HCS7	sp|Q9HCS7|SYF1_HUMAN Pre-mRNA-splicing factor SYF1 OS=Homo sapiens GN=XAB2 PE=1 SV=2	Q9HCS7	0.117725	0.254483	0.2588	0.0131671	0.0753078	0.310923	0.0510805	0.500985	FALSE
PG255846	Q15404	sp|Q15404|RSU1_HUMAN Ras suppressor protein 1 OS=Homo sapiens GN=RSU1 PE=1 SV=3	Q15404	0.00358924	0.671949	0.125729	0.0686952	0.0215795	0.482621	0.116705	0.363759	FALSE
PG254634	O60925	sp|O60925|PFD1_HUMAN Prefoldin subunit 1 OS=Homo sapiens GN=PFDN1 PE=1 SV=2	O60925	-0.0828377	0.299828	-0.354288	0.00881297	-0.0136248	0.51747	-0.24259	0.149098	FALSE
PG256578	Q96T88|Q96T88-2|A0A087WVR3|A0A087WTW0	tr|A0A087WTW0|A0A087WTW0_HUMAN E3 ubiquitin-protein ligase UHRF1 OS=Homo sapiens GN=UHRF1 PE=1 SV=1	A0A087WTW0	0.108882	0.245405	0.457857	0.00207124	-0.0478557	0.467657	0.452122	0.167821	FALSE
PG252890	Q9BQ67	sp|Q9BQ67|GRWD1_HUMAN Glutamate-rich WD repeat-containing protein 1 OS=Homo sapiens GN=GRWD1 PE=1 SV=1	Q9BQ67	-0.0179573	0.613982	-0.0907394	0.150215	-0.0354649	0.453217	0.243649	0.154733	FALSE
PG248061	O95336	sp|O95336|6PGL_HUMAN 6-phosphogluconolactonase OS=Homo sapiens GN=PGLS PE=1 SV=2	O95336	0.352081	0.0670577	0.382839	0.00329784	0.0643278	0.343506	-0.0568032	0.516557	FALSE
PG249450	O95861	sp|O95861|BPNT1_HUMAN 3'(2');5'-bisphosphate nucleotidase 1 OS=Homo sapiens GN=BPNT1 PE=1 SV=1	O95861	0.16252	0.128243	0.34228	0.00686006	-0.0716324	0.376093	-0.0322783	0.598471	FALSE
PG250474	P09669	sp|P09669|COX6C_HUMAN Cytochrome c oxidase subunit 6C OS=Homo sapiens GN=COX6C PE=1 SV=2	P09669	-0.0506682	0.577871	-0.316034	0.0104476	-0.0364375	0.430686	-0.0124049	0.650703	FALSE
PG253219	O75791	sp|O75791|GRAP2_HUMAN GRB2-related adapter protein 2 OS=Homo sapiens GN=GRAP2 PE=1 SV=1	O75791	0.0206809	0.606142	0.117968	0.0986009	0.143262	0.171486	0.0593894	0.488908	FALSE
PG256506	Q16629|Q16629-4	sp|Q16629|SRSF7_HUMAN Serine/arginine-rich splicing factor 7 OS=Homo sapiens GN=SRSF7 PE=1 SV=1	Q16629	-0.0163412	0.639758	0.0179635	0.469951	-0.0131949	0.503967	-0.118243	0.30575	FALSE
PG249818	Q9H6F5	sp|Q9H6F5|CCD86_HUMAN Coiled-coil domain-containing protein 86 OS=Homo sapiens GN=CCDC86 PE=1 SV=1	Q9H6F5	-0.00837902	0.680661	0.0279379	0.464761	0.220976	0.259363	0.408749	0.155277	FALSE
PG246908	O43615	sp|O43615|TIM44_HUMAN Mitochondrial import inner membrane translocase subunit TIM44 OS=Homo sapiens GN=TIMM44 PE=1 SV=2	O43615	0.0926226	0.244084	0.320252	0.00253873	-0.26836	0.072445	-0.165961	0.212586	FALSE
PG246167	Q9P2R7|Q9P2R7-2	sp|Q9P2R7|SUCB1_HUMAN Succinate--CoA ligase [ADP-forming] subunit beta; mitochondrial OS=Homo sapiens GN=SUCLA2 PE=1 SV=3	Q9P2R7	0.235305	0.105325	0.449425	0.00379211	-0.108969	0.241773	-0.0686732	0.457634	FALSE
PG249100	Q9UBB4	sp|Q9UBB4|ATX10_HUMAN Ataxin-10 OS=Homo sapiens GN=ATXN10 PE=1 SV=1	Q9UBB4	0.115799	0.207765	0.118296	0.1139	-0.132472	0.188111	-0.0863841	0.389506	FALSE
PG249163	P35613|P35613-2	sp|P35613|BASI_HUMAN Basigin OS=Homo sapiens GN=BSG PE=1 SV=2	P35613	-0.091183	0.324829	-0.192622	0.0260652	-0.109123	0.209144	-0.0126883	0.650928	FALSE
PG245671	Q15050	sp|Q15050|RRS1_HUMAN Ribosome biogenesis regulatory protein homolog OS=Homo sapiens GN=RRS1 PE=1 SV=2	Q15050	0.015932	0.626067	0.167147	0.0634075	0.048659	0.461874	0.259896	0.443922	FALSE
PG249509	Q07021	sp|Q07021|C1QBP_HUMAN Complement component 1 Q subcomponent-binding protein; mitochondrial OS=Homo sapiens GN=C1QBP PE=1 SV=1	Q07021	-0.283086	0.152336	-0.513239	0.00523948	-0.173452	0.253476	-0.329138	0.200367	FALSE
PG249116	O75947	sp|O75947|ATP5H_HUMAN ATP synthase subunit d; mitochondrial OS=Homo sapiens GN=ATP5H PE=1 SV=3	O75947	-0.212208	0.166243	-0.505144	0.00271297	-0.185468	0.187048	-0.191339	0.181912	FALSE
PG259739	A0A024R4E5	tr|A0A024R4E5|A0A024R4E5_HUMAN High density lipoprotein binding protein (Vigilin); isoform CRA_a OS=Homo sapiens GN=HDLBP PE=1 SV=1	A0A024R4E5	0.0645193	0.411297	0.228255	0.0143591	-0.0608002	0.334935	0.0345911	0.593054	FALSE
PG243198	P52732	sp|P52732|KIF11_HUMAN Kinesin-like protein KIF11 OS=Homo sapiens GN=KIF11 PE=1 SV=2	P52732	0.0617166	0.390759	0.278568	0.0160415	-0.00342798	0.530644	0.178356	0.218911	FALSE
PG245273	P42696	sp|P42696|RBM34_HUMAN RNA-binding protein 34 OS=Homo sapiens GN=RBM34 PE=1 SV=2	P42696	0.147448	0.162403	0.3272	0.00507875	0.0857951	0.424967	0.0933719	0.616188	FALSE
PG250761	P13073	sp|P13073|COX41_HUMAN Cytochrome c oxidase subunit 4 isoform 1; mitochondrial OS=Homo sapiens GN=COX4I1 PE=1 SV=1	P13073	0.0276281	0.562985	0.0996762	0.12194	0.0264856	0.451412	-0.0237394	0.609946	FALSE
PG250902	O43809	sp|O43809|CPSF5_HUMAN Cleavage and polyadenylation specificity factor subunit 5 OS=Homo sapiens GN=NUDT21 PE=1 SV=1	O43809	-0.228749	0.105744	-0.873029	0.00253873	-0.126664	0.180158	-0.0222898	0.617516	TRUE
PG252952	P78417	sp|P78417|GSTO1_HUMAN Glutathione S-transferase omega-1 OS=Homo sapiens GN=GSTO1 PE=1 SV=2	P78417	-0.123688	0.181687	-0.307291	0.00477908	-0.11076	0.203183	-0.0440624	0.545518	FALSE
PG254397	P10515	sp|P10515|ODP2_HUMAN Dihydrolipoyllysine-residue acetyltransferase component of pyruvate dehydrogenase complex; mitochondrial OS=Homo sapiens GN=DLAT PE=1 SV=3	P10515	0.081647	0.357436	0.0647962	0.217325	-0.205687	0.109505	-0.163238	0.223465	FALSE
PG256790	P49750|P49750-4	sp|P49750-4|YLPM1_HUMAN Isoform 4 of YLP motif-containing protein 1 OS=Homo sapiens GN=YLPM1	P49750-4	0.0488731	0.463202	0.259613	0.00940603	0.089288	0.281366	0.163056	0.249605	FALSE
PG254949	Q08752	sp|Q08752|PPID_HUMAN Peptidyl-prolyl cis-trans isomerase D OS=Homo sapiens GN=PPID PE=1 SV=3	Q08752	0.0736629	0.364002	0.232442	0.0148358	-0.0954565	0.275947	-0.110083	0.363812	FALSE
PG246696	Q13769	sp|Q13769|THOC5_HUMAN THO complex subunit 5 homolog OS=Homo sapiens GN=THOC5 PE=1 SV=2	Q13769	0.0961402	0.248115	0.298219	0.00662606	-0.0341465	0.429429	0.0341227	0.590165	FALSE
PG254637	O15212	sp|O15212|PFD6_HUMAN Prefoldin subunit 6 OS=Homo sapiens GN=PFDN6 PE=1 SV=1	O15212	-0.153446	0.158844	-0.509979	0.00507875	0.0972477	0.336347	-0.0529183	0.537962	FALSE
PG252690	Q13283	sp|Q13283|G3BP1_HUMAN Ras GTPase-activating protein-binding protein 1 OS=Homo sapiens GN=G3BP1 PE=1 SV=1	Q13283	-0.0746297	0.443118	0.0426242	0.442277	-0.0315964	0.43607	0.0583712	0.474801	FALSE
PG247680	Q9H0D6	sp|Q9H0D6|XRN2_HUMAN 5'-3' exoribonuclease 2 OS=Homo sapiens GN=XRN2 PE=1 SV=1	Q9H0D6	0.0334089	0.601941	0.15908	0.0532925	0.0980286	0.228847	0.0840992	0.404455	FALSE
PG256782	Q9Y3C8	sp|Q9Y3C8|UFC1_HUMAN Ubiquitin-fold modifier-conjugating enzyme 1 OS=Homo sapiens GN=UFC1 PE=1 SV=3	Q9Y3C8	-0.0149718	0.613653	-0.148157	0.0279525	0.0195883	0.485091	-0.0918703	0.374733	FALSE
PG242940	P30085	sp|P30085|KCY_HUMAN UMP-CMP kinase OS=Homo sapiens GN=CMPK1 PE=1 SV=3	P30085	-0.0600537	0.416638	-0.0568271	0.228416	-0.156932	0.138401	0.0115716	0.650703	FALSE
PG245744	P00441	sp|P00441|SODC_HUMAN Superoxide dismutase [Cu-Zn] OS=Homo sapiens GN=SOD1 PE=1 SV=2	P00441	0.60033	0.183661	-0.285912	0.137805	-0.0390488	0.476709	1.05736	0.043198	TRUE
PG249021	P59998|P59998-3|F8WCF6	sp|P59998-3|ARPC4_HUMAN Isoform 3 of Actin-related protein 2/3 complex subunit 4 OS=Homo sapiens GN=ARPC4	P59998-3	0.0039405	0.671949	-0.257104	0.0199721	0.0161828	0.502069	0.192966	0.183771	FALSE
PG256496	P63165|B8ZZN6	tr|B8ZZN6|B8ZZN6_HUMAN Small ubiquitin-related modifier 1 OS=Homo sapiens GN=SUMO1 PE=1 SV=1	B8ZZN6	-0.056687	0.414174	-0.238767	0.00781156	0.0471471	0.385076	0.193441	0.247747	FALSE
PG252101	P10768	sp|P10768|ESTD_HUMAN S-formylglutathione hydrolase OS=Homo sapiens GN=ESD PE=1 SV=2	P10768	-0.0661007	0.347926	-0.191416	0.0193154	-0.120762	0.19389	-0.0711889	0.472378	FALSE
PG244378	Q15084|Q15084-2|Q15084-3|Q15084-4|Q15084-5	sp|Q15084-2|PDIA6_HUMAN Isoform 2 of Protein disulfide-isomerase A6 OS=Homo sapiens GN=PDIA6	Q15084-2	-0.0067954	0.668936	0.02865	0.417306	-0.234291	0.0890334	-0.239122	0.18068	FALSE
PG254704	Q96HS1	sp|Q96HS1|PGAM5_HUMAN Serine/threonine-protein phosphatase PGAM5; mitochondrial OS=Homo sapiens GN=PGAM5 PE=1 SV=2	Q96HS1	-0.0475975	0.470872	-0.113776	0.0947708	-0.120945	0.193276	-0.118103	0.334551	FALSE
PG246636	Q96EY4|H0Y9X1	tr|H0Y9X1|H0Y9X1_HUMAN Translation machinery-associated protein 16 (Fragment) OS=Homo sapiens GN=TMA16 PE=1 SV=1	H0Y9X1	-0.111761	0.424674	-0.35312	0.0540559	0.456718	0.117504	0.0524154	0.644683	FALSE
PG248202	P30154|P30154-2	sp|P30154-2|2AAB_HUMAN Isoform 2 of Serine/threonine-protein phosphatase 2A 65 kDa regulatory subunit A beta isoform OS=Homo sapiens GN=PPP2R1B	P30154-2	0.0539443	0.45568	0.220541	0.0196477	-0.147261	0.228849	-0.171869	0.201106	FALSE
PG256768	P62328	sp|P62328|TYB4_HUMAN Thymosin beta-4 OS=Homo sapiens GN=TMSB4X PE=1 SV=2	P62328	-0.266294	0.0482726	-0.374644	0.00154717	-1.04818	0.0117929	-0.920968	0.0970244	TRUE
PG243380	P05455	sp|P05455|LA_HUMAN Lupus La protein OS=Homo sapiens GN=SSB PE=1 SV=2	P05455	0.246261	0.144418	0.307576	0.0164286	0.0806062	0.290077	-0.0585433	0.505158	FALSE
PG246914	Q9BVC6	sp|Q9BVC6|TM109_HUMAN Transmembrane protein 109 OS=Homo sapiens GN=TMEM109 PE=1 SV=1	Q9BVC6	-0.0741116	0.435198	-0.396143	0.0227212	-0.0861828	0.390915	-0.0516228	0.581401	FALSE
PG247570	Q9Y2W2	sp|Q9Y2W2|WBP11_HUMAN WW domain-binding protein 11 OS=Homo sapiens GN=WBP11 PE=1 SV=1	Q9Y2W2	0.131812	0.261776	0.332106	0.00910592	0.15627	0.155818	0.343646	0.0721776	FALSE
PG249538	Q8TDN6	sp|Q8TDN6|BRX1_HUMAN Ribosome biogenesis protein BRX1 homolog OS=Homo sapiens GN=BRIX1 PE=1 SV=2	Q8TDN6	0.0356844	0.59758	0.0383797	0.338262	-0.0115843	0.510398	-0.0463095	0.579835	FALSE
PG245405	P15927|P15927-2|P15927-3	sp|P15927-3|RFA2_HUMAN Isoform 3 of Replication protein A 32 kDa subunit OS=Homo sapiens GN=RPA2	P15927-3	-0.185455	0.114604	-0.521113	0.00817546	-0.147386	0.216641	0.13365	0.413998	FALSE
PG246933	Q92973|Q92973-2	sp|Q92973|TNPO1_HUMAN Transportin-1 OS=Homo sapiens GN=TNPO1 PE=1 SV=2	Q92973	0.00762834	0.651276	0.00551003	0.528715	-0.15614	0.143946	-0.177192	0.213726	FALSE
PG245749	P19623	sp|P19623|SPEE_HUMAN Spermidine synthase OS=Homo sapiens GN=SRM PE=1 SV=1	P19623	0.0126939	0.626376	0.150625	0.0458116	-0.0467763	0.400948	-0.132662	0.282534	FALSE
PG248946	P56385	sp|P56385|ATP5I_HUMAN ATP synthase subunit e; mitochondrial OS=Homo sapiens GN=ATP5I PE=1 SV=2	P56385	-0.222893	0.171861	-1.07418	0.00531195	-0.0593504	0.36071	-0.056679	0.511661	TRUE
PG251014	P99999|C9JFR7	sp|P99999|CYC_HUMAN Cytochrome c OS=Homo sapiens GN=CYCS PE=1 SV=2	P99999	0.25596	0.431969	-0.348864	0.210559	-0.139361	0.198766	-0.0160836	0.646797	FALSE
PG244867	O75475	sp|O75475|PSIP1_HUMAN PC4 and SFRS1-interacting protein OS=Homo sapiens GN=PSIP1 PE=1 SV=1	O75475	-0.0626954	0.618947	-0.01991	0.539992	-0.106133	0.447424	0.175432	0.575194	FALSE
PG255446	P09651|P09651-2|F8W6I7	sp|P09651|ROA1_HUMAN Heterogeneous nuclear ribonucleoprotein A1 OS=Homo sapiens GN=HNRNPA1 PE=1 SV=5	P09651	-0.147164	0.45568	-0.176488	0.0776681	0.210976	0.109505	0.616698	0.0374743	TRUE
PG246040	Q13596	sp|Q13596|SNX1_HUMAN Sorting nexin-1 OS=Homo sapiens GN=SNX1 PE=1 SV=3	Q13596	0.0622633	0.470699	0.253726	0.0278552	-0.0845957	0.274137	-0.0824896	0.384956	FALSE
PG247038	Q15631|E9PGT1	sp|Q15631|TSN_HUMAN Translin OS=Homo sapiens GN=TSN PE=1 SV=1	Q15631	-0.0144301	0.624539	-0.0342421	0.386415	0.0344785	0.442207	0.0709638	0.464729	FALSE
PG247973	P13798|C9JIF9	tr|C9JIF9|C9JIF9_HUMAN Acylamino-acid-releasing enzyme OS=Homo sapiens GN=APEH PE=1 SV=1	C9JIF9	0.0391334	0.509706	0.15156	0.0492587	0.00373397	0.53456	-0.0799413	0.394783	FALSE
PG252787	Q92616	sp|Q92616|GCN1_HUMAN eIF-2-alpha kinase activator GCN1 OS=Homo sapiens GN=GCN1 PE=1 SV=6	Q92616	0.0117925	0.639758	-0.115105	0.0862839	-0.0294383	0.446311	-0.00382354	0.672163	FALSE
PG248128	O43707	sp|O43707|ACTN4_HUMAN Alpha-actinin-4 OS=Homo sapiens GN=ACTN4 PE=1 SV=2	O43707	0.438934	0.335603	0.180165	0.101928	0.185608	0.157802	0.176716	0.190288	FALSE
PG251145	Q01780	sp|Q01780|EXOSX_HUMAN Exosome component 10 OS=Homo sapiens GN=EXOSC10 PE=1 SV=2	Q01780	0.10654	0.261776	0.221023	0.0138665	0.0242923	0.519677	-0.0457941	0.60809	FALSE
PG244863	P20618	sp|P20618|PSB1_HUMAN Proteasome subunit beta type-1 OS=Homo sapiens GN=PSMB1 PE=1 SV=2	P20618	-0.226743	0.236713	-0.537582	0.00447637	0.00602675	0.53105	0.00447356	0.671186	FALSE
PG244766	Q96EY7	sp|Q96EY7|PTCD3_HUMAN Pentatricopeptide repeat domain-containing protein 3; mitochondrial OS=Homo sapiens GN=PTCD3 PE=1 SV=3	Q96EY7	0.0891486	0.271349	0.25975	0.0176901	-0.184006	0.136115	-0.151047	0.224445	FALSE
PG251165	Q92556	sp|Q92556|ELMO1_HUMAN Engulfment and cell motility protein 1 OS=Homo sapiens GN=ELMO1 PE=1 SV=2	Q92556	-0.0146274	0.626067	0.0483877	0.334248	-0.0332549	0.429176	-0.134007	0.254426	FALSE
PG254440	P11177|P11177-2	sp|P11177|ODPB_HUMAN Pyruvate dehydrogenase E1 component subunit beta; mitochondrial OS=Homo sapiens GN=PDHB PE=1 SV=3	P11177	0.0326845	0.546894	0.171186	0.0316657	-0.182809	0.115098	-0.225895	0.18068	FALSE
PG250872	P19784	sp|P19784|CSK22_HUMAN Casein kinase II subunit alpha' OS=Homo sapiens GN=CSNK2A2 PE=1 SV=1	P19784	-0.0562914	0.509706	-0.181988	0.0384928	0.0147551	0.495988	-0.100484	0.386163	FALSE
PG245864	Q2TAY7	sp|Q2TAY7|SMU1_HUMAN WD40 repeat-containing protein SMU1 OS=Homo sapiens GN=SMU1 PE=1 SV=2	Q2TAY7	0.126216	0.229948	0.30053	0.0133761	0.202661	0.161948	0.0156664	0.641858	FALSE
PG252666	P52565	sp|P52565|GDIR1_HUMAN Rho GDP-dissociation inhibitor 1 OS=Homo sapiens GN=ARHGDIA PE=1 SV=3	P52565	-0.376379	0.128243	-1.47897	0.00421755	0.00441139	0.530644	-0.121462	0.397766	TRUE
PG253179	Q12849|F5H5I6	sp|Q12849|GRSF1_HUMAN G-rich sequence factor 1 OS=Homo sapiens GN=GRSF1 PE=1 SV=3	Q12849	0.0570041	0.435198	0.227474	0.0179923	-0.0979097	0.297729	-0.102825	0.349111	FALSE
PG242616	P29218|P29218-3	sp|P29218-3|IMPA1_HUMAN Isoform 3 of Inositol monophosphatase 1 OS=Homo sapiens GN=IMPA1	P29218-3	0.13958	0.191069	0.280624	0.00986308	0.0391258	0.422723	0.108744	0.326426	FALSE
PG251852	Q9Y295	sp|Q9Y295|DRG1_HUMAN Developmentally-regulated GTP-binding protein 1 OS=Homo sapiens GN=DRG1 PE=1 SV=1	Q9Y295	0.0608234	0.474911	0.204737	0.0443402	-0.0151082	0.503209	-0.0389028	0.585862	FALSE
PG244926	P62899	sp|P62899|RL31_HUMAN 60S ribosomal protein L31 OS=Homo sapiens GN=RPL31 PE=1 SV=1	P62899	0.0304501	0.587174	0.187668	0.111822	0.0402404	0.458584	0.116227	0.446457	FALSE
PG252299	Q9UNN5	sp|Q9UNN5|FAF1_HUMAN FAS-associated factor 1 OS=Homo sapiens GN=FAF1 PE=1 SV=2	Q9UNN5	0.0678907	0.388546	0.271535	0.0189315	0.131327	0.271328	0.096217	0.377012	FALSE
PG256576	Q92890|Q92890-1	sp|Q92890-1|UFD1_HUMAN Isoform Long of Ubiquitin fusion degradation protein 1 homolog OS=Homo sapiens GN=UFD1L	Q92890-1	-0.0693351	0.34931	-0.127522	0.317828	0.108682	0.246481	0.310079	0.136565	FALSE
PG256586	O60763|O60763-2	sp|O60763-2|USO1_HUMAN Isoform 2 of General vesicular transport factor p115 OS=Homo sapiens GN=USO1	O60763-2	-0.0329004	0.524671	-0.00240775	0.537661	0.0644469	0.347208	-0.0724675	0.41901	FALSE
PG255632	P62241	sp|P62241|RS8_HUMAN 40S ribosomal protein S8 OS=Homo sapiens GN=RPS8 PE=1 SV=2	P62241	-0.0338607	0.576212	-0.106594	0.1139	-0.0859169	0.391527	-0.0843957	0.417	FALSE
PG253215	Q9H583	sp|Q9H583|HEAT1_HUMAN HEAT repeat-containing protein 1 OS=Homo sapiens GN=HEATR1 PE=1 SV=3	Q9H583	0.172357	0.110847	0.31823	0.00662606	-0.169161	0.222044	-0.152859	0.297459	FALSE
PG252777	Q9NY12|Q9NY12-2	sp|Q9NY12|GAR1_HUMAN H/ACA ribonucleoprotein complex subunit 1 OS=Homo sapiens GN=GAR1 PE=1 SV=1	Q9NY12	0.121478	0.253297	0.248715	0.0297784	0.246385	0.173821	0.440929	0.0910682	FALSE
PG243758	Q10713	sp|Q10713|MPPA_HUMAN Mitochondrial-processing peptidase subunit alpha OS=Homo sapiens GN=PMPCA PE=1 SV=2	Q10713	0.0308517	0.542919	0.179461	0.0271248	-0.207254	0.105896	-0.174259	0.192851	FALSE
PG247019	O95881	sp|O95881|TXD12_HUMAN Thioredoxin domain-containing protein 12 OS=Homo sapiens GN=TXNDC12 PE=1 SV=1	O95881	-0.0475751	0.585768	-0.0108833	0.532143	0.0805534	0.351531	-0.124727	0.472591	FALSE
PG245331	Q9NTZ6	sp|Q9NTZ6|RBM12_HUMAN RNA-binding protein 12 OS=Homo sapiens GN=RBM12 PE=1 SV=1	Q9NTZ6	0.0431947	0.560075	0.247987	0.0372895	-0.0108357	0.509882	-0.042967	0.547385	FALSE
PG244934	Q07020|J3QQ67	tr|J3QQ67|J3QQ67_HUMAN 60S ribosomal protein L18 (Fragment) OS=Homo sapiens GN=RPL18 PE=1 SV=1	J3QQ67	-0.0197774	0.619912	0.0644213	0.218212	-0.0416883	0.44241	0.00280838	0.672298	FALSE
PG250932	P61201|P61201-2	sp|P61201-2|CSN2_HUMAN Isoform 2 of COP9 signalosome complex subunit 2 OS=Homo sapiens GN=COPS2	P61201-2	-0.0110053	0.662157	0.124293	0.1139	0.0718546	0.29307	0.00175894	0.68208	FALSE
PG249143	O95816	sp|O95816|BAG2_HUMAN BAG family molecular chaperone regulator 2 OS=Homo sapiens GN=BAG2 PE=1 SV=1	O95816	-0.106606	0.349978	0.0420609	0.392757	-0.0887183	0.308066	-0.018653	0.637575	FALSE
PG254883	Q9Y3C6	sp|Q9Y3C6|PPIL1_HUMAN Peptidyl-prolyl cis-trans isomerase-like 1 OS=Homo sapiens GN=PPIL1 PE=1 SV=1	Q9Y3C6	-0.223709	0.266816	-0.579076	0.00488801	-0.121221	0.186779	-0.0805918	0.406785	FALSE
PG256466	O75683	sp|O75683|SURF6_HUMAN Surfeit locus protein 6 OS=Homo sapiens GN=SURF6 PE=1 SV=3	O75683	0.0501744	0.526432	0.083397	0.153358	0.250013	0.0992668	-0.0246646	0.617548	FALSE
PG256209	Q9Y2Z0	sp|Q9Y2Z0|SGT1_HUMAN Protein SGT1 homolog OS=Homo sapiens GN=SUGT1 PE=1 SV=3	Q9Y2Z0	-0.0355017	0.572244	-0.0383716	0.359299	-0.0903308	0.271514	-0.150231	0.237253	FALSE
PG244703	P48556|R4GMR5	sp|P48556|PSMD8_HUMAN 26S proteasome non-ATPase regulatory subunit 8 OS=Homo sapiens GN=PSMD8 PE=1 SV=2	P48556	0.0514694	0.40047	0.161666	0.0467923	-0.196297	0.115098	-0.0240012	0.612641	FALSE
PG246792	P23381	sp|P23381|SYWC_HUMAN Tryptophan--tRNA ligase; cytoplasmic OS=Homo sapiens GN=WARS PE=1 SV=2	P23381	-0.129229	0.263871	-0.529633	0.0173577	0.0581874	0.389294	0.0147927	0.646797	FALSE
PG250458	Q9Y2B0	sp|Q9Y2B0|CNPY2_HUMAN Protein canopy homolog 2 OS=Homo sapiens GN=CNPY2 PE=1 SV=1	Q9Y2B0	-0.0523912	0.54139	0.0777667	0.218644	-0.241016	0.0894116	-0.149075	0.376744	FALSE
PG248592	Q15052	sp|Q15052|ARHG6_HUMAN Rho guanine nucleotide exchange factor 6 OS=Homo sapiens GN=ARHGEF6 PE=1 SV=2	Q15052	0.076867	0.378148	0.149489	0.0613008	-0.000647115	0.537966	-0.0698983	0.452455	FALSE
PG245817	Q53GS9	sp|Q53GS9|SNUT2_HUMAN U4/U6.U5 tri-snRNP-associated protein 2 OS=Homo sapiens GN=USP39 PE=1 SV=2	Q53GS9	0.0542413	0.516508	0.102684	0.210827	0.183226	0.301554	0.194656	0.442456	FALSE
PG250062	Q8IWX8	sp|Q8IWX8|CHERP_HUMAN Calcium homeostasis endoplasmic reticulum protein OS=Homo sapiens GN=CHERP PE=1 SV=3	Q8IWX8	0.0367653	0.546894	0.154333	0.0583708	-0.115242	0.195032	0.00791055	0.665472	FALSE
PG243358	Q13094	sp|Q13094|LCP2_HUMAN Lymphocyte cytosolic protein 2 OS=Homo sapiens GN=LCP2 PE=1 SV=1	Q13094	0.074636	0.372446	0.00433768	0.531764	0.0490175	0.377458	0.0202946	0.621587	FALSE
PG244922	P18621|P18621-3|J3QQT2|A0A087WXM6|J3KRX5	sp|P18621-3|RL17_HUMAN Isoform 3 of 60S ribosomal protein L17 OS=Homo sapiens GN=RPL17	P18621-3	-0.317805	0.118102	-0.841249	0.00248095	0.0556831	0.357485	0.258479	0.209249	TRUE
PG246758	P10599	sp|P10599|THIO_HUMAN Thioredoxin OS=Homo sapiens GN=TXN PE=1 SV=3	P10599	-0.321952	0.224819	-0.53284	0.00257931	-0.211686	0.204508	-0.177792	0.237366	FALSE
PG253295	P43034	sp|P43034|LIS1_HUMAN Platelet-activating factor acetylhydrolase IB subunit alpha OS=Homo sapiens GN=PAFAH1B1 PE=1 SV=2	P43034	0.13461	0.306741	0.243613	0.0403735	-0.00577875	0.525682	-0.0234917	0.617463	FALSE
PG254890	O60828|O60828-2	sp|O60828|PQBP1_HUMAN Polyglutamine-binding protein 1 OS=Homo sapiens GN=PQBP1 PE=1 SV=1	O60828	-0.0213748	0.644705	0.0755678	0.322857	-0.00216394	0.534134	0.0176398	0.640385	FALSE
PG242104	Q99714	sp|Q99714|HCD2_HUMAN 3-hydroxyacyl-CoA dehydrogenase type-2 OS=Homo sapiens GN=HSD17B10 PE=1 SV=3	Q99714	0.0492311	0.431969	0.12834	0.0541539	-0.156582	0.144876	-0.121356	0.295148	FALSE
PG251814	P00374	sp|P00374|DYR_HUMAN Dihydrofolate reductase OS=Homo sapiens GN=DHFR PE=1 SV=2	P00374	0.0582106	0.394703	0.22859	0.0253427	-0.101043	0.242273	-0.173079	0.28902	FALSE
PG248893	P05023|P05023-4	sp|P05023-4|AT1A1_HUMAN Isoform 4 of Sodium/potassium-transporting ATPase subunit alpha-1 OS=Homo sapiens GN=ATP1A1	P05023-4	0.00324451	0.671162	0.0670267	0.235756	-0.0412254	0.404616	-0.0450342	0.531392	FALSE
PG253706	Q9NU22	sp|Q9NU22|MDN1_HUMAN Midasin OS=Homo sapiens GN=MDN1 PE=1 SV=2	Q9NU22	0.090406	0.250365	0.251045	0.00859096	0.644385	0.00963197	-0.026964	0.618324	TRUE
PG247553	P11172	sp|P11172|UMPS_HUMAN Uridine 5'-monophosphate synthase OS=Homo sapiens GN=UMPS PE=1 SV=1	P11172	0.120818	0.252489	0.290803	0.0116668	-0.0608197	0.34639	-0.102198	0.325149	FALSE
PG245025	P07919	sp|P07919|QCR6_HUMAN Cytochrome b-c1 complex subunit 6; mitochondrial OS=Homo sapiens GN=UQCRH PE=1 SV=2	P07919	-0.156459	0.117695	-0.50116	0.0135183	0.149569	0.146373	0.789947	0.0563935	TRUE
PG244145	Q99733|Q99733-2	sp|Q99733-2|NP1L4_HUMAN Isoform 2 of Nucleosome assembly protein 1-like 4 OS=Homo sapiens GN=NAP1L4	Q99733-2	0.0611587	0.434921	0.0258579	0.416848	0.00496879	0.526197	-0.0125162	0.650021	FALSE
PG256451	Q13247	sp|Q13247|SRSF6_HUMAN Serine/arginine-rich splicing factor 6 OS=Homo sapiens GN=SRSF6 PE=1 SV=2	Q13247	0.0427087	0.487376	0.14073	0.0608247	-0.104951	0.248516	-0.0972728	0.421833	FALSE
PG244035	Q9HCD5	sp|Q9HCD5|NCOA5_HUMAN Nuclear receptor coactivator 5 OS=Homo sapiens GN=NCOA5 PE=1 SV=2	Q9HCD5	0.081488	0.366312	0.217824	0.0218588	0.0784075	0.270845	0.321845	0.126583	FALSE
PG245438	Q13123	sp|Q13123|RED_HUMAN Protein Red OS=Homo sapiens GN=IK PE=1 SV=3	Q13123	0.0853431	0.369682	0.252903	0.0154059	0.116155	0.23882	0.221796	0.326869	FALSE
PG245713	Q14684	sp|Q14684|RRP1B_HUMAN Ribosomal RNA processing protein 1 homolog B OS=Homo sapiens GN=RRP1B PE=1 SV=3	Q14684	0.0830183	0.329351	0.121693	0.102474	0.0562443	0.425878	0.0521634	0.564952	FALSE
PG256010	Q15020	sp|Q15020|SART3_HUMAN Squamous cell carcinoma antigen recognized by T-cells 3 OS=Homo sapiens GN=SART3 PE=1 SV=1	Q15020	-0.0188457	0.599008	0.131954	0.0680828	0.168984	0.144876	-0.102011	0.368742	FALSE
PG245691	Q5JTH9	sp|Q5JTH9|RRP12_HUMAN RRP12-like protein OS=Homo sapiens GN=RRP12 PE=1 SV=2	Q5JTH9	0.18692	0.168579	0.305537	0.00725508	0.177878	0.19499	0.00805747	0.68208	FALSE
PG247649	Q9GZL7	sp|Q9GZL7|WDR12_HUMAN Ribosome biogenesis protein WDR12 OS=Homo sapiens GN=WDR12 PE=1 SV=2	Q9GZL7	0.0391748	0.567045	0.257701	0.0723387	-0.148273	0.172152	-0.0732967	0.42239	FALSE
PG247923	Q15027	sp|Q15027|ACAP1_HUMAN Arf-GAP with coiled-coil; ANK repeat and PH domain-containing protein 1 OS=Homo sapiens GN=ACAP1 PE=1 SV=1	Q15027	0.0742456	0.444673	0.0351519	0.410743	-0.0404107	0.404616	-0.0390117	0.572416	FALSE
PG248758	P07741	sp|P07741|APT_HUMAN Adenine phosphoribosyltransferase OS=Homo sapiens GN=APRT PE=1 SV=2	P07741	-0.148127	0.257049	-0.191729	0.0422435	-0.102558	0.267311	-0.0404088	0.552831	FALSE
PG250219	Q4VC31|H7C525|C9JQ41	sp|Q4VC31|CCD58_HUMAN Coiled-coil domain-containing protein 58 OS=Homo sapiens GN=CCDC58 PE=1 SV=1	Q4VC31	0.0363142	0.510932	0.125733	0.0799676	0.237118	0.115098	-0.00919132	0.657792	FALSE
PG245805	Q01082	sp|Q01082|SPTB2_HUMAN Spectrin beta chain; non-erythrocytic 1 OS=Homo sapiens GN=SPTBN1 PE=1 SV=2	Q01082	0.0287963	0.603391	-0.0110309	0.517441	-0.0316482	0.448774	0.2772	0.140474	FALSE
PG253178	Q9HAV7	sp|Q9HAV7|GRPE1_HUMAN GrpE protein homolog 1; mitochondrial OS=Homo sapiens GN=GRPEL1 PE=1 SV=2	Q9HAV7	-0.189011	0.0606704	-0.406205	0.00346718	0.0142216	0.514272	0.0687343	0.532293	FALSE
PG248978	P16615	sp|P16615|AT2A2_HUMAN Sarcoplasmic/endoplasmic reticulum calcium ATPase 2 OS=Homo sapiens GN=ATP2A2 PE=1 SV=1	P16615	-0.102361	0.485748	0.0507882	0.402498	-0.0536456	0.400948	0.0192307	0.643708	FALSE
PG257439	Q96NC0	sp|Q96NC0|ZMAT2_HUMAN Zinc finger matrin-type protein 2 OS=Homo sapiens GN=ZMAT2 PE=1 SV=1	Q96NC0	-0.151741	0.244122	-0.4696	0.0035931	-0.0326673	0.445588	0.0575315	0.507607	FALSE
PG247422	Q93009	sp|Q93009|UBP7_HUMAN Ubiquitin carboxyl-terminal hydrolase 7 OS=Homo sapiens GN=USP7 PE=1 SV=2	Q93009	0.100661	0.253297	0.260999	0.0144868	-0.0935289	0.276221	-0.0672809	0.448878	FALSE
PG256639	O43818	sp|O43818|U3IP2_HUMAN U3 small nucleolar RNA-interacting protein 2 OS=Homo sapiens GN=RRP9 PE=1 SV=1	O43818	0.0710943	0.345903	0.168581	0.0256543	0.238888	0.0847419	0.0522341	0.520368	FALSE
PG242154	P31943|G8JLB6	tr|G8JLB6|G8JLB6_HUMAN Heterogeneous nuclear ribonucleoprotein H OS=Homo sapiens GN=HNRNPH1 PE=1 SV=1	G8JLB6	-0.179428	0.340426	-0.0711106	0.294565	-0.229301	0.0863269	-0.0643037	0.461636	FALSE
PG246875	O75663	sp|O75663|TIPRL_HUMAN TIP41-like protein OS=Homo sapiens GN=TIPRL PE=1 SV=2	O75663	-0.0208146	0.624539	0.0426642	0.362015	-0.149027	0.155402	-0.241121	0.157733	FALSE
PG254601	Q9NQP4	sp|Q9NQP4|PFD4_HUMAN Prefoldin subunit 4 OS=Homo sapiens GN=PFDN4 PE=1 SV=1	Q9NQP4	-0.152829	0.155921	-0.4617	0.00565612	-0.0754896	0.334255	-0.0751322	0.48298	FALSE
PG244860	P55786|E9PLK3	sp|P55786|PSA_HUMAN Puromycin-sensitive aminopeptidase OS=Homo sapiens GN=NPEPPS PE=1 SV=2	P55786	0.19595	0.0960871	0.368022	0.00496496	0.10538	0.265141	-0.0117686	0.650703	FALSE
PG255273	P11908|P11908-2	sp|P11908-2|PRPS2_HUMAN Isoform 2 of Ribose-phosphate pyrophosphokinase 2 OS=Homo sapiens GN=PRPS2	P11908-2	-0.115262	0.349978	-0.357592	0.0126966	-0.264004	0.0872889	-0.232694	0.234929	FALSE
PG252176	P30084	sp|P30084|ECHM_HUMAN Enoyl-CoA hydratase; mitochondrial OS=Homo sapiens GN=ECHS1 PE=1 SV=4	P30084	-0.039496	0.514808	-0.0349865	0.344214	0.106808	0.212777	-0.190366	0.239287	FALSE
PG253229	P16104	sp|P16104|H2AX_HUMAN Histone H2AX OS=Homo sapiens GN=H2AFX PE=1 SV=2	P16104	0.0748058	0.550514	0.310877	0.0829335	2.14978	0.0254144	1.55177	0.0209383	TRUE
PG253325	Q86UE4	sp|Q86UE4|LYRIC_HUMAN Protein LYRIC OS=Homo sapiens GN=MTDH PE=1 SV=2	Q86UE4	0.0777907	0.338187	0.158275	0.071977	0.109942	0.340145	-0.0405358	0.58015	FALSE
PG244032	Q09161	sp|Q09161|NCBP1_HUMAN Nuclear cap-binding protein subunit 1 OS=Homo sapiens GN=NCBP1 PE=1 SV=1	Q09161	-0.0167082	0.626376	0.105352	0.103666	-0.0952129	0.238141	-0.18458	0.199351	FALSE
PG257424	O75152	sp|O75152|ZC11A_HUMAN Zinc finger CCCH domain-containing protein 11A OS=Homo sapiens GN=ZC3H11A PE=1 SV=3	O75152	0.128523	0.423735	0.32499	0.0502557	0.187231	0.213807	0.0532339	0.652633	FALSE
PG247896	Q9NQW7-3	sp|Q9NQW7-3|XPP1_HUMAN Isoform 3 of Xaa-Pro aminopeptidase 1 OS=Homo sapiens GN=XPNPEP1	Q9NQW7-3	0.197284	0.152518	0.222696	0.026584	0.206288	0.149721	0.239168	0.136565	FALSE
PG242928	P54819|P54819-2|F8W1A4	sp|P54819|KAD2_HUMAN Adenylate kinase 2; mitochondrial OS=Homo sapiens GN=AK2 PE=1 SV=2	P54819	0.0640803	0.432797	0.242309	0.0168588	0.0897227	0.35332	0.0494184	0.595099	FALSE
PG252047	Q15717|Q15717-2	sp|Q15717-2|ELAV1_HUMAN Isoform 2 of ELAV-like protein 1 OS=Homo sapiens GN=ELAVL1	Q15717-2	-0.0560143	0.526432	-0.346417	0.0164435	-0.149308	0.20019	-0.0336893	0.581474	FALSE
PG252122	Q15369|E5RHG8	sp|Q15369|ELOC_HUMAN Elongin-C OS=Homo sapiens GN=ELOC PE=1 SV=1	Q15369	0.115742	0.271349	0.266108	0.0169782	0.308502	0.0832485	-0.325508	0.250575	FALSE
PG255423	P24928	sp|P24928|RPB1_HUMAN DNA-directed RNA polymerase II subunit RPB1 OS=Homo sapiens GN=POLR2A PE=1 SV=2	P24928	0.126741	0.181209	0.349299	0.00838132	0.257929	0.080598	0.205639	0.190968	FALSE
PG251448	Q9UBS4	sp|Q9UBS4|DJB11_HUMAN DnaJ homolog subfamily B member 11 OS=Homo sapiens GN=DNAJB11 PE=1 SV=1	Q9UBS4	0.0118882	0.644486	-0.0321663	0.384158	-0.113953	0.232957	-0.194547	0.172027	FALSE
PG251568	Q8TDD1	sp|Q8TDD1|DDX54_HUMAN ATP-dependent RNA helicase DDX54 OS=Homo sapiens GN=DDX54 PE=1 SV=2	Q8TDD1	0.0983518	0.267907	0.214758	0.0294286	0.0410239	0.497827	0.077277	0.48298	FALSE
PG242855	Q16566	sp|Q16566|KCC4_HUMAN Calcium/calmodulin-dependent protein kinase type IV OS=Homo sapiens GN=CAMK4 PE=1 SV=1	Q16566	0.0434746	0.494295	0.271455	0.0082497	-0.0170231	0.493592	0.160009	0.263615	FALSE
PG255649	P62857	sp|P62857|RS28_HUMAN 40S ribosomal protein S28 OS=Homo sapiens GN=RPS28 PE=1 SV=1	P62857	-0.0584474	0.462735	-0.202023	0.0311713	0.497844	0.195032	0.222174	0.234452	FALSE
PG249030	P00966	sp|P00966|ASSY_HUMAN Argininosuccinate synthase OS=Homo sapiens GN=ASS1 PE=1 SV=2	P00966	0.128812	0.211666	0.141566	0.0572899	0.216216	0.159318	-0.152803	0.336972	FALSE
PG245725	P62263	sp|P62263|RS14_HUMAN 40S ribosomal protein S14 OS=Homo sapiens GN=RPS14 PE=1 SV=3	P62263	-0.0453377	0.589334	-0.202229	0.0802684	-0.00954264	0.520635	-0.0325049	0.612641	FALSE
PG248367	P05141	sp|P05141|ADT2_HUMAN ADP/ATP translocase 2 OS=Homo sapiens GN=SLC25A5 PE=1 SV=7	P05141	-0.208562	0.372446	-0.614023	0.0152137	-0.325693	0.0604003	-0.227641	0.199248	TRUE
PG246853	Q9BWD1|Q9BWD1-2	sp|Q9BWD1-2|THIC_HUMAN Isoform 2 of Acetyl-CoA acetyltransferase; cytosolic OS=Homo sapiens GN=ACAT2	Q9BWD1-2	-0.352417	0.0616427	-1.03561	0.000498578	0.0917883	0.240567	0.135684	0.294265	TRUE
PG244866	O00487	sp|O00487|PSDE_HUMAN 26S proteasome non-ATPase regulatory subunit 14 OS=Homo sapiens GN=PSMD14 PE=1 SV=1	O00487	-0.215051	0.127754	-0.276151	0.00518837	0.081448	0.267311	-0.00559199	0.665557	FALSE
PG242889	P10644	sp|P10644|KAP0_HUMAN cAMP-dependent protein kinase type I-alpha regulatory subunit OS=Homo sapiens GN=PRKAR1A PE=1 SV=1	P10644	-0.000459344	0.683879	0.247434	0.0358073	-0.114608	0.214639	0.00400159	0.671186	FALSE
PG251482	O60231	sp|O60231|DHX16_HUMAN Putative pre-mRNA-splicing factor ATP-dependent RNA helicase DHX16 OS=Homo sapiens GN=DHX16 PE=1 SV=2	O60231	0.121479	0.158844	0.30376	0.00662606	-0.0139846	0.497908	-0.124095	0.3184	FALSE
PG243609	Q02750	sp|Q02750|MP2K1_HUMAN Dual specificity mitogen-activated protein kinase kinase 1 OS=Homo sapiens GN=MAP2K1 PE=1 SV=2	Q02750	0.0162304	0.626067	-0.0805343	0.224085	-0.11726	0.248058	0.0190588	0.66159	FALSE
PG244777	Q9UHX1-2|Q9UHX1-4|Q9UHX1-6|A0A0J9YVP6|A0A0J9YYL3	sp|Q9UHX1-2|PUF60_HUMAN Isoform 2 of Poly(U)-binding-splicing factor PUF60 OS=Homo sapiens GN=PUF60	Q9UHX1-2	0.292354	0.163543	0.0746416	0.290862	0.112722	0.205275	-0.0690818	0.438023	FALSE
PG244859	P25787	sp|P25787|PSA2_HUMAN Proteasome subunit alpha type-2 OS=Homo sapiens GN=PSMA2 PE=1 SV=2	P25787	-0.0396669	0.47256	-0.0906168	0.118744	0.0368372	0.430569	0.0690332	0.485473	FALSE
PG250283	O14646	sp|O14646|CHD1_HUMAN Chromodomain-helicase-DNA-binding protein 1 OS=Homo sapiens GN=CHD1 PE=1 SV=2	O14646	0.125748	0.15602	0.322562	0.00459432	0.127333	0.367965	0.411816	0.209303	FALSE
PG246685	Q9Y320|Q9Y320-2	sp|Q9Y320|TMX2_HUMAN Thioredoxin-related transmembrane protein 2 OS=Homo sapiens GN=TMX2 PE=1 SV=1	Q9Y320	-0.186769	0.414174	-0.427437	0.042596	-0.0273644	0.480664	-0.114368	0.38881	FALSE
PG256816	O15498	sp|O15498|YKT6_HUMAN Synaptobrevin homolog YKT6 OS=Homo sapiens GN=YKT6 PE=1 SV=1	O15498	0.106117	0.226669	0.291884	0.00510045	-0.139652	0.169774	-0.234806	0.295561	FALSE
PG248767	Q9H993	sp|Q9H993|ARMT1_HUMAN Protein-glutamate O-methyltransferase OS=Homo sapiens GN=ARMT1 PE=1 SV=1	Q9H993	0.0628997	0.428152	0.0978208	0.17583	-0.0984712	0.231186	-0.0825201	0.400332	FALSE
PG244944	P49207	sp|P49207|RL34_HUMAN 60S ribosomal protein L34 OS=Homo sapiens GN=RPL34 PE=1 SV=3	P49207	-0.0108803	0.639758	0.0708796	0.183856	-0.226575	0.282969	-0.0631075	0.575734	FALSE
PG245075	Q15286	sp|Q15286|RAB35_HUMAN Ras-related protein Rab-35 OS=Homo sapiens GN=RAB35 PE=1 SV=1	Q15286	0.0663204	0.353503	0.191384	0.0174461	-0.118686	0.190753	-0.0121708	0.650703	FALSE
PG254499	P36957	sp|P36957|ODO2_HUMAN Dihydrolipoyllysine-residue succinyltransferase component of 2-oxoglutarate dehydrogenase complex; mitochondrial OS=Homo sapiens GN=DLST PE=1 SV=4	P36957	-0.000493659	0.684273	0.150143	0.0476369	-0.20129	0.110321	-0.110548	0.358045	FALSE
PG246695	Q86V81|E9PB61	tr|E9PB61|E9PB61_HUMAN THO complex subunit 4 OS=Homo sapiens GN=ALYREF PE=1 SV=1	E9PB61	0.147777	0.28772	0.217182	0.0630635	0.293864	0.262804	0.233314	0.475461	FALSE
PG244234	P55209|P55209-2|H0YIV4|F8VY35|F5H4R6	sp|P55209|NP1L1_HUMAN Nucleosome assembly protein 1-like 1 OS=Homo sapiens GN=NAP1L1 PE=1 SV=1	P55209	-0.438408	0.110614	-1.21348	0.000467053	-0.102225	0.323879	-0.0297479	0.592609	TRUE
PG246067	Q9H299|Q5T123	sp|Q9H299|SH3L3_HUMAN SH3 domain-binding glutamic acid-rich-like protein 3 OS=Homo sapiens GN=SH3BGRL3 PE=1 SV=1	Q9H299	-0.0961429	0.291358	0.013156	0.490441	0.844317	0.0195326	0.273622	0.24098	TRUE
PG250839	Q9BZJ0|Q9BZJ0-2|Q9BZJ0-3|Q5JY65	sp|Q9BZJ0|CRNL1_HUMAN Crooked neck-like protein 1 OS=Homo sapiens GN=CRNKL1 PE=1 SV=4	Q9BZJ0	0.114493	0.263871	0.314143	0.0127638	-0.0856618	0.31173	-0.0155682	0.642648	FALSE
PG249212	O75531	sp|O75531|BAF_HUMAN Barrier-to-autointegration factor OS=Homo sapiens GN=BANF1 PE=1 SV=1	O75531	-0.382289	0.253297	-0.955366	0.00300543	-0.340165	0.0770953	-0.189662	0.187579	TRUE
PG250635	Q9Y224	sp|Q9Y224|CN166_HUMAN UPF0568 protein C14orf166 OS=Homo sapiens GN=C14orf166 PE=1 SV=1	Q9Y224	-0.163332	0.160486	-0.363876	0.0152148	-0.155624	0.138276	-0.0833402	0.393287	FALSE
PG243266	P06239|P06239-3	sp|P06239-3|LCK_HUMAN Isoform 3 of Tyrosine-protein kinase Lck OS=Homo sapiens GN=LCK	P06239-3	0.0113054	0.644486	0.162795	0.0376443	0.0177773	0.484195	-0.0436463	0.56037	FALSE
PG251967	Q14232	sp|Q14232|EI2BA_HUMAN Translation initiation factor eIF-2B subunit alpha OS=Homo sapiens GN=EIF2B1 PE=1 SV=1	Q14232	-0.0943131	0.347926	-0.585485	0.00546142	-0.0645999	0.357993	-0.0650673	0.529619	TRUE
PG245232	P51149	sp|P51149|RAB7A_HUMAN Ras-related protein Rab-7a OS=Homo sapiens GN=RAB7A PE=1 SV=1	P51149	-0.118738	0.319931	-0.191186	0.0816951	-0.072397	0.308066	-0.0514226	0.593054	FALSE
PG245029	Q92878|Q92878-2	sp|Q92878-2|RAD50_HUMAN Isoform 2 of DNA repair protein RAD50 OS=Homo sapiens GN=RAD50	Q92878-2	0.128049	0.191881	0.328459	0.0103138	-0.0643539	0.321553	-0.103509	0.327258	FALSE
PG252434	Q96CS3	sp|Q96CS3|FAF2_HUMAN FAS-associated factor 2 OS=Homo sapiens GN=FAF2 PE=1 SV=2	Q96CS3	0.160417	0.157476	0.218017	0.0183035	0.0443438	0.474267	0.0217127	0.652898	FALSE
PG244329	P55769|B1AHD1	tr|B1AHD1|B1AHD1_HUMAN NHP2-like protein 1 OS=Homo sapiens GN=SNU13 PE=1 SV=1	B1AHD1	-0.0756768	0.51241	-0.107531	0.266254	-0.13134	0.186779	-0.1397	0.247127	FALSE
PG252554	Q14331	sp|Q14331|FRG1_HUMAN Protein FRG1 OS=Homo sapiens GN=FRG1 PE=1 SV=1	Q14331	-0.0708801	0.503793	0.144925	0.163961	-0.0534425	0.37391	-0.126361	0.395351	FALSE
PG254535	P37198	sp|P37198|NUP62_HUMAN Nuclear pore glycoprotein p62 OS=Homo sapiens GN=NUP62 PE=1 SV=3	P37198	0.0336528	0.565064	0.139044	0.147939	-0.138146	0.320964	-0.240054	0.143347	FALSE
PG249410	Q92843-2|Q86U42|Q86U42-2	sp|Q92843-2|B2CL2_HUMAN Isoform 3 of Bcl-2-like protein 2 OS=Homo sapiens GN=BCL2L2	Q92843-2	-0.305926	0.158844	-0.450925	0.0169985	0.71529	0.0158198	0.402412	0.0887523	TRUE
PG247112	Q16881|Q16881-3|Q16881-4|A0A087WSY9|A0A087WSW9	sp|Q16881|TRXR1_HUMAN Thioredoxin reductase 1; cytoplasmic OS=Homo sapiens GN=TXNRD1 PE=1 SV=3	Q16881	0.525224	0.534079	0.58445	0.00334236	0.13955	0.172152	0.0835076	0.393868	FALSE
PG244181	P30419	sp|P30419|NMT1_HUMAN Glycylpeptide N-tetradecanoyltransferase 1 OS=Homo sapiens GN=NMT1 PE=1 SV=2	P30419	-0.0208758	0.61232	0.160032	0.0349506	0.27489	0.0743189	0.0645378	0.496238	FALSE
PG257234	Q86VM9|E7ERS3	tr|E7ERS3|E7ERS3_HUMAN Zinc finger CCCH domain-containing protein 18 OS=Homo sapiens GN=ZC3H18 PE=1 SV=1	E7ERS3	0.00904554	0.654192	0.178182	0.04103	-0.000915207	0.535805	0.0648092	0.527195	FALSE
PG244795	Q5JRX3|Q5JRX3-2	sp|Q5JRX3-2|PREP_HUMAN Isoform 2 of Presequence protease; mitochondrial OS=Homo sapiens GN=PITRM1	Q5JRX3-2	0.116301	0.216749	0.2631	0.010018	-0.0981337	0.259778	-0.104978	0.361408	FALSE
PG253152	Q8IUE6	sp|Q8IUE6|H2A2B_HUMAN Histone H2A type 2-B OS=Homo sapiens GN=HIST2H2AB PE=1 SV=3	Q8IUE6	-0.0862893	0.596502	0.186397	0.207888	-0.0719768	0.467251	1.72928	0.0344292	TRUE
PG248947	O75964|E9PN17	sp|O75964|ATP5L_HUMAN ATP synthase subunit g; mitochondrial OS=Homo sapiens GN=ATP5L PE=1 SV=3	O75964	0.69644	0.136526	0.421125	0.00228674	-0.169548	0.190331	-0.133003	0.303335	FALSE
PG256778	Q9BZX2	sp|Q9BZX2|UCK2_HUMAN Uridine-cytidine kinase 2 OS=Homo sapiens GN=UCK2 PE=1 SV=1	Q9BZX2	-0.023105	0.587526	0.019648	0.463964	-0.0412171	0.426159	-0.0597235	0.489989	FALSE
PG250744	Q13363|Q13363-2	sp|Q13363|CTBP1_HUMAN C-terminal-binding protein 1 OS=Homo sapiens GN=CTBP1 PE=1 SV=2	Q13363	-0.0212619	0.59491	0.0887592	0.116662	-0.205575	0.141922	-0.186936	0.214429	FALSE
PG253939	Q13330-3	sp|Q13330-3|MTA1_HUMAN Isoform 3 of Metastasis-associated protein MTA1 OS=Homo sapiens GN=MTA1	Q13330-3	0.104555	0.276619	0.239392	0.0174461	0.0780691	0.450225	0.154471	0.391513	FALSE
PG251935	O60884	sp|O60884|DNJA2_HUMAN DnaJ homolog subfamily A member 2 OS=Homo sapiens GN=DNAJA2 PE=1 SV=1	O60884	-0.0815088	0.507733	0.139181	0.0658239	-0.1819	0.135516	-0.0823727	0.398926	FALSE
PG255547	O75792	sp|O75792|RNH2A_HUMAN Ribonuclease H2 subunit A OS=Homo sapiens GN=RNASEH2A PE=1 SV=2	O75792	-0.198362	0.162403	-0.57475	0.00664137	-0.0730328	0.338526	0.0561744	0.487242	FALSE
PG252720	P31150	sp|P31150|GDIA_HUMAN Rab GDP dissociation inhibitor alpha OS=Homo sapiens GN=GDI1 PE=1 SV=2	P31150	0.107667	0.220882	0.246015	0.0180612	0.0533778	0.377458	-0.068536	0.430186	FALSE
PG257115	Q8WU90	sp|Q8WU90|ZC3HF_HUMAN Zinc finger CCCH domain-containing protein 15 OS=Homo sapiens GN=ZC3H15 PE=1 SV=1	Q8WU90	-0.145381	0.293457	-0.270029	0.0250328	0.165884	0.182643	0.113527	0.407222	FALSE
PG251025	Q9NY93|Q9NY93-2	sp|Q9NY93|DDX56_HUMAN Probable ATP-dependent RNA helicase DDX56 OS=Homo sapiens GN=DDX56 PE=1 SV=1	Q9NY93	0.147903	0.128243	0.310981	0.00595517	-0.00598246	0.5227	-0.0556921	0.50813	FALSE
PG248802	Q9BTT0	sp|Q9BTT0|AN32E_HUMAN Acidic leucine-rich nuclear phosphoprotein 32 family member E OS=Homo sapiens GN=ANP32E PE=1 SV=1	Q9BTT0	0.113183	0.378427	-0.095251	0.18213	-0.199595	0.144876	-0.0124136	0.650703	FALSE
PG244342	Q13823	sp|Q13823|NOG2_HUMAN Nucleolar GTP-binding protein 2 OS=Homo sapiens GN=GNL2 PE=1 SV=1	Q13823	0.0878776	0.24626	0.212043	0.00991397	0.0766138	0.410909	0.0626141	0.582594	FALSE
PG245558	Q9Y3U8	sp|Q9Y3U8|RL36_HUMAN 60S ribosomal protein L36 OS=Homo sapiens GN=RPL36 PE=1 SV=3	Q9Y3U8	-0.227015	0.13525	-0.813401	0.0017857	0.0539339	0.401907	0.210555	0.218348	TRUE
PG244302	O00483	sp|O00483|NDUA4_HUMAN Cytochrome c oxidase subunit NDUFA4 OS=Homo sapiens GN=NDUFA4 PE=1 SV=1	O00483	0.0838391	0.40047	0.037025	0.422898	-0.253634	0.120387	0.137104	0.407222	FALSE
PG245318	P78406	sp|P78406|RAE1L_HUMAN mRNA export factor OS=Homo sapiens GN=RAE1 PE=1 SV=1	P78406	0.0676288	0.355724	0.0290385	0.403217	0.0845804	0.270374	-0.057263	0.529619	FALSE
PG250417	P50416	sp|P50416|CPT1A_HUMAN Carnitine O-palmitoyltransferase 1; liver isoform OS=Homo sapiens GN=CPT1A PE=1 SV=2	P50416	-0.045927	0.549917	0.00632882	0.52035	-0.0486832	0.388044	-0.140617	0.274687	FALSE
PG253552	P62312	sp|P62312|LSM6_HUMAN U6 snRNA-associated Sm-like protein LSm6 OS=Homo sapiens GN=LSM6 PE=1 SV=1	P62312	-0.0825153	0.280545	-0.313123	0.00541868	-0.246785	0.080526	-0.151716	0.357999	FALSE
PG252002	O00303	sp|O00303|EIF3F_HUMAN Eukaryotic translation initiation factor 3 subunit F OS=Homo sapiens GN=EIF3F PE=1 SV=1	O00303	-0.298096	0.113204	-0.614889	0.000808467	-0.0581974	0.35332	-0.0920256	0.436426	TRUE
PG256500	P37108	sp|P37108|SRP14_HUMAN Signal recognition particle 14 kDa protein OS=Homo sapiens GN=SRP14 PE=1 SV=2	P37108	-0.334386	0.253297	-1.23768	0.00329784	0.0376757	0.495356	0.101152	0.429618	TRUE
PG248915	Q6DD88	sp|Q6DD88|ATLA3_HUMAN Atlastin-3 OS=Homo sapiens GN=ATL3 PE=1 SV=1	Q6DD88	-0.191264	0.349978	-0.24504	0.113562	-0.0547094	0.441645	-0.122255	0.376744	FALSE
PG251312	Q9UI08|Q9UI08-2	sp|Q9UI08-2|EVL_HUMAN Isoform 1 of Ena/VASP-like protein OS=Homo sapiens GN=EVL	Q9UI08-2	-0.0780415	0.36745	-0.227723	0.0154415	0.037992	0.445168	0.134216	0.28447	FALSE
PG254315	O43847|O43847-2|B1AKJ5	tr|B1AKJ5|B1AKJ5_HUMAN Nardilysin OS=Homo sapiens GN=NRDC PE=1 SV=1	B1AKJ5	0.221066	0.163543	0.392648	0.00563786	-0.020531	0.472575	0.0760342	0.421899	FALSE
PG253785	Q13257	sp|Q13257|MD2L1_HUMAN Mitotic spindle assembly checkpoint protein MAD2A OS=Homo sapiens GN=MAD2L1 PE=1 SV=1	Q13257	-0.065221	0.463202	0.0143323	0.503518	-0.227992	0.144322	-0.256454	0.136565	FALSE
PG245234	P61006	sp|P61006|RAB8A_HUMAN Ras-related protein Rab-8A OS=Homo sapiens GN=RAB8A PE=1 SV=1	P61006	0.0212343	0.619105	-0.000135658	0.53899	0.380534	0.0793388	0.249344	0.136565	FALSE
PG252112	Q9UI10-3|A0A087WTA5	sp|Q9UI10-3|EI2BD_HUMAN Isoform 3 of Translation initiation factor eIF-2B subunit delta OS=Homo sapiens GN=EIF2B4	Q9UI10-3	0.127493	0.232413	0.344211	0.00742168	0.17956	0.221261	0.245513	0.180993	FALSE
PG245645	Q9P2E9|Q9P2E9-2|A0A0A0MRV0	tr|A0A0A0MRV0|A0A0A0MRV0_HUMAN Ribosome-binding protein 1 OS=Homo sapiens GN=RRBP1 PE=1 SV=1	A0A0A0MRV0	0.106426	0.263871	0.309953	0.00885048	0.552632	0.0363619	0.338196	0.142185	FALSE
PG245303	P18754|P18754-2	sp|P18754-2|RCC1_HUMAN Isoform 2 of Regulator of chromosome condensation OS=Homo sapiens GN=RCC1	P18754-2	-0.262281	0.192722	-0.513944	0.00662606	-0.0745172	0.325769	0.00483596	0.669402	FALSE
PG257964	A0A0B4J220	tr|A0A0B4J220|A0A0B4J220_HUMAN Chromosome 11 open reading frame 48; isoform CRA_c OS=Homo sapiens GN=C11orf98 PE=1 SV=1	A0A0B4J220	0.0885141	0.419539	0.181222	0.0468538	0.0399841	0.404694	0.0359168	0.580207	FALSE
PG242972	P35527	sp|P35527|K1C9_HUMAN Keratin; type I cytoskeletal 9 OS=Homo sapiens GN=KRT9 PE=1 SV=3	P35527	-0.0767634	0.676585	-0.571994	0.176007	-0.73878	0.049976	-1.21699	0.0306684	TRUE
PG255548	P62081	sp|P62081|RS7_HUMAN 40S ribosomal protein S7 OS=Homo sapiens GN=RPS7 PE=1 SV=1	P62081	0.000332239	0.679692	-0.0844144	0.243189	0.0369103	0.447653	0.166569	0.228921	FALSE
PG250596	A5YKK6	sp|A5YKK6|CNOT1_HUMAN CCR4-NOT transcription complex subunit 1 OS=Homo sapiens GN=CNOT1 PE=1 SV=2	A5YKK6	0.0774818	0.349978	0.295787	0.0118628	-0.0363908	0.426159	-0.0787815	0.401118	FALSE
PG254463	P08559|P08559-2|P08559-3|P08559-4	sp|P08559-4|ODPA_HUMAN Isoform 4 of Pyruvate dehydrogenase E1 component subunit alpha; somatic form; mitochondrial OS=Homo sapiens GN=PDHA1	P08559-4	0.0366656	0.543239	0.134413	0.0852976	-0.187377	0.170134	-0.0834744	0.380561	FALSE
PG252685	P15104	sp|P15104|GLNA_HUMAN Glutamine synthetase OS=Homo sapiens GN=GLUL PE=1 SV=4	P15104	0.0731606	0.414042	0.252769	0.0227212	0.190831	0.118744	0.498455	0.0562692	FALSE
PG245222	Q9H0U4	sp|Q9H0U4|RAB1B_HUMAN Ras-related protein Rab-1B OS=Homo sapiens GN=RAB1B PE=1 SV=1	Q9H0U4	0.0996437	0.235354	0.136633	0.0362558	-0.208156	0.238372	0.109794	0.329385	FALSE
PG256602	Q14694|Q14694-2|Q14694-3	sp|Q14694-2|UBP10_HUMAN Isoform 2 of Ubiquitin carboxyl-terminal hydrolase 10 OS=Homo sapiens GN=USP10	Q14694-2	0.167917	0.163755	0.235415	0.0163909	-0.0866976	0.267311	-0.0338222	0.57258	FALSE
PG250870	P68400|E7EU96	sp|P68400|CSK21_HUMAN Casein kinase II subunit alpha OS=Homo sapiens GN=CSNK2A1 PE=1 SV=1	P68400	-0.0263913	0.584279	0.0201804	0.452609	-0.0310665	0.458851	0.0265418	0.625066	FALSE
PG254834	Q16512|Q16512-2	sp|Q16512-2|PKN1_HUMAN Isoform 2 of Serine/threonine-protein kinase N1 OS=Homo sapiens GN=PKN1	Q16512-2	0.0532723	0.454968	0.233639	0.0131671	-0.0366142	0.441062	-0.119246	0.303943	FALSE
PG249796	O43852|O43852-3	sp|O43852-3|CALU_HUMAN Isoform 3 of Calumenin OS=Homo sapiens GN=CALU	O43852-3	-0.198563	0.0960871	-0.509384	0.00333797	-0.193496	0.155554	-0.170671	0.240898	FALSE
PG256974	O75312|H7BZM7	sp|O75312|ZPR1_HUMAN Zinc finger protein ZPR1 OS=Homo sapiens GN=ZPR1 PE=1 SV=1	O75312	-0.0149766	0.643215	0.0577626	0.283482	0.00793131	0.522587	0.0298054	0.616871	FALSE
PG253328	Q8WZA0|Q8WZA0-2	sp|Q8WZA0-2|LZIC_HUMAN Isoform 2 of Protein LZIC OS=Homo sapiens GN=LZIC	Q8WZA0-2	0.0239181	0.590752	0.00697794	0.513597	-0.0825432	0.312322	0.140356	0.362589	FALSE
PG259200	F5H8D7	tr|F5H8D7|F5H8D7_HUMAN DNA repair protein XRCC1 OS=Homo sapiens GN=XRCC1 PE=1 SV=2	F5H8D7	0.0620649	0.418463	0.137669	0.0719226	-0.0777209	0.301711	-0.0595126	0.489203	FALSE
PG246555	Q9NYB0	sp|Q9NYB0|TE2IP_HUMAN Telomeric repeat-binding factor 2-interacting protein 1 OS=Homo sapiens GN=TERF2IP PE=1 SV=1	Q9NYB0	0.0101784	0.651276	0.0735718	0.290484	-0.123374	0.301554	-0.285066	0.155277	FALSE
PG255238	P28070	sp|P28070|PSB4_HUMAN Proteasome subunit beta type-4 OS=Homo sapiens GN=PSMB4 PE=1 SV=4	P28070	-0.140116	0.224819	-0.0605141	0.340865	-0.0923638	0.246269	-0.06814	0.493024	FALSE
PG255331	P28074	sp|P28074|PSB5_HUMAN Proteasome subunit beta type-5 OS=Homo sapiens GN=PSMB5 PE=1 SV=3	P28074	0.0597805	0.447922	0.134304	0.0812341	0.163075	0.204881	-0.0234137	0.617255	FALSE
PG253228	P07305|P07305-2	sp|P07305|H10_HUMAN Histone H1.0 OS=Homo sapiens GN=H1F0 PE=1 SV=3	P07305	0.0711776	0.534079	0.148959	0.196212	0.0497888	0.526428	0.0547705	0.646575	FALSE
PG244280	O15226|O15226-2	sp|O15226-2|NKRF_HUMAN Isoform 2 of NF-kappa-B-repressing factor OS=Homo sapiens GN=NKRF	O15226-2	0.0837856	0.387392	0.265096	0.0131671	0.135356	0.256498	0.124635	0.565694	FALSE
PG251789	Q99543	sp|Q99543|DNJC2_HUMAN DnaJ homolog subfamily C member 2 OS=Homo sapiens GN=DNAJC2 PE=1 SV=4	Q99543	0.123002	0.299917	0.285075	0.0174461	0.143048	0.281926	0.181929	0.315604	FALSE
PG248472	Q92688	sp|Q92688|AN32B_HUMAN Acidic leucine-rich nuclear phosphoprotein 32 family member B OS=Homo sapiens GN=ANP32B PE=1 SV=1	Q92688	0.0554445	0.534079	0.263782	0.0227212	0.102923	0.214907	0.368088	0.11333	FALSE
PG251658	Q15392|Q15392-2|Q3LIE7	sp|Q15392|DHC24_HUMAN Delta(24)-sterol reductase OS=Homo sapiens GN=DHCR24 PE=1 SV=2	Q15392	-0.00853784	0.682446	0.0202392	0.50002	-0.0522055	0.463655	-0.165699	0.395749	FALSE
PG248973	O43681|A0A087WXS7	sp|O43681|ASNA_HUMAN ATPase ASNA1 OS=Homo sapiens GN=ASNA1 PE=1 SV=2	O43681	0.0819178	0.375291	0.138991	0.0876004	-0.10652	0.231087	-0.147878	0.301709	FALSE
PG251022	Q9H0S4|Q9H0S4-2	sp|Q9H0S4|DDX47_HUMAN Probable ATP-dependent RNA helicase DDX47 OS=Homo sapiens GN=DDX47 PE=1 SV=1	Q9H0S4	0.0730405	0.428088	0.0707481	0.211645	0.103934	0.343501	-0.0150284	0.646797	FALSE
PG258393	Q5HYB6	tr|Q5HYB6|Q5HYB6_HUMAN Epididymis luminal protein 189 OS=Homo sapiens GN=DKFZp686J1372 PE=1 SV=1	Q5HYB6	-0.174111	0.209163	-0.435258	0.0131671	0.196101	0.176441	0.18239	0.394852	FALSE
PG245539	P31350|P31350-2	sp|P31350-2|RIR2_HUMAN Isoform 2 of Ribonucleoside-diphosphate reductase subunit M2 OS=Homo sapiens GN=RRM2	P31350-2	0.00101048	0.681518	-0.0505679	0.305402	0.0610844	0.409106	0.134815	0.296008	FALSE
PG253288	Q9BX68	sp|Q9BX68|HINT2_HUMAN Histidine triad nucleotide-binding protein 2; mitochondrial OS=Homo sapiens GN=HINT2 PE=1 SV=1	Q9BX68	-0.0824936	0.29519	-0.210113	0.0573764	-0.197231	0.131659	-0.162591	0.326869	FALSE
PG252916	Q5JWF2|P63092|P63092-4	sp|Q5JWF2|GNAS1_HUMAN Guanine nucleotide-binding protein G(s) subunit alpha isoforms XLas OS=Homo sapiens GN=GNAS PE=1 SV=2	Q5JWF2	0.20843	0.155921	0.186881	0.0138665	0.0800019	0.298765	0.00981835	0.657534	FALSE
PG246990	Q13595	sp|Q13595|TRA2A_HUMAN Transformer-2 protein homolog alpha OS=Homo sapiens GN=TRA2A PE=1 SV=1	Q13595	-0.151377	0.163543	-0.388705	0.00488801	-0.138272	0.171339	-0.194617	0.325149	FALSE
PG254192	P78316	sp|P78316|NOP14_HUMAN Nucleolar protein 14 OS=Homo sapiens GN=NOP14 PE=1 SV=3	P78316	0.0514473	0.515027	0.286362	0.02129	0.0191506	0.510566	0.0040195	0.673398	FALSE
PG254880	P62937	sp|P62937|PPIA_HUMAN Peptidyl-prolyl cis-trans isomerase A OS=Homo sapiens GN=PPIA PE=1 SV=2	P62937	-0.203341	0.434598	-0.221515	0.0829027	0.143384	0.366683	0.132059	0.283766	FALSE
PG247285	Q05086|Q05086-3	sp|Q05086|UBE3A_HUMAN Ubiquitin-protein ligase E3A OS=Homo sapiens GN=UBE3A PE=1 SV=4	Q05086	0.0758246	0.349978	0.23193	0.0131046	0.0278637	0.452222	0.0365024	0.564086	FALSE
PG255942	Q01826|Q01826-2	sp|Q01826-2|SATB1_HUMAN Isoform 2 of DNA-binding protein SATB1 OS=Homo sapiens GN=SATB1	Q01826-2	0.304494	0.224819	0.256777	0.0157837	-0.0450899	0.406969	0.118435	0.370227	FALSE
PG244646	Q9UNF0|Q9UNF0-2	sp|Q9UNF0|PACN2_HUMAN Protein kinase C and casein kinase substrate in neurons protein 2 OS=Homo sapiens GN=PACSIN2 PE=1 SV=2	Q9UNF0	0.114096	0.276619	0.266894	0.0238468	0.224105	0.105896	0.484449	0.0795057	FALSE
PG250472	P20674	sp|P20674|COX5A_HUMAN Cytochrome c oxidase subunit 5A; mitochondrial OS=Homo sapiens GN=COX5A PE=1 SV=2	P20674	-0.137476	0.24626	-0.616787	0.00637241	-0.170782	0.172869	-0.20509	0.236542	TRUE
PG254366	Q9NX40	sp|Q9NX40|OCAD1_HUMAN OCIA domain-containing protein 1 OS=Homo sapiens GN=OCIAD1 PE=1 SV=1	Q9NX40	-0.12081	0.290587	-0.13064	0.0629157	-0.00930526	0.524173	-0.0623978	0.483548	FALSE
PG245601	P47914	sp|P47914|RL29_HUMAN 60S ribosomal protein L29 OS=Homo sapiens GN=RPL29 PE=1 SV=2	P47914	-0.103786	0.314052	-0.504174	0.00821621	0.231922	0.0851047	0.452341	0.190271	FALSE
PG243437	O95777	sp|O95777|LSM8_HUMAN U6 snRNA-associated Sm-like protein LSm8 OS=Homo sapiens GN=LSM8 PE=1 SV=3	O95777	-0.253017	0.150266	-0.744173	0.00887799	-0.0192732	0.485805	-0.14036	0.29423	TRUE
PG249441	Q13867	sp|Q13867|BLMH_HUMAN Bleomycin hydrolase OS=Homo sapiens GN=BLMH PE=1 SV=1	Q13867	0.0429888	0.625779	-0.179973	0.0821429	-0.0453534	0.42657	0.00304661	0.674452	FALSE
PG250790	Q8N684|Q8N684-2|Q8N684-3	sp|Q8N684-3|CPSF7_HUMAN Isoform 3 of Cleavage and polyadenylation specificity factor subunit 7 OS=Homo sapiens GN=CPSF7	Q8N684-3	0.0118701	0.643215	0.179211	0.0295802	0.0250956	0.514396	-0.0236356	0.620022	FALSE
PG253040	P36915	sp|P36915|GNL1_HUMAN Guanine nucleotide-binding protein-like 1 OS=Homo sapiens GN=GNL1 PE=1 SV=2	P36915	0.168961	0.140297	0.332806	0.00742168	-0.0122543	0.513144	-0.0671368	0.464438	FALSE
PG256304	O95721	sp|O95721|SNP29_HUMAN Synaptosomal-associated protein 29 OS=Homo sapiens GN=SNAP29 PE=1 SV=1	O95721	0.0551717	0.487551	0.215192	0.028159	0.00668941	0.52339	0.0444433	0.534069	FALSE
PG245772	Q08170	sp|Q08170|SRSF4_HUMAN Serine/arginine-rich splicing factor 4 OS=Homo sapiens GN=SRSF4 PE=1 SV=2	Q08170	-0.142537	0.210107	-0.248532	0.0164286	0.195256	0.117504	0.0857166	0.406785	FALSE
PG256329	Q04837	sp|Q04837|SSBP_HUMAN Single-stranded DNA-binding protein; mitochondrial OS=Homo sapiens GN=SSBP1 PE=1 SV=1	Q04837	-0.533582	0.113739	-0.53712	0.0150202	-0.202547	0.137214	-0.201475	0.296943	FALSE
PG249106	P54687	sp|P54687|BCAT1_HUMAN Branched-chain-amino-acid aminotransferase; cytosolic OS=Homo sapiens GN=BCAT1 PE=1 SV=3	P54687	-0.0655289	0.443188	-0.206633	0.042014	-0.0935081	0.251515	-0.0493529	0.519981	FALSE
PG251001	Q96C86	sp|Q96C86|DCPS_HUMAN m7GpppX diphosphatase OS=Homo sapiens GN=DCPS PE=1 SV=2	Q96C86	-0.0092825	0.656586	0.0185664	0.472008	0.0345191	0.444963	0.0469821	0.565694	FALSE
PG244871	O00233|J3KN29	sp|O00233|PSMD9_HUMAN 26S proteasome non-ATPase regulatory subunit 9 OS=Homo sapiens GN=PSMD9 PE=1 SV=3	O00233	-0.147957	0.158844	-0.349685	0.0123015	0.319505	0.11657	-0.0565899	0.52688	FALSE
PG247541	Q16763	sp|Q16763|UBE2S_HUMAN Ubiquitin-conjugating enzyme E2 S OS=Homo sapiens GN=UBE2S PE=1 SV=2	Q16763	0.0594634	0.364002	0.119839	0.0537877	0.00888202	0.51747	-0.0216175	0.616188	FALSE
PG242477	Q7Z6Z7|Q7Z6Z7-2|Q7Z6Z7-3	sp|Q7Z6Z7|HUWE1_HUMAN E3 ubiquitin-protein ligase HUWE1 OS=Homo sapiens GN=HUWE1 PE=1 SV=3	Q7Z6Z7	0.0403836	0.495284	0.195805	0.0199721	0.0075124	0.522587	-0.0772656	0.399184	FALSE
PG256175	Q14141|Q14141-2|Q14141-4|B1AMS2	sp|Q14141|SEPT6_HUMAN Septin-6 OS=Homo sapiens GN=SEPT6 PE=1 SV=4	Q14141	0.0362551	0.577871	0.00023027	0.54387	0.189827	0.115098	0.0125323	0.665472	FALSE
PG255334	P28072	sp|P28072|PSB6_HUMAN Proteasome subunit beta type-6 OS=Homo sapiens GN=PSMB6 PE=1 SV=4	P28072	-0.311987	0.119432	-0.552886	0.00725508	-0.0995294	0.256161	0.0252103	0.63615	FALSE
PG243549	P61326|Q96A72	sp|Q96A72|MGN2_HUMAN Protein mago nashi homolog 2 OS=Homo sapiens GN=MAGOHB PE=1 SV=1	Q96A72	0.115677	0.261776	0.136392	0.0861239	0.0718203	0.290556	0.0207689	0.618736	FALSE
PG255598	Q92541	sp|Q92541|RTF1_HUMAN RNA polymerase-associated protein RTF1 homolog OS=Homo sapiens GN=RTF1 PE=1 SV=4	Q92541	-0.0398625	0.567892	0.162118	0.0629157	-0.0136294	0.499531	0.054639	0.49932	FALSE
PG253112	Q9UBQ7	sp|Q9UBQ7|GRHPR_HUMAN Glyoxylate reductase/hydroxypyruvate reductase OS=Homo sapiens GN=GRHPR PE=1 SV=1	Q9UBQ7	0.12527	0.163755	-0.186609	0.0231337	-0.0261175	0.467251	-0.188211	0.180551	FALSE
PG255115	P00491	sp|P00491|PNPH_HUMAN Purine nucleoside phosphorylase OS=Homo sapiens GN=PNP PE=1 SV=2	P00491	-0.082981	0.477873	-0.38408	0.0378545	0.1594	0.182497	-0.161558	0.222418	FALSE
PG254336	Q9UKK9|A6NFX8	tr|A6NFX8|A6NFX8_HUMAN ADP-sugar pyrophosphatase OS=Homo sapiens GN=NUDT5 PE=1 SV=1	A6NFX8	-0.0715661	0.331293	-0.255635	0.00756326	-0.0622001	0.357993	-0.000923577	0.679005	FALSE
PG256423	Q9UNL2|Q9UNL2-2|C9JA28	sp|Q9UNL2-2|SSRG_HUMAN Isoform 2 of Translocon-associated protein subunit gamma OS=Homo sapiens GN=SSR3	Q9UNL2-2	0.0840352	0.416766	0.216067	0.0460352	-0.200213	0.19736	0.940463	0.00613202	TRUE
PG256375	P61011	sp|P61011|SRP54_HUMAN Signal recognition particle 54 kDa protein OS=Homo sapiens GN=SRP54 PE=1 SV=1	P61011	0.139792	0.224819	0.179219	0.0473871	0.104272	0.213965	0.0244996	0.61354	FALSE
PG252413	Q9GZU8	sp|Q9GZU8|F192A_HUMAN Protein FAM192A OS=Homo sapiens GN=FAM192A PE=1 SV=1	Q9GZU8	0.079123	0.36745	0.248986	0.0146922	0.0796366	0.400226	0.0747651	0.418305	FALSE
PG247789	Q9UBQ0	sp|Q9UBQ0|VPS29_HUMAN Vacuolar protein sorting-associated protein 29 OS=Homo sapiens GN=VPS29 PE=1 SV=1	Q9UBQ0	0.143197	0.272672	0.266749	0.0109607	-0.0503109	0.465351	-0.107206	0.605872	FALSE
PG255611	P56182	sp|P56182|RRP1_HUMAN Ribosomal RNA processing protein 1 homolog A OS=Homo sapiens GN=RRP1 PE=1 SV=1	P56182	0.129526	0.201989	0.260364	0.0142724	-0.000710493	0.527382	0.0267724	0.674974	FALSE
PG246204	Q92797	sp|Q92797|SYMPK_HUMAN Symplekin OS=Homo sapiens GN=SYMPK PE=1 SV=2	Q92797	0.0495972	0.401593	0.251311	0.0133499	0.0517992	0.387831	-0.046863	0.544277	FALSE
PG252121	Q15370|Q15370-2|B8ZZU8	sp|Q15370-2|ELOB_HUMAN Isoform 2 of Elongin-B OS=Homo sapiens GN=ELOB	Q15370-2	-0.134827	0.244084	-0.0101592	0.507129	-0.0733454	0.367069	0.0438007	0.61518	FALSE
PG255297	P49720	sp|P49720|PSB3_HUMAN Proteasome subunit beta type-3 OS=Homo sapiens GN=PSMB3 PE=1 SV=2	P49720	0.0373544	0.524406	0.15643	0.0815382	0.00934216	0.516334	-0.1073	0.368742	FALSE
PG245133	Q08257	sp|Q08257|QOR_HUMAN Quinone oxidoreductase OS=Homo sapiens GN=CRYZ PE=1 SV=1	Q08257	0.0969891	0.317983	0.134263	0.0730887	-0.151008	0.143504	-0.193415	0.201106	FALSE
PG249086	P23634|P23634-6|P23634-7|P23634-8	sp|P23634|AT2B4_HUMAN Plasma membrane calcium-transporting ATPase 4 OS=Homo sapiens GN=ATP2B4 PE=1 SV=2	P23634	-0.0323808	0.562837	0.144275	0.125452	0.0714214	0.336238	-0.0253411	0.607903	FALSE
PG245390	P35250	sp|P35250|RFC2_HUMAN Replication factor C subunit 2 OS=Homo sapiens GN=RFC2 PE=1 SV=3	P35250	0.101078	0.253297	0.277594	0.0135867	-0.144135	0.155818	-0.150485	0.244588	FALSE
PG250922	O00571-2	sp|O00571-2|DDX3X_HUMAN Isoform 2 of ATP-dependent RNA helicase DDX3X OS=Homo sapiens GN=DDX3X	O00571-2	-0.119746	0.326489	-0.459807	0.0139538	-0.169643	0.149671	-0.125107	0.3445	FALSE
PG251200	Q9NZB2-6	sp|Q9NZB2-6|F120A_HUMAN Isoform F of Constitutive coactivator of PPAR-gamma-like protein 1 OS=Homo sapiens GN=FAM120A	Q9NZB2-6	0.0784927	0.388546	0.106062	0.119703	-0.0460967	0.408596	-0.105586	0.324346	FALSE
PG249906	Q14692	sp|Q14692|BMS1_HUMAN Ribosome biogenesis protein BMS1 homolog OS=Homo sapiens GN=BMS1 PE=1 SV=1	Q14692	0.1239	0.271349	0.295367	0.00538739	0.0087828	0.53838	0.0230906	0.64984	FALSE
PG242323	P00492	sp|P00492|HPRT_HUMAN Hypoxanthine-guanine phosphoribosyltransferase OS=Homo sapiens GN=HPRT1 PE=1 SV=2	P00492	-0.24575	0.136888	-0.695614	0.0014949	-0.0526153	0.372163	-0.0238908	0.616188	TRUE
PG252400	O95466-2	sp|O95466-2|FMNL1_HUMAN Isoform 2 of Formin-like protein 1 OS=Homo sapiens GN=FMNL1	O95466-2	0.0401885	0.471464	0.219841	0.0104476	0.160042	0.134397	0.0128018	0.646575	FALSE
PG247263	Q2NL82	sp|Q2NL82|TSR1_HUMAN Pre-rRNA-processing protein TSR1 homolog OS=Homo sapiens GN=TSR1 PE=1 SV=1	Q2NL82	-0.0559236	0.470028	0.145212	0.0401445	-0.00692497	0.521561	0.0346489	0.59543	FALSE
PG247539	P61081	sp|P61081|UBC12_HUMAN NEDD8-conjugating enzyme Ubc12 OS=Homo sapiens GN=UBE2M PE=1 SV=1	P61081	0.0163848	0.634748	-0.160035	0.124881	-0.0539351	0.393761	-0.055878	0.553188	FALSE
PG251706	Q9H4E7	sp|Q9H4E7|DEFI6_HUMAN Differentially expressed in FDCP 6 homolog OS=Homo sapiens GN=DEF6 PE=1 SV=1	Q9H4E7	-0.00957927	0.644705	0.177077	0.0487495	0.0262986	0.467576	0.0125046	0.651429	FALSE
PG242443	P56537	sp|P56537|IF6_HUMAN Eukaryotic translation initiation factor 6 OS=Homo sapiens GN=EIF6 PE=1 SV=1	P56537	-0.258836	0.230065	-0.24439	0.0178649	-0.121617	0.265063	-0.0478975	0.523662	FALSE
PG247020	Q9BRA2	sp|Q9BRA2|TXD17_HUMAN Thioredoxin domain-containing protein 17 OS=Homo sapiens GN=TXNDC17 PE=1 SV=1	Q9BRA2	-0.38127	0.151642	-0.686459	0.00154717	-0.104551	0.351531	0.274249	0.253947	TRUE
PG248991	Q9UII2	sp|Q9UII2|ATIF1_HUMAN ATPase inhibitor; mitochondrial OS=Homo sapiens GN=ATPIF1 PE=1 SV=1	Q9UII2	0.028739	0.565318	0.152132	0.0702566	1.32853	0.00963197	0.979451	0.0423592	TRUE
PG252390	P02765	sp|P02765|FETUA_HUMAN Alpha-2-HS-glycoprotein OS=Homo sapiens GN=AHSG PE=1 SV=1	P02765	2.45057	0.000497787	2.46603	0.000227626	2.21614	0.00522435	2.96173	0.000230901	TRUE
PG251572	P51659	sp|P51659|DHB4_HUMAN Peroxisomal multifunctional enzyme type 2 OS=Homo sapiens GN=HSD17B4 PE=1 SV=3	P51659	0.128724	0.359884	0.208873	0.0296301	-0.13061	0.172242	-0.130833	0.296008	FALSE
PG255458	Q9BYD6	sp|Q9BYD6|RM01_HUMAN 39S ribosomal protein L1; mitochondrial OS=Homo sapiens GN=MRPL1 PE=1 SV=2	Q9BYD6	0.092773	0.330827	0.286323	0.00706419	-0.139231	0.195948	0.0317481	0.600342	FALSE
PG256563	P49589-3	sp|P49589-3|SYCC_HUMAN Isoform 3 of Cysteine--tRNA ligase; cytoplasmic OS=Homo sapiens GN=CARS	P49589-3	-0.0158534	0.615662	-0.00327293	0.532252	0.0833717	0.34189	-0.00583537	0.665557	FALSE
PG251809	P50570-4	sp|P50570-4|DYN2_HUMAN Isoform 4 of Dynamin-2 OS=Homo sapiens GN=DNM2	P50570-4	0.000553266	0.684273	0.0193512	0.4506	-0.0099531	0.511979	-0.0306367	0.582374	FALSE
PG247218	Q9NYL9	sp|Q9NYL9|TMOD3_HUMAN Tropomodulin-3 OS=Homo sapiens GN=TMOD3 PE=1 SV=1	Q9NYL9	-0.0778943	0.300876	-0.263076	0.0219624	-0.0796004	0.379251	-0.0165268	0.634786	FALSE
PG245760	Q7KZ85	sp|Q7KZ85|SPT6H_HUMAN Transcription elongation factor SPT6 OS=Homo sapiens GN=SUPT6H PE=1 SV=2	Q7KZ85	0.100763	0.297092	0.31071	0.00843912	0.0813532	0.385076	-0.0313799	0.580207	FALSE
PG254231	Q9H1E3	sp|Q9H1E3|NUCKS_HUMAN Nuclear ubiquitous casein and cyclin-dependent kinase substrate 1 OS=Homo sapiens GN=NUCKS1 PE=1 SV=1	Q9H1E3	0.0376086	0.582908	0.017989	0.486681	0.136835	0.235771	0.286087	0.144055	FALSE
PG245585	P46776	sp|P46776|RL27A_HUMAN 60S ribosomal protein L27a OS=Homo sapiens GN=RPL27A PE=1 SV=2	P46776	0.093734	0.369682	0.206131	0.0311713	0.0577361	0.400948	0.0495357	0.56239	FALSE
PG242498	P06730|P06730-2|P06730-3|D6RBW1	sp|P06730-2|IF4E_HUMAN Isoform 2 of Eukaryotic translation initiation factor 4E OS=Homo sapiens GN=EIF4E	P06730-2	-0.182364	0.136888	-0.526693	0.0186964	-0.0822545	0.304043	-0.200183	0.184391	FALSE
PG250541	Q14019	sp|Q14019|COTL1_HUMAN Coactosin-like protein OS=Homo sapiens GN=COTL1 PE=1 SV=3	Q14019	-0.0579206	0.606745	0.0828766	0.341511	-0.130236	0.232404	-0.101134	0.498131	FALSE
PG243949	Q969H8	sp|Q969H8|MYDGF_HUMAN Myeloid-derived growth factor OS=Homo sapiens GN=MYDGF PE=1 SV=1	Q969H8	-0.0150747	0.644486	0.198462	0.0349038	-0.266378	0.0992668	-0.230804	0.166563	FALSE
PG247537	Q5T6F2	sp|Q5T6F2|UBAP2_HUMAN Ubiquitin-associated protein 2 OS=Homo sapiens GN=UBAP2 PE=1 SV=1	Q5T6F2	0.0870158	0.304028	0.136179	0.107416	0.0835057	0.346973	-0.047777	0.532625	FALSE
PG257100	O95218-2	sp|O95218-2|ZRAB2_HUMAN Isoform 2 of Zinc finger Ran-binding domain-containing protein 2 OS=Homo sapiens GN=ZRANB2	O95218-2	-0.230054	0.224819	-0.428526	0.0142331	0.00338943	0.541736	-0.0393567	0.549301	FALSE
PG253928	Q13724	sp|Q13724|MOGS_HUMAN Mannosyl-oligosaccharide glucosidase OS=Homo sapiens GN=MOGS PE=1 SV=5	Q13724	0.126396	0.182731	0.300647	0.00756326	-0.0626946	0.393612	-0.0311404	0.619823	FALSE
PG247630	Q6UXN9	sp|Q6UXN9|WDR82_HUMAN WD repeat-containing protein 82 OS=Homo sapiens GN=WDR82 PE=1 SV=1	Q6UXN9	0.00712068	0.664732	0.262852	0.0221263	0.00863954	0.514491	-0.104017	0.359014	FALSE
PG246034	Q96DI7	sp|Q96DI7|SNR40_HUMAN U5 small nuclear ribonucleoprotein 40 kDa protein OS=Homo sapiens GN=SNRNP40 PE=1 SV=1	Q96DI7	-0.204696	0.121898	-0.771389	0.00517035	-0.182568	0.117504	-0.00660584	0.662719	TRUE
PG249785	P07766|E9PSH8	sp|P07766|CD3E_HUMAN T-cell surface glycoprotein CD3 epsilon chain OS=Homo sapiens GN=CD3E PE=1 SV=2	P07766	-0.199368	0.309866	-0.600305	0.0159135	-0.195711	0.19499	0.0405994	0.579083	TRUE
PG242227	Q9NWY4	sp|Q9NWY4|HPF1_HUMAN Histone PARylation factor 1 OS=Homo sapiens GN=HPF1 PE=1 SV=2	Q9NWY4	0.128994	0.152518	0.259461	0.00821494	0.255179	0.0955858	0.00693275	0.664036	FALSE
PG246129	Q9NSE4	sp|Q9NSE4|SYIM_HUMAN Isoleucine--tRNA ligase; mitochondrial OS=Homo sapiens GN=IARS2 PE=1 SV=2	Q9NSE4	0.0596931	0.364002	0.296492	0.00781156	-0.158009	0.139998	-0.188735	0.180959	FALSE
PG254349	Q8TAT6|Q8TAT6-2	sp|Q8TAT6-2|NPL4_HUMAN Isoform 2 of Nuclear protein localization protein 4 homolog OS=Homo sapiens GN=NPLOC4	Q8TAT6-2	0.0486211	0.414302	0.105465	0.0762656	0.131832	0.183244	-0.0214999	0.617705	FALSE
PG253776	O43148|O43148-2	sp|O43148-2|MCES_HUMAN Isoform 2 of mRNA cap guanine-N7 methyltransferase OS=Homo sapiens GN=RNMT	O43148-2	0.0795702	0.364002	0.235777	0.0178667	-0.00316889	0.532044	0.0431201	0.581401	FALSE
PG255338	Q15287|H3BTC0|H3BMM9	sp|Q15287|RNPS1_HUMAN RNA-binding protein with serine-rich domain 1 OS=Homo sapiens GN=RNPS1 PE=1 SV=1	Q15287	-0.0875695	0.275839	-0.297712	0.0104476	-0.0394758	0.429176	-0.102474	0.383767	FALSE
PG255344	Q9NQG5	sp|Q9NQG5|RPR1B_HUMAN Regulation of nuclear pre-mRNA domain-containing protein 1B OS=Homo sapiens GN=RPRD1B PE=1 SV=1	Q9NQG5	-0.0177389	0.621769	0.0558967	0.272295	-0.0692909	0.319573	-0.0550177	0.530618	FALSE
PG252859	O60234	sp|O60234|GMFG_HUMAN Glia maturation factor gamma OS=Homo sapiens GN=GMFG PE=1 SV=1	O60234	-0.0394947	0.542444	-0.189019	0.109901	0.494756	0.0363619	0.290772	0.215134	FALSE
PG248774	P50995|P50995-2	sp|P50995|ANX11_HUMAN Annexin A11 OS=Homo sapiens GN=ANXA11 PE=1 SV=1	P50995	0.0550784	0.625779	0.242375	0.144415	-0.0724978	0.308066	-0.0536378	0.517478	FALSE
PG250807	P67870|Q5SRQ6	tr|Q5SRQ6|Q5SRQ6_HUMAN Casein kinase II subunit beta OS=Homo sapiens GN=CSNK2B PE=1 SV=2	Q5SRQ6	-0.185232	0.105325	-0.584363	0.00822604	-0.186222	0.115098	-0.292342	0.136565	FALSE
PG247241	P62995	sp|P62995|TRA2B_HUMAN Transformer-2 protein homolog beta OS=Homo sapiens GN=TRA2B PE=1 SV=1	P62995	-0.170772	0.309032	-0.747278	0.0234813	0.238389	0.0928407	-0.155226	0.316928	TRUE
PG254261	Q9BSD7	sp|Q9BSD7|NTPCR_HUMAN Cancer-related nucleoside-triphosphatase OS=Homo sapiens GN=NTPCR PE=1 SV=1	Q9BSD7	-0.229562	0.0482726	-0.484345	0.000467053	-0.0754018	0.341711	0.0177508	0.634253	FALSE
PG252375	Q14320	sp|Q14320|FA50A_HUMAN Protein FAM50A OS=Homo sapiens GN=FAM50A PE=1 SV=2	Q14320	0.0800994	0.382994	0.14246	0.0492587	0.0299125	0.507645	0.0359037	0.566278	FALSE
PG251068	Q13617|Q13617-2|A0A0A0MTN0	sp|Q13617-2|CUL2_HUMAN Isoform 2 of Cullin-2 OS=Homo sapiens GN=CUL2	Q13617-2	-0.0198291	0.589195	0.160703	0.0359224	0.0229561	0.470657	-0.0293019	0.597794	FALSE
PG256574	P51784|G5E9A6	sp|P51784|UBP11_HUMAN Ubiquitin carboxyl-terminal hydrolase 11 OS=Homo sapiens GN=USP11 PE=1 SV=3	P51784	-0.059065	0.414174	0.126363	0.141484	-0.0681521	0.329873	-0.0485512	0.533455	FALSE
PG250159	P06493	sp|P06493|CDK1_HUMAN Cyclin-dependent kinase 1 OS=Homo sapiens GN=CDK1 PE=1 SV=3	P06493	-0.0336764	0.509981	-0.0607827	0.214188	-0.0662479	0.334255	-0.0798434	0.414524	FALSE
PG255478	P19387	sp|P19387|RPB3_HUMAN DNA-directed RNA polymerase II subunit RPB3 OS=Homo sapiens GN=POLR2C PE=1 SV=2	P19387	0.0570879	0.469762	0.225547	0.0262171	-0.0675805	0.372163	-0.0791219	0.398022	FALSE
PG252779	P62873|P62873-2	sp|P62873|GBB1_HUMAN Guanine nucleotide-binding protein G(I)/G(S)/G(T) subunit beta-1 OS=Homo sapiens GN=GNB1 PE=1 SV=3	P62873	0.113792	0.225631	0.127621	0.0687936	-0.255904	0.0819298	-0.155738	0.294453	FALSE
PG256758	Q14166	sp|Q14166|TTL12_HUMAN Tubulin--tyrosine ligase-like protein 12 OS=Homo sapiens GN=TTLL12 PE=1 SV=2	Q14166	0.0278333	0.580714	0.189459	0.0424209	-0.178748	0.146123	-0.137793	0.343008	FALSE
PG249478	P62158|H0Y7A7|E7ETZ0|E7EMB3	tr|E7EMB3|E7EMB3_HUMAN Calmodulin OS=Homo sapiens GN=CALM2 PE=1 SV=1	E7EMB3	-0.32665	0.0600566	-0.728788	0.0116668	-0.116559	0.376093	-0.560064	0.0646125	TRUE
PG252448	Q13451	sp|Q13451|FKBP5_HUMAN Peptidyl-prolyl cis-trans isomerase FKBP5 OS=Homo sapiens GN=FKBP5 PE=1 SV=2	Q13451	0.0352746	0.506522	0.297035	0.00600317	-0.0576052	0.384829	0.121512	0.280148	FALSE
PG253378	Q9Y333	sp|Q9Y333|LSM2_HUMAN U6 snRNA-associated Sm-like protein LSm2 OS=Homo sapiens GN=LSM2 PE=1 SV=1	Q9Y333	0.170144	0.197824	0.281355	0.00676984	-0.142086	0.170323	-0.0732012	0.464438	FALSE
PG247846	Q9GZS3	sp|Q9GZS3|WDR61_HUMAN WD repeat-containing protein 61 OS=Homo sapiens GN=WDR61 PE=1 SV=1	Q9GZS3	-0.0507152	0.434921	-0.034816	0.393979	-0.236898	0.13541	-0.126491	0.326869	FALSE
PG243463	O00182|O00182-2|O00182-3|O00182-6	sp|O00182|LEG9_HUMAN Galectin-9 OS=Homo sapiens GN=LGALS9 PE=1 SV=2	O00182	-0.118191	0.198249	-0.184409	0.0196054	-0.0425253	0.412244	-0.0853764	0.395351	FALSE
PG252878	Q92917	sp|Q92917|GPKOW_HUMAN G patch domain and KOW motifs-containing protein OS=Homo sapiens GN=GPKOW PE=1 SV=2	Q92917	0.0640051	0.447337	0.224703	0.0343237	-0.0370426	0.450564	0.0388595	0.592045	FALSE
PG251474	Q9UBM7	sp|Q9UBM7|DHCR7_HUMAN 7-dehydrocholesterol reductase OS=Homo sapiens GN=DHCR7 PE=1 SV=1	Q9UBM7	-0.0913679	0.520228	0.0646418	0.373975	-0.0510925	0.435388	-0.06545	0.57366	FALSE
PG251679	Q96EP5|Q96EP5-2|K7EK33|K7EQ55	sp|Q96EP5|DAZP1_HUMAN DAZ-associated protein 1 OS=Homo sapiens GN=DAZAP1 PE=1 SV=1	Q96EP5	-0.161057	0.254483	-0.0112545	0.509705	-0.062479	0.333007	-0.166095	0.255022	FALSE
PG245840	P42224	sp|P42224|STAT1_HUMAN Signal transducer and activator of transcription 1-alpha/beta OS=Homo sapiens GN=STAT1 PE=1 SV=2	P42224	0.102301	0.219836	0.275692	0.00803227	-0.117556	0.195876	-0.0500589	0.507559	FALSE
PG246762	Q96J01	sp|Q96J01|THOC3_HUMAN THO complex subunit 3 OS=Homo sapiens GN=THOC3 PE=1 SV=1	Q96J01	-0.0287738	0.575372	0.0415205	0.350133	-0.159539	0.164988	-0.178314	0.270157	FALSE
PG251135	P48449	sp|P48449|ERG7_HUMAN Lanosterol synthase OS=Homo sapiens GN=LSS PE=1 SV=1	P48449	0.039686	0.507451	0.17029	0.0550703	-0.108334	0.228199	-0.225036	0.214429	FALSE
PG250899	Q6FI81	sp|Q6FI81|CPIN1_HUMAN Anamorsin OS=Homo sapiens GN=CIAPIN1 PE=1 SV=2	Q6FI81	0.193708	0.128243	0.408853	0.00305231	0.0342125	0.474267	0.107824	0.439318	FALSE
PG242334	P32942|K7ERN2	sp|P32942|ICAM3_HUMAN Intercellular adhesion molecule 3 OS=Homo sapiens GN=ICAM3 PE=1 SV=2	P32942	0.00329559	0.673059	0.117788	0.112797	0.0655939	0.351594	0.0142927	0.644852	FALSE
PG247392	O43396	sp|O43396|TXNL1_HUMAN Thioredoxin-like protein 1 OS=Homo sapiens GN=TXNL1 PE=1 SV=3	O43396	-0.216224	0.103589	-0.407945	0.00220483	-0.146982	0.172152	-0.0842018	0.470891	FALSE
PG248344	Q96CW1|Q96CW1-2|A0A087WY71	sp|Q96CW1|AP2M1_HUMAN AP-2 complex subunit mu OS=Homo sapiens GN=AP2M1 PE=1 SV=2	Q96CW1	-0.0922654	0.26065	0.00133767	0.539992	-0.0124252	0.51512	0.0063191	0.664494	FALSE
PG244980	P15153	sp|P15153|RAC2_HUMAN Ras-related C3 botulinum toxin substrate 2 OS=Homo sapiens GN=RAC2 PE=1 SV=1	P15153	-0.597397	0.131306	-1.87282	0.000667319	0.116703	0.279715	0.221691	0.201106	TRUE
PG249833	Q9UKY7	sp|Q9UKY7|CDV3_HUMAN Protein CDV3 homolog OS=Homo sapiens GN=CDV3 PE=1 SV=1	Q9UKY7	-0.270879	0.103589	-0.848992	0.0140872	-0.0197143	0.499429	-0.184334	0.256523	TRUE
PG254795	Q99471	sp|Q99471|PFD5_HUMAN Prefoldin subunit 5 OS=Homo sapiens GN=PFDN5 PE=1 SV=2	Q99471	0.0476558	0.435948	0.00302197	0.538602	-0.154422	0.175702	-0.189007	0.238164	FALSE
PG266003	A0A0J9YXZ5	tr|A0A0J9YXZ5|A0A0J9YXZ5_HUMAN Ras GTPase-activating-like protein IQGAP1 OS=Homo sapiens GN=IQGAP1 PE=1 SV=1	A0A0J9YXZ5	-0.0390419	0.572945	0.0390244	0.41665	-0.111923	0.221971	-0.0695108	0.435148	FALSE
PG256599	Q9Y277	sp|Q9Y277|VDAC3_HUMAN Voltage-dependent anion-selective channel protein 3 OS=Homo sapiens GN=VDAC3 PE=1 SV=1	Q9Y277	-0.315507	0.135047	-1.09287	0.00249097	-0.140352	0.157802	-0.0588834	0.47605	TRUE
PG250332	Q00535	sp|Q00535|CDK5_HUMAN Cyclin-dependent-like kinase 5 OS=Homo sapiens GN=CDK5 PE=1 SV=3	Q00535	0.0212815	0.594073	0.0037665	0.532143	-0.148794	0.152059	-0.188136	0.199351	FALSE
PG251631	Q9UNQ2	sp|Q9UNQ2|DIM1_HUMAN Probable dimethyladenosine transferase OS=Homo sapiens GN=DIMT1 PE=1 SV=1	Q9UNQ2	0.100833	0.355565	0.265419	0.0253224	0.0598783	0.463655	0.0913428	0.510637	FALSE
PG255077	O43395	sp|O43395|PRPF3_HUMAN U4/U6 small nuclear ribonucleoprotein Prp3 OS=Homo sapiens GN=PRPF3 PE=1 SV=2	O43395	0.104256	0.330827	0.180834	0.0569741	0.280877	0.195948	0.274812	0.419712	FALSE
PG242622	P19367|P19367-2|P19367-3|P19367-4	sp|P19367-3|HXK1_HUMAN Isoform 3 of Hexokinase-1 OS=Homo sapiens GN=HK1	P19367-3	0.0483091	0.447922	0.256895	0.0142331	0.0597008	0.334863	0.110182	0.316928	FALSE
PG244948	P62750	sp|P62750|RL23A_HUMAN 60S ribosomal protein L23a OS=Homo sapiens GN=RPL23A PE=1 SV=1	P62750	-0.529157	0.110847	-1.5059	0.00152547	0.303818	0.131659	0.3633	0.100496	TRUE
PG251825	Q8WXX5	sp|Q8WXX5|DNJC9_HUMAN DnaJ homolog subfamily C member 9 OS=Homo sapiens GN=DNAJC9 PE=1 SV=1	Q8WXX5	-0.0428283	0.525609	-0.029849	0.404491	0.136099	0.188111	0.23757	0.133819	FALSE
PG242523	O43837|A0A087WZN1	tr|A0A087WZN1|A0A087WZN1_HUMAN Isocitrate dehydrogenase [NAD] subunit; mitochondrial OS=Homo sapiens GN=IDH3B PE=1 SV=1	A0A087WZN1	-0.0316704	0.526432	0.136447	0.0429356	-0.0932184	0.238816	-0.0316871	0.592045	FALSE
PG250684	O75131	sp|O75131|CPNE3_HUMAN Copine-3 OS=Homo sapiens GN=CPNE3 PE=1 SV=1	O75131	0.0789461	0.328155	0.232923	0.0155713	-0.0865701	0.27412	-0.0785801	0.394852	FALSE
PG242395	Q0VDF9	sp|Q0VDF9|HSP7E_HUMAN Heat shock 70 kDa protein 14 OS=Homo sapiens GN=HSPA14 PE=1 SV=1	Q0VDF9	-0.0278176	0.624539	0.118147	0.143451	-0.0741745	0.330702	0.0735616	0.447061	FALSE
PG244689	Q15269|A0A0B4J2E5	tr|A0A0B4J2E5|A0A0B4J2E5_HUMAN Uncharacterized protein OS=Homo sapiens GN=LOC102724159 PE=1 SV=1	A0A0B4J2E5	-0.00813923	0.66332	0.148914	0.062603	0.0568538	0.358461	-0.195845	0.184391	FALSE
PG254218	P52948|P52948-5	sp|P52948|NUP98_HUMAN Nuclear pore complex protein Nup98-Nup96 OS=Homo sapiens GN=NUP98 PE=1 SV=4	P52948	0.0419077	0.562985	0.166123	0.0719226	-0.0781073	0.308246	-0.134968	0.320436	FALSE
PG254574	O95747	sp|O95747|OXSR1_HUMAN Serine/threonine-protein kinase OSR1 OS=Homo sapiens GN=OXSR1 PE=1 SV=1	O95747	-0.0360552	0.535738	-0.00563433	0.517743	-0.154168	0.197551	-0.0557462	0.498451	FALSE
PG244626	O95453|O95453-2	sp|O95453|PARN_HUMAN Poly(A)-specific ribonuclease PARN OS=Homo sapiens GN=PARN PE=1 SV=1	O95453	-0.00132831	0.681554	0.0437673	0.299455	0.120504	0.222341	0.0379999	0.574635	FALSE
PG251050	Q13561|Q13561-2|Q13561-3	sp|Q13561-2|DCTN2_HUMAN Isoform 2 of Dynactin subunit 2 OS=Homo sapiens GN=DCTN2	Q13561-2	-0.0335326	0.570613	0.17979	0.0988748	0.015962	0.506049	0.0746636	0.469492	FALSE
PG253345	Q9NQ29|Q9NQ29-3	sp|Q9NQ29|LUC7L_HUMAN Putative RNA-binding protein Luc7-like 1 OS=Homo sapiens GN=LUC7L PE=1 SV=1	Q9NQ29	-0.00249753	0.673059	0.257256	0.00725508	0.166997	0.193137	0.155259	0.266204	FALSE
PG254625	P30086	sp|P30086|PEBP1_HUMAN Phosphatidylethanolamine-binding protein 1 OS=Homo sapiens GN=PEBP1 PE=1 SV=3	P30086	-0.141014	0.497197	0.127748	0.226505	-0.151586	0.142132	-0.0593055	0.524087	FALSE
PG251151	Q96A26|F8W7Q4	sp|Q96A26|F162A_HUMAN Protein FAM162A OS=Homo sapiens GN=FAM162A PE=1 SV=2	Q96A26	-0.0257171	0.617326	0.142539	0.0430549	-0.0687985	0.315413	-0.158661	0.236542	FALSE
PG254253	O75694|O75694-2	sp|O75694|NU155_HUMAN Nuclear pore complex protein Nup155 OS=Homo sapiens GN=NUP155 PE=1 SV=1	O75694	-0.0227246	0.589195	0.175219	0.0279694	-0.16198	0.132413	-0.158968	0.219438	FALSE
PG247639	Q96QK1	sp|Q96QK1|VPS35_HUMAN Vacuolar protein sorting-associated protein 35 OS=Homo sapiens GN=VPS35 PE=1 SV=2	Q96QK1	-0.00433139	0.676585	0.154057	0.0942531	-0.0087839	0.515474	-0.188572	0.187579	FALSE
PG245354	P62820	sp|P62820|RAB1A_HUMAN Ras-related protein Rab-1A OS=Homo sapiens GN=RAB1A PE=1 SV=3	P62820	-0.0625452	0.547117	-0.014902	0.522441	-0.0961292	0.308066	-0.0836271	0.391519	FALSE
PG246512	Q15813	sp|Q15813|TBCE_HUMAN Tubulin-specific chaperone E OS=Homo sapiens GN=TBCE PE=1 SV=1	Q15813	0.0482844	0.535428	0.134809	0.128322	0.386414	0.037987	0.258458	0.17887	FALSE
PG243777	P43490	sp|P43490|NAMPT_HUMAN Nicotinamide phosphoribosyltransferase OS=Homo sapiens GN=NAMPT PE=1 SV=1	P43490	0.0780299	0.283504	0.172689	0.0178667	0.156115	0.159214	0.029544	0.593664	FALSE
PG244221	Q8NCW5	sp|Q8NCW5|NNRE_HUMAN NAD(P)H-hydrate epimerase OS=Homo sapiens GN=NAXE PE=1 SV=2	Q8NCW5	0.150651	0.136888	0.225994	0.0124198	0.0836586	0.284164	-0.0206815	0.621047	FALSE
PG245942	Q96I25	sp|Q96I25|SPF45_HUMAN Splicing factor 45 OS=Homo sapiens GN=RBM17 PE=1 SV=1	Q96I25	0.0115873	0.670719	-0.0919768	0.136584	0.275215	0.0743189	-0.110025	0.31362	FALSE
PG250661	Q99439|B4DUT8|B4DDF4	tr|B4DUT8|B4DUT8_HUMAN Calponin OS=Homo sapiens GN=CNN2 PE=1 SV=1	B4DUT8	-0.0211822	0.617116	-0.0106812	0.509067	-0.00428039	0.526964	-0.022477	0.630325	FALSE
PG245278	P98179	sp|P98179|RBM3_HUMAN RNA-binding protein 3 OS=Homo sapiens GN=RBM3 PE=1 SV=1	P98179	-0.221993	0.101606	-0.388778	0.00201352	0.278032	0.0902779	0.27784	0.190675	FALSE
PG245756	P49903	sp|P49903|SPS1_HUMAN Selenide; water dikinase 1 OS=Homo sapiens GN=SEPHS1 PE=1 SV=2	P49903	0.109904	0.271349	0.151675	0.0325842	-0.0500167	0.40336	-0.0172765	0.630842	FALSE
PG245930	P30626|P30626-2|P30626-3|C9J0K6	sp|P30626|SORCN_HUMAN Sorcin OS=Homo sapiens GN=SRI PE=1 SV=1	P30626	-0.000656723	0.68452	0.125749	0.125709	-0.0982345	0.310584	-0.0463011	0.531392	FALSE
PG242030	Q8WZ42|Q8WZ42-2|Q8WZ42-4|Q8WZ42-7|Q8WZ42-8|Q8WZ42-11|Q8WZ42-12|Q8WZ42-13|A0A0A0MTS7	tr|A0A0A0MTS7|A0A0A0MTS7_HUMAN Titin OS=Homo sapiens GN=TTN PE=1 SV=1	A0A0A0MTS7	1.46572	0.000578028	1.12987	0.000103647	0.0755089	0.381239	-0.0649024	0.542362	TRUE
PG255302	P50897	sp|P50897|PPT1_HUMAN Palmitoyl-protein thioesterase 1 OS=Homo sapiens GN=PPT1 PE=1 SV=1	P50897	0.0721362	0.364002	0.059949	0.328043	0.0521175	0.380513	0.0304081	0.598471	FALSE
PG256351	Q9UJZ1	sp|Q9UJZ1|STML2_HUMAN Stomatin-like protein 2; mitochondrial OS=Homo sapiens GN=STOML2 PE=1 SV=1	Q9UJZ1	-0.109382	0.271986	-0.17638	0.0812341	-0.0232887	0.478673	-0.25245	0.203316	FALSE
PG242319	P13598	sp|P13598|ICAM2_HUMAN Intercellular adhesion molecule 2 OS=Homo sapiens GN=ICAM2 PE=1 SV=2	P13598	-0.299218	0.140559	-1.06764	0.00379211	-0.063505	0.351531	0.0261935	0.61861	TRUE
PG242646	P78318	sp|P78318|IGBP1_HUMAN Immunoglobulin-binding protein 1 OS=Homo sapiens GN=IGBP1 PE=1 SV=1	P78318	0.0980169	0.326489	0.208326	0.0283446	-0.0530156	0.412244	0.0880081	0.375366	FALSE
PG248212	P28288	sp|P28288|ABCD3_HUMAN ATP-binding cassette sub-family D member 3 OS=Homo sapiens GN=ABCD3 PE=1 SV=1	P28288	0.0139894	0.629714	0.244064	0.00810672	-0.103327	0.275192	-0.13635	0.310405	FALSE
PG256269	P18583-5	sp|P18583-5|SON_HUMAN Isoform D of Protein SON OS=Homo sapiens GN=SON	P18583-5	0.140808	0.19285	0.17521	0.0376215	-0.0305762	0.452222	-0.0275489	0.603699	FALSE
PG253981	Q7L0Y3	sp|Q7L0Y3|MRRP1_HUMAN Mitochondrial ribonuclease P protein 1 OS=Homo sapiens GN=TRMT10C PE=1 SV=2	Q7L0Y3	0.0235318	0.626067	0.295548	0.013726	-0.193158	0.195876	-0.187492	0.307644	FALSE
PG246219	Q13148	sp|Q13148|TADBP_HUMAN TAR DNA-binding protein 43 OS=Homo sapiens GN=TARDBP PE=1 SV=1	Q13148	-0.0897868	0.330827	-0.217479	0.0103138	-0.0938786	0.253476	-0.123695	0.394609	FALSE
PG263970	E9PG73	tr|E9PG73|E9PG73_HUMAN Peptidyl-prolyl cis-trans isomerase G OS=Homo sapiens GN=PPIG PE=1 SV=1	E9PG73	0.140028	0.236676	0.197607	0.0507468	-0.136193	0.231206	0.569818	0.0404382	FALSE
PG246508	Q9BTW9|Q9BTW9-4|J3KR97	sp|Q9BTW9-4|TBCD_HUMAN Isoform 4 of Tubulin-specific chaperone D OS=Homo sapiens GN=TBCD	Q9BTW9-4	0.150008	0.165745	0.194811	0.027528	0.0703793	0.295626	0.00547751	0.671186	FALSE
PG262651	E7EVA0	tr|E7EVA0|E7EVA0_HUMAN Microtubule-associated protein OS=Homo sapiens GN=MAP4 PE=1 SV=1	E7EVA0	-0.069187	0.46719	-0.047558	0.379106	0.0934398	0.243288	0.0492454	0.531279	FALSE
PG250499	P57737-3	sp|P57737-3|CORO7_HUMAN Isoform 3 of Coronin-7 OS=Homo sapiens GN=CORO7	P57737-3	0.14467	0.113739	0.316597	0.00333797	-0.110146	0.207499	-0.0848643	0.377181	FALSE
PG255023	Q96QC0	sp|Q96QC0|PP1RA_HUMAN Serine/threonine-protein phosphatase 1 regulatory subunit 10 OS=Homo sapiens GN=PPP1R10 PE=1 SV=1	Q96QC0	0.125201	0.271986	0.294771	0.0174461	0.0658976	0.366868	-0.000146513	0.675605	FALSE
PG253457	O43324	sp|O43324|MCA3_HUMAN Eukaryotic translation elongation factor 1 epsilon-1 OS=Homo sapiens GN=EEF1E1 PE=1 SV=1	O43324	-0.0170517	0.613653	0.132869	0.0705821	-0.363866	0.0727354	-0.128351	0.326426	FALSE
PG252798	Q9UN86-2	sp|Q9UN86-2|G3BP2_HUMAN Isoform B of Ras GTPase-activating protein-binding protein 2 OS=Homo sapiens GN=G3BP2	Q9UN86-2	-0.230969	0.105325	-0.610974	0.000282779	0.0458486	0.403766	0.0979664	0.349111	TRUE
PG255927	Q9NTJ5	sp|Q9NTJ5|SAC1_HUMAN Phosphatidylinositide phosphatase SAC1 OS=Homo sapiens GN=SACM1L PE=1 SV=2	Q9NTJ5	0.284258	0.164841	0.349704	0.0121256	-0.0614652	0.391021	-0.0738623	0.533816	FALSE
PG254667	Q8WWQ0	sp|Q8WWQ0|PHIP_HUMAN PH-interacting protein OS=Homo sapiens GN=PHIP PE=1 SV=2	Q8WWQ0	0.0551805	0.579177	0.248974	0.124792	-0.0226731	0.49437	0.0278221	0.680761	FALSE
PG266800	H0YLE8	tr|H0YLE8|H0YLE8_HUMAN Ras GTPase-activating-like protein IQGAP1 OS=Homo sapiens GN=IQGAP1 PE=1 SV=1	H0YLE8	-0.151095	0.34931	-0.297082	0.0349955	0.0222636	0.494753	-0.0687076	0.507607	FALSE
PG246964	P52888	sp|P52888|THOP1_HUMAN Thimet oligopeptidase OS=Homo sapiens GN=THOP1 PE=1 SV=2	P52888	-0.0813651	0.432418	-0.163477	0.0986009	0.00794881	0.529319	0.0761258	0.41901	FALSE
PG259818	Q5JP53	tr|Q5JP53|Q5JP53_HUMAN Tubulin beta chain OS=Homo sapiens GN=TUBB PE=1 SV=1	Q5JP53	0.0261084	0.596502	0.167268	0.0672105	-0.220794	0.115098	-0.166536	0.278705	FALSE
PG248852	P56381|Q5VTU8	sp|Q5VTU8|AT5EL_HUMAN ATP synthase subunit epsilon-like protein; mitochondrial OS=Homo sapiens GN=ATP5EP2 PE=3 SV=1	Q5VTU8	-0.538799	0.0587516	-2.01688	0.00447637	-0.318517	0.0516038			TRUE
PG246105	O75368	sp|O75368|SH3L1_HUMAN SH3 domain-binding glutamic acid-rich-like protein OS=Homo sapiens GN=SH3BGRL PE=1 SV=1	O75368	-0.322507	0.106788	-0.992623	0.0057766	0.411866	0.144876	0.124203	0.388834	TRUE
PG250342	Q9H7E9|Q9H7E9-2	sp|Q9H7E9-2|CH033_HUMAN Isoform 2 of UPF0488 protein C8orf33 OS=Homo sapiens GN=C8orf33	Q9H7E9-2	0.0733559	0.317373	-0.298204	0.0434533	0.0402289	0.444963	-0.0879602	0.494509	FALSE
PG248131	P61163	sp|P61163|ACTZ_HUMAN Alpha-centractin OS=Homo sapiens GN=ACTR1A PE=1 SV=1	P61163	-0.104555	0.263557	-0.28178	0.0238445	0.37625	0.0890334	0.0372724	0.597794	FALSE
PG255114	Q15126	sp|Q15126|PMVK_HUMAN Phosphomevalonate kinase OS=Homo sapiens GN=PMVK PE=1 SV=3	Q15126	0.0106281	0.662324	0.0724172	0.203265	-0.136484	0.179982	-0.112791	0.388407	FALSE
PG254679	Q9Y263	sp|Q9Y263|PLAP_HUMAN Phospholipase A-2-activating protein OS=Homo sapiens GN=PLAA PE=1 SV=2	Q9Y263	0.152854	0.13525	0.198299	0.0144868	-0.0527428	0.371892	-0.0162714	0.637411	FALSE
PG250758	Q9UBF2	sp|Q9UBF2|COPG2_HUMAN Coatomer subunit gamma-2 OS=Homo sapiens GN=COPG2 PE=1 SV=1	Q9UBF2	-0.164026	0.136888	-0.332762	0.00729569	-0.0010622	0.53833	-0.0868185	0.403092	FALSE
PG265541	E9PFI5	tr|E9PFI5|E9PFI5_HUMAN 40S ribosomal protein S3a OS=Homo sapiens GN=RPS3A PE=1 SV=1	E9PFI5	-0.617663	0.0807824	-1.50479	0.000667319	0.0084611	0.525173	-0.191141	0.250521	TRUE
PG246604	Q12789|Q12789-3	sp|Q12789|TF3C1_HUMAN General transcription factor 3C polypeptide 1 OS=Homo sapiens GN=GTF3C1 PE=1 SV=4	Q12789	0.0305584	0.619082	0.0402743	0.353461	0.0890061	0.28309	0.03365	0.630325	FALSE
PG256550	Q96I99	sp|Q96I99|SUCB2_HUMAN Succinate--CoA ligase [GDP-forming] subunit beta; mitochondrial OS=Homo sapiens GN=SUCLG2 PE=1 SV=2	Q96I99	-0.03518	0.535738	0.143939	0.0518351	-0.159423	0.140673	-0.130147	0.316928	FALSE
PG242355	P05114	sp|P05114|HMGN1_HUMAN Non-histone chromosomal protein HMG-14 OS=Homo sapiens GN=HMGN1 PE=1 SV=3	P05114	0.0365252	0.59491	0.235217	0.0534838	0.643012	0.144876	0.252079	0.531392	FALSE
PG249643	P83916	sp|P83916|CBX1_HUMAN Chromobox protein homolog 1 OS=Homo sapiens GN=CBX1 PE=1 SV=1	P83916	-0.0733544	0.483247	0.139686	0.134078	-0.191179	0.145153	-0.206688	0.160382	FALSE
PG249867	P07339|A0A1B0GVD5|A0A1B0GW44|A0A1B0GWE8	sp|P07339|CATD_HUMAN Cathepsin D OS=Homo sapiens GN=CTSD PE=1 SV=1	P07339	0.141772	0.24233	0.239939	0.0293897	-0.181297	0.155014	-0.231772	0.181059	FALSE
PG244983	P11216	sp|P11216|PYGB_HUMAN Glycogen phosphorylase; brain form OS=Homo sapiens GN=PYGB PE=1 SV=5	P11216	0.162564	0.166243	0.244648	0.0275577	-0.0167428	0.488453	-0.0531012	0.509718	FALSE
PG255939	P82979	tr|H0YHG0|H0YHG0_HUMAN Uncharacterized protein (Fragment) OS=Homo sapiens PE=1 SV=1	H0YHG0	-0.16984	0.232413	-0.554264	0.00662606	0.0395667	0.497827	-0.0355018	0.640385	FALSE
PG242521	P14735	sp|P14735|IDE_HUMAN Insulin-degrading enzyme OS=Homo sapiens GN=IDE PE=1 SV=4	P14735	0.0327002	0.546999	0.151498	0.040073	0.0708654	0.341475	-0.0473385	0.520144	FALSE
PG246394	Q8TC07-2|Q8TC07-3	sp|Q8TC07-3|TBC15_HUMAN Isoform 3 of TBC1 domain family member 15 OS=Homo sapiens GN=TBC1D15	Q8TC07-3	0.0668505	0.419539	0.232186	0.0364878	0.248482	0.0804892	-0.098067	0.375366	FALSE
PG251069	Q13618	sp|Q13618|CUL3_HUMAN Cullin-3 OS=Homo sapiens GN=CUL3 PE=1 SV=2	Q13618	0.137234	0.198498	0.295599	0.00662606	0.00575747	0.530644	-0.0359062	0.565694	FALSE
PG248714	O15511	sp|O15511|ARPC5_HUMAN Actin-related protein 2/3 complex subunit 5 OS=Homo sapiens GN=ARPC5 PE=1 SV=3	O15511	-0.0870095	0.326484	0.0552818	0.39736	0.318967	0.0851047	0.554747	0.0430206	FALSE
PG245602	Q969Q0	sp|Q969Q0|RL36L_HUMAN 60S ribosomal protein L36a-like OS=Homo sapiens GN=RPL36AL PE=1 SV=3	Q969Q0	0.00415938	0.681036	-0.0646201	0.295091	-0.0346591	0.434229			FALSE
PG247496	Q9BZL1	sp|Q9BZL1|UBL5_HUMAN Ubiquitin-like protein 5 OS=Homo sapiens GN=UBL5 PE=1 SV=1	Q9BZL1	-0.0655576	0.394119	-0.109761	0.0882324			-0.765941	0.0442364	TRUE
PG257922	X6RAL5	tr|X6RAL5|X6RAL5_HUMAN Histone deacetylase complex subunit SAP18 OS=Homo sapiens GN=SAP18 PE=1 SV=1	X6RAL5	-0.647162	0.0600566	-1.92283	0.00207288	-0.177241	0.178867	-0.0351456	0.564952	TRUE
PG251536	Q9NVH1	sp|Q9NVH1|DJC11_HUMAN DnaJ homolog subfamily C member 11 OS=Homo sapiens GN=DNAJC11 PE=1 SV=2	Q9NVH1	0.0642661	0.335954	0.104568	0.112196	0.0127692	0.499781	-0.0574294	0.47518	FALSE
PG248031	Q13131|Q13131-2	sp|Q13131-2|AAPK1_HUMAN Isoform 2 of 5'-AMP-activated protein kinase catalytic subunit alpha-1 OS=Homo sapiens GN=PRKAA1	Q13131-2	-0.0426627	0.466754	-0.0394133	0.335079	0.025995	0.473975	0.0808508	0.417026	FALSE
PG242120	Q9BW71	sp|Q9BW71|HIRP3_HUMAN HIRA-interacting protein 3 OS=Homo sapiens GN=HIRIP3 PE=1 SV=3	Q9BW71	-0.019669	0.625779	0.0715197	0.229028	0.188043	0.15285	0.173809	0.224129	FALSE
PG255065	P30048|P30048-2	sp|P30048|PRDX3_HUMAN Thioredoxin-dependent peroxide reductase; mitochondrial OS=Homo sapiens GN=PRDX3 PE=1 SV=3	P30048	-0.112942	0.451218	0.0233854	0.46457	-0.20564	0.131659	-0.214081	0.260519	FALSE
PG245776	Q9NQ55|Q9NQ55-2|Q9NQ55-3|A0A0B4J1V8	tr|A0A0B4J1V8|A0A0B4J1V8_HUMAN HCG2039996 OS=Homo sapiens GN=PPAN-P2RY11 PE=3 SV=1	A0A0B4J1V8	-0.00435846	0.684112	0.207544	0.0730056	-0.0545713	0.437661	-0.043886	0.607992	FALSE
PG247607	P45880	sp|P45880|VDAC2_HUMAN Voltage-dependent anion-selective channel protein 2 OS=Homo sapiens GN=VDAC2 PE=1 SV=2	P45880	0.017851	0.605529	0.120503	0.10515	-0.000901461	0.535352	-0.0615848	0.527195	FALSE
PG255378	Q9BQ52	sp|Q9BQ52|RNZ2_HUMAN Zinc phosphodiesterase ELAC protein 2 OS=Homo sapiens GN=ELAC2 PE=1 SV=2	Q9BQ52	-0.0846784	0.511938	-0.257126	0.0543467	0.117877	0.227928	0.256897	0.190288	FALSE
PG245959	P78362	sp|P78362|SRPK2_HUMAN SRSF protein kinase 2 OS=Homo sapiens GN=SRPK2 PE=1 SV=3	P78362	0.0850658	0.320265	0.234835	0.0105731	-0.0648012	0.379756	0.0475331	0.520121	FALSE
PG256042	P84101|P84101-4	sp|P84101|SERF2_HUMAN Small EDRK-rich factor 2 OS=Homo sapiens GN=SERF2 PE=1 SV=1	P84101	-0.169232	0.306764	-0.027381	0.49251	0.33015	0.0851047	0.262417	0.40608	FALSE
PG248036	Q8NE71	sp|Q8NE71|ABCF1_HUMAN ATP-binding cassette sub-family F member 1 OS=Homo sapiens GN=ABCF1 PE=1 SV=2	Q8NE71	0.0658554	0.553931	0.153215	0.215749	-0.147865	0.372768	-0.0756013	0.582969	FALSE
PG248556	Q9HDC9	sp|Q9HDC9|APMAP_HUMAN Adipocyte plasma membrane-associated protein OS=Homo sapiens GN=APMAP PE=1 SV=2	Q9HDC9	0.15828	0.325447	0.0829103	0.170111	-0.0995308	0.286675	-0.127204	0.401042	FALSE
PG255304	Q13523	sp|Q13523|PRP4B_HUMAN Serine/threonine-protein kinase PRP4 homolog OS=Homo sapiens GN=PRPF4B PE=1 SV=3	Q13523	-0.0129168	0.628516	0.196691	0.010629	0.241289	0.130006	0.0474988	0.518539	FALSE
PG247021	P40222	sp|P40222|TXLNA_HUMAN Alpha-taxilin OS=Homo sapiens GN=TXLNA PE=1 SV=3	P40222	-0.065948	0.36484	0.142176	0.0629329	0.247798	0.103368	-0.00802509	0.659718	FALSE
PG252328	Q9NUQ9	sp|Q9NUQ9|FA49B_HUMAN Protein FAM49B OS=Homo sapiens GN=FAM49B PE=1 SV=1	Q9NUQ9	-0.0268768	0.59491	-0.174564	0.0343237	0.173899	0.131012	0.15553	0.231045	FALSE
PG250051	Q9BRJ6|C9JQV0	sp|Q9BRJ6|CG050_HUMAN Uncharacterized protein C7orf50 OS=Homo sapiens GN=C7orf50 PE=1 SV=1	Q9BRJ6	-0.214507	0.166243	-0.36548	0.0162147	-0.142429	0.349471	0.0169092	0.672163	FALSE
PG252227	P37268	sp|P37268|FDFT_HUMAN Squalene synthase OS=Homo sapiens GN=FDFT1 PE=1 SV=1	P37268	0.0538116	0.470872	0.243181	0.0142331	-0.134925	0.255236	-0.191679	0.213324	FALSE
PG252803	Q14697	sp|Q14697|GANAB_HUMAN Neutral alpha-glucosidase AB OS=Homo sapiens GN=GANAB PE=1 SV=3	Q14697	-0.15056	0.256847	-0.383108	0.0175524	-0.198683	0.131659	-0.165782	0.267703	FALSE
PG244912	P40937	sp|P40937|RFC5_HUMAN Replication factor C subunit 5 OS=Homo sapiens GN=RFC5 PE=1 SV=1	P40937	0.0493375	0.467625	0.10427	0.0840494	-0.113687	0.203448	-0.193912	0.20141	FALSE
PG249367	O60885	sp|O60885|BRD4_HUMAN Bromodomain-containing protein 4 OS=Homo sapiens GN=BRD4 PE=1 SV=2	O60885	0.105939	0.211218	0.221885	0.0113224	-0.0443891	0.390715	0.0411942	0.565974	FALSE
PG256540	P43307	sp|P43307|SSRA_HUMAN Translocon-associated protein subunit alpha OS=Homo sapiens GN=SSR1 PE=1 SV=3	P43307	-0.208902	0.278667	-0.711847	0.0140136	-0.180465	0.258104	0.114999	0.465993	TRUE
PG246453	Q15185|Q15185-4	sp|Q15185|TEBP_HUMAN Prostaglandin E synthase 3 OS=Homo sapiens GN=PTGES3 PE=1 SV=1	Q15185	-0.23342	0.126888	-0.39574	0.0116339	-0.136359	0.297729	-0.123108	0.386444	FALSE
PG245280	Q9BTD8	sp|Q9BTD8|RBM42_HUMAN RNA-binding protein 42 OS=Homo sapiens GN=RBM42 PE=1 SV=1	Q9BTD8	-0.16336	0.326489	-0.299788	0.0489832	0.0875748	0.367579	-0.0762582	0.432951	FALSE
PG255616	P14678|P63162|P63162-2	sp|P63162-2|RSMN_HUMAN Isoform 2 of Small nuclear ribonucleoprotein-associated protein N OS=Homo sapiens GN=SNRPN	P63162-2	0.126764	0.189486	0.0451579	0.348268	0.0345292	0.446301	0.0556674	0.527195	FALSE
PG253013	P50148	sp|P50148|GNAQ_HUMAN Guanine nucleotide-binding protein G(q) subunit alpha OS=Homo sapiens GN=GNAQ PE=1 SV=4	P50148	-0.0169085	0.606749	-0.0149628	0.470239	-0.113005	0.208091	-0.00603274	0.665557	FALSE
PG250320	Q8IX12|Q8IX12-2	sp|Q8IX12|CCAR1_HUMAN Cell division cycle and apoptosis regulator protein 1 OS=Homo sapiens GN=CCAR1 PE=1 SV=2	Q8IX12	-0.010739	0.643215	0.118121	0.0847268	-0.119496	0.225012	-0.0856357	0.378273	FALSE
PG249392	P41223	sp|P41223|BUD31_HUMAN Protein BUD31 homolog OS=Homo sapiens GN=BUD31 PE=1 SV=2	P41223	0.0361326	0.52971	0.118135	0.0943407	0.293244	0.135128	0.0168725	0.659774	FALSE
PG252353	Q6UN15	sp|Q6UN15|FIP1_HUMAN Pre-mRNA 3'-end-processing factor FIP1 OS=Homo sapiens GN=FIP1L1 PE=1 SV=1	Q6UN15	-0.0761168	0.382994	0.0700545	0.293542	-0.193816	0.255416	0.107054	0.369205	FALSE
PG250628	O76031	sp|O76031|CLPX_HUMAN ATP-dependent Clp protease ATP-binding subunit clpX-like; mitochondrial OS=Homo sapiens GN=CLPX PE=1 SV=2	O76031	0.0485701	0.464217	0.230566	0.0179923	-0.0706081	0.329221	-0.165847	0.234452	FALSE
PG260951		tr|A0A096LPI6|A0A096LPI6_HUMAN Uncharacterized protein (Fragment) OS=Homo sapiens PE=4 SV=2	A0A096LPI6	-0.121175	0.179662	-0.347812	0.00372848	0.30019	0.0683476	0.0612212	0.460808	FALSE
PG259783	A0A0A0MR39|A0A0A0MQW0	tr|A0A0A0MR39|A0A0A0MR39_HUMAN Myelin expression factor 2 OS=Homo sapiens GN=MYEF2 PE=1 SV=1	A0A0A0MR39	-0.0280702	0.589319	0.135657	0.0964003	-0.0662081	0.315941	-0.0906879	0.380802	FALSE
PG246980	Q15785	sp|Q15785|TOM34_HUMAN Mitochondrial import receptor subunit TOM34 OS=Homo sapiens GN=TOMM34 PE=1 SV=2	Q15785	0.103438	0.283504	0.204504	0.0143791	0.0637419	0.323879	-0.0370385	0.567646	FALSE
PG253503	Q9Y4Z0|V9GZ56	tr|V9GZ56|V9GZ56_HUMAN U6 snRNA-associated Sm-like protein LSm4 (Fragment) OS=Homo sapiens GN=LSM4 PE=1 SV=1	V9GZ56	0.0266701	0.60354	0.050145	0.33843	-0.0257396	0.473944	0.000113484	0.682029	FALSE
PG256335	P40763|P40763-2	sp|P40763|STAT3_HUMAN Signal transducer and activator of transcription 3 OS=Homo sapiens GN=STAT3 PE=1 SV=2	P40763	-0.0484665	0.494072	0.148538	0.0716128	-0.0941486	0.246481	-0.0370723	0.586473	FALSE
PG247232	P55327-2|P55327-3	sp|P55327-3|TPD52_HUMAN Isoform 3 of Tumor protein D52 OS=Homo sapiens GN=TPD52	P55327-3	-0.039269	0.543239	0.0930943	0.184748	-0.09717	0.387971	-0.393466	0.255022	FALSE
PG248564	Q92747|Q92747-2	sp|Q92747|ARC1A_HUMAN Actin-related protein 2/3 complex subunit 1A OS=Homo sapiens GN=ARPC1A PE=1 SV=2	Q92747	0.0431845	0.546999	0.228784	0.0436632	0.0111409	0.508142	-0.071253	0.499068	FALSE
PG250636	P09543	sp|P09543|CN37_HUMAN 2';3'-cyclic-nucleotide 3'-phosphodiesterase OS=Homo sapiens GN=CNP PE=1 SV=2	P09543	0.00735879	0.652994	0.174492	0.0354172	0.0616993	0.339433	0.104064	0.395351	FALSE
PG245771	P84103|P84103-2	sp|P84103|SRSF3_HUMAN Serine/arginine-rich splicing factor 3 OS=Homo sapiens GN=SRSF3 PE=1 SV=1	P84103	0.669314	0.474911	-0.102186	0.24616	-0.192625	0.131012	-0.0384113	0.572298	FALSE
PG254823	Q9Y237|Q9Y237-2	sp|Q9Y237-2|PIN4_HUMAN Isoform 2 of Peptidyl-prolyl cis-trans isomerase NIMA-interacting 4 OS=Homo sapiens GN=PIN4	Q9Y237-2	-0.172635	0.290154	-1.03685	0.0160415	0.105807	0.272063	0.14866	0.393684	TRUE
PG255504	Q9H6T3	sp|Q9H6T3|RPAP3_HUMAN RNA polymerase II-associated protein 3 OS=Homo sapiens GN=RPAP3 PE=1 SV=2	Q9H6T3	0.0691063	0.455312	0.21353	0.0410697	0.0141048	0.497827	0.0896754	0.388115	FALSE
PG254638	A6NDG6	sp|A6NDG6|PGP_HUMAN Glycerol-3-phosphate phosphatase OS=Homo sapiens GN=PGP PE=1 SV=1	A6NDG6	0.0897793	0.306741	0.248654	0.0165177	0.0123922	0.506508	-0.0267048	0.611121	FALSE
PG247470	Q96K76-4	sp|Q96K76-4|UBP47_HUMAN Isoform 4 of Ubiquitin carboxyl-terminal hydrolase 47 OS=Homo sapiens GN=USP47	Q96K76-4	0.201998	0.118102	0.233151	0.0178667	-0.130896	0.178527	-0.10877	0.323685	FALSE
PG254005	O75439	sp|O75439|MPPB_HUMAN Mitochondrial-processing peptidase subunit beta OS=Homo sapiens GN=PMPCB PE=1 SV=2	O75439	-0.0266889	0.587904	0.030677	0.378204	-0.24566	0.080786	-0.167321	0.224129	FALSE
PG242177	Q9Y450	sp|Q9Y450|HBS1L_HUMAN HBS1-like protein OS=Homo sapiens GN=HBS1L PE=1 SV=1	Q9Y450	-0.0169651	0.624539	0.143177	0.0633776	0.174058	0.13541	0.0396465	0.596915	FALSE
PG246817	Q9NZ01	sp|Q9NZ01|TECR_HUMAN Very-long-chain enoyl-CoA reductase OS=Homo sapiens GN=TECR PE=1 SV=1	Q9NZ01	-0.0876255	0.539627	-0.187606	0.191064	-0.0060762	0.525656	-0.070122	0.493024	FALSE
PG255221	O94903	sp|O94903|PROSC_HUMAN Proline synthase co-transcribed bacterial homolog protein OS=Homo sapiens GN=PROSC PE=1 SV=1	O94903	-0.0651244	0.364002	-0.159685	0.0391615	-0.0355406	0.461562	0.0824815	0.530623	FALSE
PG249863	P42574	sp|P42574|CASP3_HUMAN Caspase-3 OS=Homo sapiens GN=CASP3 PE=1 SV=2	P42574	-0.069187	0.349978	0.116985	0.163253	-0.119842	0.212896	0.103267	0.343828	FALSE
PG254734	Q9BRX2	sp|Q9BRX2|PELO_HUMAN Protein pelota homolog OS=Homo sapiens GN=PELO PE=1 SV=2	Q9BRX2	-0.0115866	0.650034	0.0801271	0.198887	-0.175794	0.211188	-0.172574	0.205593	FALSE
PG256629	Q99536	sp|Q99536|VAT1_HUMAN Synaptic vesicle membrane protein VAT-1 homolog OS=Homo sapiens GN=VAT1 PE=1 SV=2	Q99536	0.236352	0.0930895	0.300894	0.0232682	0.00522725	0.525656	-0.011388	0.650884	FALSE
PG242427	Q7Z5L9-2	sp|Q7Z5L9-2|I2BP2_HUMAN Isoform 2 of Interferon regulatory factor 2-binding protein 2 OS=Homo sapiens GN=IRF2BP2	Q7Z5L9-2	0.0163205	0.628222	0.0553667	0.341789	0.114667	0.256364	0.0771626	0.46744	FALSE
PG253553	Q9UK45	sp|Q9UK45|LSM7_HUMAN U6 snRNA-associated Sm-like protein LSm7 OS=Homo sapiens GN=LSM7 PE=1 SV=1	Q9UK45	0.0372821	0.538926	0.0653226	0.246853	-0.110346	0.219672			FALSE
PG251727	Q6P2E9	sp|Q6P2E9|EDC4_HUMAN Enhancer of mRNA-decapping protein 4 OS=Homo sapiens GN=EDC4 PE=1 SV=1	Q6P2E9	0.0438825	0.500717	0.160877	0.0327826	0.0112553	0.51747	0.0242005	0.612641	FALSE
PG255592	P22090|C9JEH7	sp|P22090|RS4Y1_HUMAN 40S ribosomal protein S4; Y isoform 1 OS=Homo sapiens GN=RPS4Y1 PE=1 SV=2	P22090	0.0166093	0.644486	0.208398	0.0888612	-0.124407	0.353908	-0.0645241	0.533944	FALSE
PG243611	P36507	sp|P36507|MP2K2_HUMAN Dual specificity mitogen-activated protein kinase kinase 2 OS=Homo sapiens GN=MAP2K2 PE=1 SV=1	P36507	-0.148103	0.175901	-0.312074	0.0208248	0.0278311	0.516989	-0.0485025	0.516557	FALSE
PG251941	P28340|M0R2B7	tr|M0R2B7|M0R2B7_HUMAN DNA polymerase OS=Homo sapiens GN=POLD1 PE=1 SV=1	M0R2B7	0.138536	0.151389	0.32372	0.00662606	-0.15039	0.144327	-0.0828966	0.382374	FALSE
PG247936	P12814|P12814-2|P12814-3	sp|P12814-3|ACTN1_HUMAN Isoform 3 of Alpha-actinin-1 OS=Homo sapiens GN=ACTN1	P12814-3	0.382362	0.326489	0.1103	0.215778	0.0571909	0.370758	0.0351386	0.570636	FALSE
PG254347	Q9Y3T9	sp|Q9Y3T9|NOC2L_HUMAN Nucleolar complex protein 2 homolog OS=Homo sapiens GN=NOC2L PE=1 SV=4	Q9Y3T9	0.0639846	0.451218	0.192882	0.0201414	-0.0331288	0.454997	0.0870288	0.498131	FALSE
PG249244	Q9NRL2	sp|Q9NRL2|BAZ1A_HUMAN Bromodomain adjacent to zinc finger domain protein 1A OS=Homo sapiens GN=BAZ1A PE=1 SV=2	Q9NRL2	0.0785673	0.503955	0.202213	0.0883506	0.0713873	0.458569	0.13689	0.581351	FALSE
PG253155	Q71UI9|P0C0S5	sp|P0C0S5|H2AZ_HUMAN Histone H2A.Z OS=Homo sapiens GN=H2AFZ PE=1 SV=2	P0C0S5	-0.00192932	0.67048	0.0895611	0.338146	0.0365832	0.51202	0.0228389	0.673019	FALSE
PG245869	P54920	sp|P54920|SNAA_HUMAN Alpha-soluble NSF attachment protein OS=Homo sapiens GN=NAPA PE=1 SV=3	P54920	-0.295569	0.0940616	-0.436088	0.00139139	-0.0441031	0.450196	-0.00854419	0.665032	FALSE
PG244904	Q15257-2|A6PVN5	tr|A6PVN5|A6PVN5_HUMAN Serine/threonine-protein phosphatase 2A activator OS=Homo sapiens GN=PTPA PE=1 SV=1	A6PVN5	0.11488	0.218914	0.224487	0.0185252	-0.0756551	0.332098	-0.120254	0.351457	FALSE
PG251902	Q96F86	sp|Q96F86|EDC3_HUMAN Enhancer of mRNA-decapping protein 3 OS=Homo sapiens GN=EDC3 PE=1 SV=1	Q96F86	0.156448	0.155921	0.237369	0.0189354	0.00753514	0.517839	0.0516627	0.512352	FALSE
PG244011	P22392-2|Q32Q12	tr|Q32Q12|Q32Q12_HUMAN Nucleoside diphosphate kinase OS=Homo sapiens GN=NME1-NME2 PE=1 SV=1	Q32Q12	-0.168565	0.256818	-0.572907	0.00564547	0.171622	0.23656	0.350335	0.234452	FALSE
PG255417	P19388	sp|P19388|RPAB1_HUMAN DNA-directed RNA polymerases I; II; and III subunit RPABC1 OS=Homo sapiens GN=POLR2E PE=1 SV=4	P19388	-0.0374775	0.59491	0.0916774	0.248328	-0.134214	0.183244	-0.0501788	0.518539	FALSE
PG246417	Q9NXG2	sp|Q9NXG2|THUM1_HUMAN THUMP domain-containing protein 1 OS=Homo sapiens GN=THUMPD1 PE=1 SV=2	Q9NXG2	0.119542	0.28772	0.229068	0.0295802	0.422524	0.0316965	0.200713	0.201958	FALSE
PG254234	Q8WVJ2	sp|Q8WVJ2|NUDC2_HUMAN NudC domain-containing protein 2 OS=Homo sapiens GN=NUDCD2 PE=1 SV=1	Q8WVJ2	-0.154805	0.204031	-0.357693	0.0296547	-0.196814	0.2075	-0.0533435	0.579127	FALSE
PG243562	Q14165	sp|Q14165|MLEC_HUMAN Malectin OS=Homo sapiens GN=MLEC PE=1 SV=1	Q14165	-0.100497	0.483365	-0.222289	0.10876	-0.0990762	0.379756	-0.180607	0.323685	FALSE
PG254897	P32119	sp|P32119|PRDX2_HUMAN Peroxiredoxin-2 OS=Homo sapiens GN=PRDX2 PE=1 SV=5	P32119	-0.200344	0.121898	-0.349273	0.039868	-0.0829493	0.334121	0.0651762	0.548933	FALSE
PG249238	Q5VTR2	sp|Q5VTR2|BRE1A_HUMAN E3 ubiquitin-protein ligase BRE1A OS=Homo sapiens GN=RNF20 PE=1 SV=2	Q5VTR2	-0.0245011	0.601168	0.198015	0.0269344	-0.102596	0.217925	-0.102427	0.359014	FALSE
PG254810	P22061|P22061-2|A0A0A0MRJ6|H7BY58	tr|H7BY58|H7BY58_HUMAN Protein-L-isoaspartate O-methyltransferase OS=Homo sapiens GN=PCMT1 PE=1 SV=1	H7BY58	0.0618482	0.62564	-0.00231417	0.54387	-0.129783	0.195876	-0.147792	0.247127	FALSE
PG246981	O94826	sp|O94826|TOM70_HUMAN Mitochondrial import receptor subunit TOM70 OS=Homo sapiens GN=TOMM70 PE=1 SV=1	O94826	-0.027814	0.571766	0.211969	0.0101186	0.00411938	0.532832	-0.0697216	0.457224	FALSE
PG245589	P61927	sp|P61927|RL37_HUMAN 60S ribosomal protein L37 OS=Homo sapiens GN=RPL37 PE=1 SV=2	P61927	-0.302665	0.106788	-1.03012	0.0016463	-0.0775329	0.28106	0.106906	0.486682	TRUE
PG251228	P13804	sp|P13804|ETFA_HUMAN Electron transfer flavoprotein subunit alpha; mitochondrial OS=Homo sapiens GN=ETFA PE=1 SV=1	P13804	0.0329475	0.536279	0.0691507	0.203146	-0.0815236	0.322139	-0.0964153	0.415593	FALSE
PG248819	O95782|O95782-2	sp|O95782|AP2A1_HUMAN AP-2 complex subunit alpha-1 OS=Homo sapiens GN=AP2A1 PE=1 SV=3	O95782	0.100437	0.364002	0.217621	0.116695	-0.0374414	0.410528	-0.0487725	0.515047	FALSE
PG256739	Q16851|E7EUC7|A0A087WYS1	tr|E7EUC7|E7EUC7_HUMAN UTP--glucose-1-phosphate uridylyltransferase OS=Homo sapiens GN=UGP2 PE=1 SV=1	E7EUC7	0.0731255	0.349978	0.30834	0.0108624	0.0269207	0.466512	0.117977	0.297816	FALSE
PG251156	P49770	sp|P49770|EI2BB_HUMAN Translation initiation factor eIF-2B subunit beta OS=Homo sapiens GN=EIF2B2 PE=1 SV=3	P49770	-0.0360805	0.539513	0.167817	0.0648991	0.0544596	0.412251	0.444259	0.0443422	FALSE
PG243651	O00566	sp|O00566|MPP10_HUMAN U3 small nucleolar ribonucleoprotein protein MPP10 OS=Homo sapiens GN=MPHOSPH10 PE=1 SV=2	O00566	0.00869022	0.662324	0.18495	0.0325993	0.0167953	0.509999	0.0771435	0.449866	FALSE
PG244512	O43252	sp|O43252|PAPS1_HUMAN Bifunctional 3'-phosphoadenosine 5'-phosphosulfate synthase 1 OS=Homo sapiens GN=PAPSS1 PE=1 SV=2	O43252	0.0867045	0.324829	0.216387	0.0356746	-0.088659	0.250969	-0.021544	0.620553	FALSE
PG245559	P61513	sp|P61513|RL37A_HUMAN 60S ribosomal protein L37a OS=Homo sapiens GN=RPL37A PE=1 SV=2	P61513	0.0318872	0.543243	0.248549	0.0142331	0.162978	0.41328	0.235253	0.171667	FALSE
PG252114	O15371-2	sp|O15371-2|EIF3D_HUMAN Isoform 2 of Eukaryotic translation initiation factor 3 subunit D OS=Homo sapiens GN=EIF3D	O15371-2	-0.0312442	0.617633	-0.458125	0.0288249					FALSE
PG243076	Q9UNZ5	sp|Q9UNZ5|L10K_HUMAN Leydig cell tumor 10 kDa protein homolog OS=Homo sapiens GN=C19orf53 PE=1 SV=1	Q9UNZ5	0.116815	0.406449	0.209531	0.10169	0.246951	0.283552	0.109735	0.605472	FALSE
PG246984	Q96KB5|Q96KB5-2	sp|Q96KB5-2|TOPK_HUMAN Isoform 2 of Lymphokine-activated killer T-cell-originated protein kinase OS=Homo sapiens GN=PBK	Q96KB5-2	-0.0676393	0.378094	-0.0623066	0.219674	-0.0263376	0.457656	-0.00222456	0.677879	FALSE
PG243105	P13645	sp|P13645|K1C10_HUMAN Keratin; type I cytoskeletal 10 OS=Homo sapiens GN=KRT10 PE=1 SV=6	P13645	0.0158936	0.644487	-0.564221	0.0632375	-1.19992	0.0683476	-1.50056	0.0443422	TRUE
PG254534	Q9BVL2|Q9BVL2-2|Q9BVL2-3|H7BYF2|Q5JRG1	sp|Q9BVL2|NUP58_HUMAN Nucleoporin p58/p45 OS=Homo sapiens GN=NUP58 PE=1 SV=1	Q9BVL2	-0.0497759	0.432418	0.108579	0.141359	-0.205056	0.103653	-0.142683	0.310405	FALSE
PG256386	Q01130|J3KP15	sp|Q01130|SRSF2_HUMAN Serine/arginine-rich splicing factor 2 OS=Homo sapiens GN=SRSF2 PE=1 SV=4	Q01130	0.151196	0.231928	0.233836	0.0314516	-0.10344	0.265063	-0.194644	0.3184	FALSE
PG245730	P62318|P62318-2	sp|P62318|SMD3_HUMAN Small nuclear ribonucleoprotein Sm D3 OS=Homo sapiens GN=SNRPD3 PE=1 SV=1	P62318	0.187544	0.114604	0.277952	0.00799991	-0.0328933	0.470657	-0.0141002	0.652103	FALSE
PG249425	P53004	sp|P53004|BIEA_HUMAN Biliverdin reductase A OS=Homo sapiens GN=BLVRA PE=1 SV=2	P53004	0.160383	0.181687	0.211287	0.0103138	0.0765916	0.333966	0.102651	0.431054	FALSE
PG256485	P51649|P51649-2	sp|P51649-2|SSDH_HUMAN Isoform 2 of Succinate-semialdehyde dehydrogenase; mitochondrial OS=Homo sapiens GN=ALDH5A1	P51649-2	0.0332694	0.535738	0.191983	0.0231337	-0.207009	0.115098	-0.20352	0.222418	FALSE
PG242221	O43390-2	sp|O43390-2|HNRPR_HUMAN Isoform 2 of Heterogeneous nuclear ribonucleoprotein R OS=Homo sapiens GN=HNRNPR	O43390-2	-0.0517126	0.556446	0.112333	0.159748	-0.0977378	0.416162	-0.0611484	0.545717	FALSE
PG254460	Q99567	sp|Q99567|NUP88_HUMAN Nuclear pore complex protein Nup88 OS=Homo sapiens GN=NUP88 PE=1 SV=2	Q99567	-0.125074	0.477873	0.0735082	0.465205	-0.158631	0.16707	-0.0909461	0.360095	FALSE
PG242867	P13612	sp|P13612|ITA4_HUMAN Integrin alpha-4 OS=Homo sapiens GN=ITGA4 PE=1 SV=3	P13612	0.039472	0.477873	0.182943	0.025326	0.189813	0.147871	0.0733491	0.438023	FALSE
PG245741	O60749	sp|O60749|SNX2_HUMAN Sorting nexin-2 OS=Homo sapiens GN=SNX2 PE=1 SV=2	O60749	0.110834	0.244084	0.255566	0.0165177	-0.134794	0.192352	-0.171394	0.203316	FALSE
PG253419	Q15555	sp|Q15555|MARE2_HUMAN Microtubule-associated protein RP/EB family member 2 OS=Homo sapiens GN=MAPRE2 PE=1 SV=1	Q15555	0.0399504	0.59491	0.0161218	0.492342	-0.161382	0.144876	-0.116039	0.411771	FALSE
PG249097	P18859|P18859-2	sp|P18859-2|ATP5J_HUMAN Isoform 2 of ATP synthase-coupling factor 6; mitochondrial OS=Homo sapiens GN=ATP5J	P18859-2	-0.0268593	0.629472	-0.242629	0.0464438	-0.417722	0.0964934	-0.439908	0.205909	FALSE
PG254548	O15294	sp|O15294|OGT1_HUMAN UDP-N-acetylglucosamine--peptide N-acetylglucosaminyltransferase 110 kDa subunit OS=Homo sapiens GN=OGT PE=1 SV=3	O15294	-0.516046	0.0820937	-1.35974	0.000432929	-0.00523656	0.525363	-0.00365744	0.672163	TRUE
PG251431	Q13206	sp|Q13206|DDX10_HUMAN Probable ATP-dependent RNA helicase DDX10 OS=Homo sapiens GN=DDX10 PE=1 SV=2	Q13206	0.14171	0.133493	0.25202	0.00859096	-0.0786713	0.400948	-0.0861967	0.48166	FALSE
PG251907	P55039	sp|P55039|DRG2_HUMAN Developmentally-regulated GTP-binding protein 2 OS=Homo sapiens GN=DRG2 PE=1 SV=1	P55039	0.103246	0.307989	0.149691	0.0529481	-0.13811	0.169615	-0.0662563	0.450701	FALSE
PG255627	P63220|Q8WVC2	sp|P63220|RS21_HUMAN 40S ribosomal protein S21 OS=Homo sapiens GN=RPS21 PE=1 SV=1	P63220	-0.0452744	0.587524	-0.610862	0.000668861	0.0312999	0.502677	0.00844777	0.673398	TRUE
PG255151	O60664|O60664-4	sp|O60664|PLIN3_HUMAN Perilipin-3 OS=Homo sapiens GN=PLIN3 PE=1 SV=3	O60664	0.0075483	0.672092	0.132882	0.0918662	0.501082	0.0264154	0.0150697	0.650703	FALSE
PG254213	Q7Z3B4|Q7Z3B4-3	sp|Q7Z3B4|NUP54_HUMAN Nucleoporin p54 OS=Homo sapiens GN=NUP54 PE=1 SV=2	Q7Z3B4	-0.0742098	0.290989	-0.214874	0.0174461	-0.102184	0.257511	0.105081	0.362847	FALSE
PG245269	Q16576	sp|Q16576|RBBP7_HUMAN Histone-binding protein RBBP7 OS=Homo sapiens GN=RBBP7 PE=1 SV=1	Q16576	-0.0557701	0.547593	-0.0251507	0.46205	-0.0190336	0.483702	-0.02277	0.617705	FALSE
PG250688	P49711	sp|P49711|CTCF_HUMAN Transcriptional repressor CTCF OS=Homo sapiens GN=CTCF PE=1 SV=1	P49711	0.14909	0.423362	0.216886	0.141183	0.260371	0.0851047	-0.0303093	0.619661	FALSE
PG250217	Q96A33	sp|Q96A33|CCD47_HUMAN Coiled-coil domain-containing protein 47 OS=Homo sapiens GN=CCDC47 PE=1 SV=1	Q96A33	-0.0467347	0.571766	0.118117	0.170015	-0.0470213	0.453217	-0.0298018	0.616871	FALSE
PG245305	Q9Y2P8	sp|Q9Y2P8|RCL1_HUMAN RNA 3'-terminal phosphate cyclase-like protein OS=Homo sapiens GN=RCL1 PE=1 SV=3	Q9Y2P8	0.130226	0.290896	0.0842876	0.18964	0.177243	0.140391	0.0439952	0.555466	FALSE
PG248299	Q9NRN7	sp|Q9NRN7|ADPPT_HUMAN L-aminoadipate-semialdehyde dehydrogenase-phosphopantetheinyl transferase OS=Homo sapiens GN=AASDHPPT PE=1 SV=2	Q9NRN7	-0.0259783	0.590579	-0.0128011	0.497221	-0.0199342	0.487707	0.0575153	0.520368	FALSE
PG243829	E9PAV3|E9PAV3-2|Q13765|F8W0W4|F8VZJ2|H0YHX9	sp|E9PAV3|NACAM_HUMAN Nascent polypeptide-associated complex subunit alpha; muscle-specific form OS=Homo sapiens GN=NACA PE=1 SV=1	E9PAV3	-0.248127	0.144418	-0.566385	0.00507875	-0.114782	0.224911	0.107834	0.415416	FALSE
PG245681	O15160	sp|O15160|RPAC1_HUMAN DNA-directed RNA polymerases I and III subunit RPAC1 OS=Homo sapiens GN=POLR1C PE=1 SV=1	O15160	-0.00405626	0.667589	0.00895933	0.507479	-0.0384347	0.420808	-0.177407	0.255022	FALSE
PG242916	Q14624|Q14624-2|Q14624-3|Q14624-4|B7ZKJ8	tr|B7ZKJ8|B7ZKJ8_HUMAN ITIH4 protein OS=Homo sapiens GN=ITIH4 PE=1 SV=1	B7ZKJ8	1.69404	0.000130188	0.790656	0.0123015	1.53934	0.00610567	3.52231	0.00022986	TRUE
PG244882	Q06124-2	sp|Q06124-2|PTN11_HUMAN Isoform 2 of Tyrosine-protein phosphatase non-receptor type 11 OS=Homo sapiens GN=PTPN11	Q06124-2	-0.00348996	0.673059	0.139648	0.0576809	-0.0352269	0.425137	-0.0949259	0.359878	FALSE
PG252146	Q9BS26	sp|Q9BS26|ERP44_HUMAN Endoplasmic reticulum resident protein 44 OS=Homo sapiens GN=ERP44 PE=1 SV=1	Q9BS26	-0.0378361	0.562841	0.0805639	0.21532	0.0261717	0.477218	-0.183308	0.213563	FALSE
PG247991	Q9NPJ3|Q9NPJ3-2	sp|Q9NPJ3|ACO13_HUMAN Acyl-coenzyme A thioesterase 13 OS=Homo sapiens GN=ACOT13 PE=1 SV=1	Q9NPJ3	-0.059124	0.428963	-0.494724	0.00799991	-0.165039	0.163883	-0.0898322	0.417404	FALSE
PG246907	Q12888|Q12888-2|Q12888-3	sp|Q12888-2|TP53B_HUMAN Isoform 2 of Tumor suppressor p53-binding protein 1 OS=Homo sapiens GN=TP53BP1	Q12888-2	0.0330304	0.554064	0.20337	0.0364481	-0.0352999	0.458481	0.0220425	0.625211	FALSE
PG242786	O95373	sp|O95373|IPO7_HUMAN Importin-7 OS=Homo sapiens GN=IPO7 PE=1 SV=1	O95373	0.260318	0.0587516	0.259108	0.0150202	-0.173122	0.137214	-0.0564334	0.490954	FALSE
PG248066	P17174	sp|P17174|AATC_HUMAN Aspartate aminotransferase; cytoplasmic OS=Homo sapiens GN=GOT1 PE=1 SV=3	P17174	0.00997726	0.648979	0.0278708	0.447751	-0.0258235	0.473316	-0.0255665	0.619823	FALSE
PG242134	Q92619	sp|Q92619|HMHA1_HUMAN Minor histocompatibility protein HA-1 OS=Homo sapiens GN=HMHA1 PE=1 SV=2	Q92619	0.0231761	0.567978	0.192722	0.0123015	-0.0475543	0.379498	-0.0519867	0.531392	FALSE
PG254177	P06748	sp|P06748|NPM_HUMAN Nucleophosmin OS=Homo sapiens GN=NPM1 PE=1 SV=2	P06748	0.546599	0.414174	0.116535	0.340934	-0.204794	0.153214	0.00638932	0.664275	FALSE
PG243779	P52298	sp|P52298|NCBP2_HUMAN Nuclear cap-binding protein subunit 2 OS=Homo sapiens GN=NCBP2 PE=1 SV=1	P52298	-0.158007	0.113204	-0.277794	0.00379211	-0.223438	0.165123			FALSE
PG242906	P41236	sp|P41236|IPP2_HUMAN Protein phosphatase inhibitor 2 OS=Homo sapiens GN=PPP1R2 PE=1 SV=2	P41236	0.528294	0.13152	0.499527	0.0017727	0.0635085	0.394208	0.306774	0.183177	FALSE
PG249889	P53634	sp|P53634|CATC_HUMAN Dipeptidyl peptidase 1 OS=Homo sapiens GN=CTSC PE=1 SV=2	P53634	-0.389206	0.119432	-0.827401	0.00190295	-0.11673	0.229077	0.0224881	0.640156	TRUE
PG249836	Q13895	sp|Q13895|BYST_HUMAN Bystin OS=Homo sapiens GN=BYSL PE=1 SV=3	Q13895	0.0274247	0.616145	0.218538	0.0142331	-0.133722	0.236066	0.0720264	0.454602	FALSE
PG251429	Q96HY6	sp|Q96HY6|DDRGK_HUMAN DDRGK domain-containing protein 1 OS=Homo sapiens GN=DDRGK1 PE=1 SV=2	Q96HY6	-0.00322436	0.679692	0.209254	0.0352962	0.11535	0.326295	0.24411	0.23485	FALSE
PG250673	P21964|P21964-2	sp|P21964|COMT_HUMAN Catechol O-methyltransferase OS=Homo sapiens GN=COMT PE=1 SV=2	P21964	-0.0903904	0.46719	0.079463	0.256494	0.26083	0.0992668	0.144399	0.290269	FALSE
PG249010	P24539|Q5QNZ2	sp|P24539|AT5F1_HUMAN ATP synthase F(0) complex subunit B1; mitochondrial OS=Homo sapiens GN=ATP5F1 PE=1 SV=2	P24539	-0.0519647	0.448132	-0.359278	0.00406998	-0.235486	0.0851047	-0.260248	0.156682	FALSE
PG247763	P02774|P02774-3|D6RF35	sp|P02774-3|VTDB_HUMAN Isoform 3 of Vitamin D-binding protein OS=Homo sapiens GN=GC	P02774-3	1.358	0.104375	0.731351	0.000432929	1.02857	0.00515374	0.807085	0.261152	TRUE
PG244186	Q9Y3C1	sp|Q9Y3C1|NOP16_HUMAN Nucleolar protein 16 OS=Homo sapiens GN=NOP16 PE=1 SV=2	Q9Y3C1	0.00161913	0.684273	-0.1398	0.0782065	0.0502481	0.471508	0.047618	0.621587	FALSE
PG249445	Q9H3K6|A0A087WZT3	tr|A0A087WZT3|A0A087WZT3_HUMAN BolA-like protein 2 OS=Homo sapiens GN=BOLA2 PE=1 SV=2	A0A087WZT3	-0.0291947	0.584993	-0.209699	0.0263904	-0.179948	0.137912	-0.0889484	0.418305	FALSE
PG247783	Q709C8|Q709C8-3	sp|Q709C8|VP13C_HUMAN Vacuolar protein sorting-associated protein 13C OS=Homo sapiens GN=VPS13C PE=1 SV=1	Q709C8	0.0520086	0.461171	0.207262	0.0184742	-0.017306	0.485473	-0.0563573	0.479289	FALSE
PG245073	P61019	sp|P61019|RAB2A_HUMAN Ras-related protein Rab-2A OS=Homo sapiens GN=RAB2A PE=1 SV=1	P61019	-0.047077	0.488172	-0.0823433	0.17926			-0.0525817	0.530618	FALSE
PG253001	O60547	sp|O60547|GMDS_HUMAN GDP-mannose 4;6 dehydratase OS=Homo sapiens GN=GMDS PE=1 SV=1	O60547	0.0565582	0.503136	0.159639	0.0690966	-0.0342813	0.447196	-0.00357674	0.672298	FALSE
PG252925	Q08378	sp|Q08378|GOGA3_HUMAN Golgin subfamily A member 3 OS=Homo sapiens GN=GOLGA3 PE=1 SV=2	Q08378	0.0816966	0.375796	0.169031	0.0806585	-0.0695515	0.338813	-0.09257	0.400332	FALSE
PG249667	P60953	sp|P60953|CDC42_HUMAN Cell division control protein 42 homolog OS=Homo sapiens GN=CDC42 PE=1 SV=2	P60953	-0.462148	0.127679	-1.50654	0.0122658	0.0405951	0.434543	0.0781426	0.475461	TRUE
PG242299	Q9H910|Q9H910-3|A6NGP5	sp|Q9H910-3|HN1L_HUMAN Isoform 3 of Hematological and neurological expressed 1-like protein OS=Homo sapiens GN=HN1L	Q9H910-3	-0.0232235	0.625779	0.132685	0.124716	0.0745824	0.420165	-0.0629091	0.519981	FALSE
PG253225	P00390|P00390-2|P00390-3	sp|P00390|GSHR_HUMAN Glutathione reductase; mitochondrial OS=Homo sapiens GN=GSR PE=1 SV=2	P00390	0.171179	0.599208	-0.559182	0.0137856	0.255526	0.134397	0.113452	0.334551	FALSE
PG242156	Q9NZL4|Q9NZL4-3	sp|Q9NZL4-3|HPBP1_HUMAN Isoform 3 of Hsp70-binding protein 1 OS=Homo sapiens GN=HSPBP1	Q9NZL4-3	-0.0959267	0.258105	-0.0975117	0.12686	-0.161094	0.143975	-0.110078	0.39192	FALSE
PG253462	Q14676	sp|Q14676|MDC1_HUMAN Mediator of DNA damage checkpoint protein 1 OS=Homo sapiens GN=MDC1 PE=1 SV=3	Q14676	0.118164	0.313054	0.260969	0.0199721	0.243729	0.198817	0.196776	0.52491	FALSE
PG254282	Q8WUM0	sp|Q8WUM0|NU133_HUMAN Nuclear pore complex protein Nup133 OS=Homo sapiens GN=NUP133 PE=1 SV=2	Q8WUM0	0.00465863	0.673255	0.0361502	0.422898	-0.145899	0.17361	-0.122111	0.282818	FALSE
PG251980	Q00013	sp|Q00013|EM55_HUMAN 55 kDa erythrocyte membrane protein OS=Homo sapiens GN=MPP1 PE=1 SV=2	Q00013	0.0664115	0.368262	0.160209	0.0856189	-0.0934067	0.240818	-0.143727	0.238457	FALSE
PG247666	Q8IWA0	sp|Q8IWA0|WDR75_HUMAN WD repeat-containing protein 75 OS=Homo sapiens GN=WDR75 PE=1 SV=1	Q8IWA0	-0.105606	0.302078	0.00743264	0.511588	-0.178716	0.11998	-0.0674216	0.439276	FALSE
PG243442	P16150	sp|P16150|LEUK_HUMAN Leukosialin OS=Homo sapiens GN=SPN PE=1 SV=1	P16150	-0.319272	0.0606704	-0.234151	0.0252168	0.021221	0.472628	-0.041707	0.536539	FALSE
PG251917	O00148	sp|O00148|DX39A_HUMAN ATP-dependent RNA helicase DDX39A OS=Homo sapiens GN=DDX39A PE=1 SV=2	O00148	0.0735329	0.364002	0.212459	0.0653363	0.0500166	0.378599	0.258735	0.179573	FALSE
PG243833	P00387|P00387-2|P00387-3	sp|P00387-3|NB5R3_HUMAN Isoform 3 of NADH-cytochrome b5 reductase 3 OS=Homo sapiens GN=CYB5R3	P00387-3	0.00693475	0.666598	0.165939	0.0590002	-0.0567651	0.430863	-0.114319	0.323466	FALSE
PG258235	C9JE21	tr|C9JE21|C9JE21_HUMAN RNA-binding protein 28 (Fragment) OS=Homo sapiens GN=RBM28 PE=1 SV=1	C9JE21	-0.0475521	0.538283	-0.01283	0.512293					FALSE
PG244811	P28065	sp|P28065|PSB9_HUMAN Proteasome subunit beta type-9 OS=Homo sapiens GN=PSMB9 PE=1 SV=2	P28065	-0.0489978	0.423362	0.0422824	0.355302	-0.053335	0.420808	-0.0647008	0.44577	FALSE
PG256643	P63279	sp|P63279|UBC9_HUMAN SUMO-conjugating enzyme UBC9 OS=Homo sapiens GN=UBE2I PE=1 SV=1	P63279	-0.0453283	0.554733	-0.103735	0.193119	-0.0838175	0.266735	-0.0384246	0.594661	FALSE
PG244160	O75251|O75251-2|F5GXJ1|F5H5N1	tr|F5GXJ1|F5GXJ1_HUMAN NADH dehydrogenase [ubiquinone] iron-sulfur protein 7; mitochondrial OS=Homo sapiens GN=NDUFS7 PE=1 SV=1	F5GXJ1	0.0749979	0.435198	0.0464548	0.39364	-0.112347	0.201398	-0.225143	0.244912	FALSE
PG252051	Q96C19	sp|Q96C19|EFHD2_HUMAN EF-hand domain-containing protein D2 OS=Homo sapiens GN=EFHD2 PE=1 SV=1	Q96C19	0.0875556	0.432797	-0.20344	0.0340055	-0.2258	0.130006	-0.22326	0.30575	FALSE
PG246825	P42765|A0A0B4J2A4	sp|P42765|THIM_HUMAN 3-ketoacyl-CoA thiolase; mitochondrial OS=Homo sapiens GN=ACAA2 PE=1 SV=2	P42765	-0.00180035	0.679692	0.13542	0.0464438	-0.239626	0.117504	-0.172377	0.300657	FALSE
PG247485	P26368|P26368-2	sp|P26368|U2AF2_HUMAN Splicing factor U2AF 65 kDa subunit OS=Homo sapiens GN=U2AF2 PE=1 SV=4	P26368	-0.326807	0.119432	-0.683973	0.00110579	0.256234	0.08009	-0.13173	0.273832	TRUE
PG252186	Q9H4M9|A0A024R571	tr|A0A024R571|A0A024R571_HUMAN EH domain-containing protein 1 OS=Homo sapiens GN=EHD1 PE=1 SV=1	A0A024R571	0.0358265	0.551591	0.101651	0.135866	0.0224821	0.471508	0.0311579	0.583701	FALSE
PG244108	Q9NQR4	sp|Q9NQR4|NIT2_HUMAN Omega-amidase NIT2 OS=Homo sapiens GN=NIT2 PE=1 SV=1	Q9NQR4	0.0411736	0.546999	0.214189	0.0380874	-0.0716849	0.328437	-0.00930012	0.659137	FALSE
PG254747	O15173|O15173-2	sp|O15173-2|PGRC2_HUMAN Isoform 2 of Membrane-associated progesterone receptor component 2 OS=Homo sapiens GN=PGRMC2	O15173-2	0.0809802	0.475768	0.0757411	0.298382	-0.139216	0.263628	-0.0914371	0.490871	FALSE
PG254431	Q9BW27	sp|Q9BW27|NUP85_HUMAN Nuclear pore complex protein Nup85 OS=Homo sapiens GN=NUP85 PE=1 SV=1	Q9BW27	-0.0109592	0.639075	0.142954	0.0541539	-0.12953	0.181997	-0.137518	0.284723	FALSE
PG244435	Q9BY77	sp|Q9BY77|PDIP3_HUMAN Polymerase delta-interacting protein 3 OS=Homo sapiens GN=POLDIP3 PE=1 SV=2	Q9BY77	0.0314076	0.613653	0.27919	0.0651196	0.061525	0.442796	0.0132677	0.673549	FALSE
PG243242	O43813	sp|O43813|LANC1_HUMAN LanC-like protein 1 OS=Homo sapiens GN=LANCL1 PE=1 SV=1	O43813	0.185002	0.411635	0.131521	0.170497	-0.0729559	0.338092	-0.0593596	0.475461	FALSE
PG245479	P61586	sp|P61586|RHOA_HUMAN Transforming protein RhoA OS=Homo sapiens GN=RHOA PE=1 SV=1	P61586	0.141366	0.158844	0.0986336	0.0956522	-0.177636	0.243288	0.0131607	0.657792	FALSE
PG247707	Q15061	sp|Q15061|WDR43_HUMAN WD repeat-containing protein 43 OS=Homo sapiens GN=WDR43 PE=1 SV=3	Q15061	0.0444441	0.526432	0.0750207	0.30444	-0.09355	0.27324	-0.0268694	0.60472	FALSE
PG248048	Q9H845	sp|Q9H845|ACAD9_HUMAN Acyl-CoA dehydrogenase family member 9; mitochondrial OS=Homo sapiens GN=ACAD9 PE=1 SV=1	Q9H845	0.034068	0.578065	0.126689	0.136696	-0.193976	0.131659	-0.273722	0.103785	FALSE
PG251962	P43897	sp|P43897|EFTS_HUMAN Elongation factor Ts; mitochondrial OS=Homo sapiens GN=TSFM PE=1 SV=2	P43897	0.0281888	0.557867	0.131625	0.0519155	0.369936	0.034399	-0.015567	0.638248	FALSE
PG250714	Q13616	sp|Q13616|CUL1_HUMAN Cullin-1 OS=Homo sapiens GN=CUL1 PE=1 SV=2	Q13616	0.0397884	0.514808	0.174311	0.0979051	0.017098	0.485805	-0.0115365	0.652633	FALSE
PG243113	O95251	sp|O95251|KAT7_HUMAN Histone acetyltransferase KAT7 OS=Homo sapiens GN=KAT7 PE=1 SV=1	O95251	-0.0309897	0.587904	-0.00920389	0.517354	0.541961	0.0493584	0.23768	0.180959	FALSE
PG247577	O15213	sp|O15213|WDR46_HUMAN WD repeat-containing protein 46 OS=Homo sapiens GN=WDR46 PE=1 SV=3	O15213	0.124466	0.412485	0.337295	0.0376341	-0.0348698	0.480438	0.348898	0.495076	FALSE
PG256505	Q05519|Q05519-2	sp|Q05519|SRS11_HUMAN Serine/arginine-rich splicing factor 11 OS=Homo sapiens GN=SRSF11 PE=1 SV=1	Q05519	-0.0536079	0.526432	0.106923	0.185487	0.0525919	0.411742	0.0671463	0.537228	FALSE
PG245723	Q9Y2L1	sp|Q9Y2L1|RRP44_HUMAN Exosome complex exonuclease RRP44 OS=Homo sapiens GN=DIS3 PE=1 SV=2	Q9Y2L1	0.12914	0.253297	0.305274	0.0150734	0.0582105	0.451124	-0.0445673	0.597794	FALSE
PG246322	Q00059	sp|Q00059|TFAM_HUMAN Transcription factor A; mitochondrial OS=Homo sapiens GN=TFAM PE=1 SV=1	Q00059	0.0181476	0.667269	-0.277058	0.032671	0.072804	0.447653	-0.0815679	0.564136	FALSE
PG256086	P55735|P55735-2|P55735-3|A0A0C4DFR6	sp|P55735-3|SEC13_HUMAN Isoform 3 of Protein SEC13 homolog OS=Homo sapiens GN=SEC13	P55735-3	-0.182242	0.324356	-0.00958353	0.531304	0.0155493	0.506049	-0.115325	0.304788	FALSE
PG248702	O60306	sp|O60306|AQR_HUMAN Intron-binding protein aquarius OS=Homo sapiens GN=AQR PE=1 SV=4	O60306	-0.108605	0.259788	-0.207059	0.0163971	0.0740089	0.29307	-0.00983936	0.654922	FALSE
PG256598	O75348	sp|O75348|VATG1_HUMAN V-type proton ATPase subunit G 1 OS=Homo sapiens GN=ATP6V1G1 PE=1 SV=3	O75348	0.0143029	0.656724	0.0215005	0.442003	-0.0339475	0.446481	0.170049	0.234452	FALSE
PG243784	Q969V3|Q969V3-2	sp|Q969V3|NCLN_HUMAN Nicalin OS=Homo sapiens GN=NCLN PE=1 SV=2	Q969V3	0.0612975	0.532066	0.161444	0.152639	0.0245972	0.488571	0.00309831	0.674607	FALSE
PG245236	P63244	sp|P63244|RACK1_HUMAN Receptor of activated protein C kinase 1 OS=Homo sapiens GN=RACK1 PE=1 SV=3	P63244	-0.344289	0.188896	-0.767843	0.00748775	-0.233097	0.131659	-0.0693911	0.473215	TRUE
PG251625	P49366	sp|P49366|DHYS_HUMAN Deoxyhypusine synthase OS=Homo sapiens GN=DHPS PE=1 SV=1	P49366	-0.000723318	0.684273	0.0674104	0.232905	0.0925741	0.374893	-0.0378453	0.592045	FALSE
PG254826	P48739|P48739-3|A0A0A0MSW4	sp|P48739-3|PIPNB_HUMAN Isoform 3 of Phosphatidylinositol transfer protein beta isoform OS=Homo sapiens GN=PITPNB	P48739-3	-0.029975	0.599008	-0.0843357	0.222286	-0.0338132	0.450965	-0.0880248	0.388115	FALSE
PG249431	Q99622|U3KQ85	sp|Q99622|C10_HUMAN Protein C10 OS=Homo sapiens GN=C12orf57 PE=1 SV=1	Q99622	0.0371892	0.546999	0.202934	0.0352183	-0.889359	0.00522435	-0.839154	0.0131108	TRUE
PG242719	Q13576	sp|Q13576|IQGA2_HUMAN Ras GTPase-activating-like protein IQGAP2 OS=Homo sapiens GN=IQGAP2 PE=1 SV=4	Q13576	0.074529	0.402636	0.218789	0.0903534	-0.0727647	0.298765	-0.103756	0.367603	FALSE
PG249612	O14519|O14519-2|O75956	sp|O75956|CDKA2_HUMAN Cyclin-dependent kinase 2-associated protein 2 OS=Homo sapiens GN=CDK2AP2 PE=1 SV=1	O75956	-0.082252	0.433423	-0.0613715	0.328699	-0.0741279	0.390715	-0.111992	0.389537	FALSE
PG251094	O43768|O43768-2|O43768-3|O43768-4|O43768-9|Q5T5H1|A6NMQ3	tr|Q5T5H1|Q5T5H1_HUMAN Alpha-endosulfine OS=Homo sapiens GN=ENSA PE=1 SV=1	Q5T5H1	0.249971	0.136526	0.420241	0.00696922	-0.0238494	0.493117	0.0226856	0.642393	FALSE
PG255743	Q9UQR0	sp|Q9UQR0|SCML2_HUMAN Sex comb on midleg-like protein 2 OS=Homo sapiens GN=SCML2 PE=1 SV=1	Q9UQR0	0.0809999	0.281681	0.0232379	0.44682	0.103799	0.222526	-0.00869508	0.659559	FALSE
PG250064	Q9NZZ3	sp|Q9NZZ3|CHMP5_HUMAN Charged multivesicular body protein 5 OS=Homo sapiens GN=CHMP5 PE=1 SV=1	Q9NZZ3	-0.124781	0.329925	0.0670819	0.356908	-0.15805	0.244436	0.181886	0.260519	FALSE
PG253502	Q3MHD2|Q3MHD2-2	sp|Q3MHD2-2|LSM12_HUMAN Isoform 2 of Protein LSM12 homolog OS=Homo sapiens GN=LSM12	Q3MHD2-2	-0.0830027	0.321588	0.0170654	0.477793	1.11692	0.0118721	-0.166505	0.415345	TRUE
PG255807	O43865	sp|O43865|SAHH2_HUMAN Adenosylhomocysteinase 2 OS=Homo sapiens GN=AHCYL1 PE=1 SV=2	O43865	0.0808368	0.460472	0.104334	0.231677	-0.264076	0.103368	-0.182131	0.221775	FALSE
PG248993	P30049	sp|P30049|ATPD_HUMAN ATP synthase subunit delta; mitochondrial OS=Homo sapiens GN=ATP5D PE=1 SV=2	P30049	-0.0681158	0.397411	-0.0870562	0.165329	-0.142809	0.265063	-0.165215	0.30575	FALSE
PG244284	Q9ULX3	sp|Q9ULX3|NOB1_HUMAN RNA-binding protein NOB1 OS=Homo sapiens GN=NOB1 PE=1 SV=1	Q9ULX3	0.0986886	0.24577	0.224857	0.0164286	0.00486039	0.53062	0.125946	0.30575	FALSE
PG253006	P04899	sp|P04899|GNAI2_HUMAN Guanine nucleotide-binding protein G(i) subunit alpha-2 OS=Homo sapiens GN=GNAI2 PE=1 SV=3	P04899	0.034392	0.587904	0.096217	0.156923	0.0155439	0.495159	-0.246086	0.19814	FALSE
PG248794	Q01433|H0Y360	sp|Q01433|AMPD2_HUMAN AMP deaminase 2 OS=Homo sapiens GN=AMPD2 PE=1 SV=2	Q01433	-0.00585771	0.673059	0.0170118	0.494643	0.0840909	0.258104	0.0885022	0.395351	FALSE
PG251501	P60981|P60981-2	sp|P60981|DEST_HUMAN Destrin OS=Homo sapiens GN=DSTN PE=1 SV=3	P60981	0.0630457	0.562985	0.234315	0.0280214	-0.0824485	0.271533	-0.167326	0.222114	FALSE
PG248607	P09972	sp|P09972|ALDOC_HUMAN Fructose-bisphosphate aldolase C OS=Homo sapiens GN=ALDOC PE=1 SV=2	P09972	-0.0447893	0.464217	-0.110957	0.0771301	-0.0660217	0.344428	-0.0397974	0.557709	FALSE
PG243485	P62310	sp|P62310|LSM3_HUMAN U6 snRNA-associated Sm-like protein LSm3 OS=Homo sapiens GN=LSM3 PE=1 SV=2	P62310	-0.247419	0.0587516	-0.730483	0.00207288	-0.0954115	0.251149	-0.31604	0.0960284	TRUE
PG262335	H0Y2W2	tr|H0Y2W2|H0Y2W2_HUMAN ATPase family AAA domain-containing protein 3A (Fragment) OS=Homo sapiens GN=ATAD3A PE=1 SV=1	H0Y2W2	0.13424	0.257091	0.167854	0.0647072	-0.177938	0.214907	0.0123428	0.657792	FALSE
PG244843	Q15397	sp|Q15397|PUM3_HUMAN Pumilio homolog 3 OS=Homo sapiens GN=PUM3 PE=1 SV=3	Q15397	0.0931534	0.353956	0.259796	0.0253427	0.0320801	0.522062	0.0306519	0.674607	FALSE
PG245069	Q96PU8|Q96PU8-6|Q96PU8-8|Q96PU8-9	sp|Q96PU8|QKI_HUMAN Protein quaking OS=Homo sapiens GN=QKI PE=1 SV=1	Q96PU8	0.0328549	0.538786	0.19986	0.0176824	-0.0416975	0.432362	-0.0499344	0.555427	FALSE
PG254504	Q8N543|A0A0A0MTR2	sp|Q8N543|OGFD1_HUMAN Prolyl 3-hydroxylase OGFOD1 OS=Homo sapiens GN=OGFOD1 PE=1 SV=1	Q8N543	0.0212288	0.59819	0.130623	0.100712	0.0411149	0.451224	-0.0267809	0.598471	FALSE
PG250473	P10606	sp|P10606|COX5B_HUMAN Cytochrome c oxidase subunit 5B; mitochondrial OS=Homo sapiens GN=COX5B PE=1 SV=2	P10606	-0.000185044	0.684273	-0.0214145	0.470239	-0.0682904	0.380356	-0.0432899	0.56037	FALSE
PG251551	P49916|P49916-3	sp|P49916|DNLI3_HUMAN DNA ligase 3 OS=Homo sapiens GN=LIG3 PE=1 SV=2	P49916	0.0263751	0.588609	0.145258	0.0528044	-0.0351502	0.466512	-0.0272169	0.625066	FALSE
PG256625	O95292	sp|O95292|VAPB_HUMAN Vesicle-associated membrane protein-associated protein B/C OS=Homo sapiens GN=VAPB PE=1 SV=3	O95292	0.0442279	0.575372	0.26107	0.0204008	0.0160004	0.503006	-0.063359	0.592609	FALSE
PG254978	O43660|O43660-2	sp|O43660|PLRG1_HUMAN Pleiotropic regulator 1 OS=Homo sapiens GN=PLRG1 PE=1 SV=1	O43660	-0.103712	0.198791	0.02589	0.40714	-0.0307215	0.470149	0.0175627	0.657792	FALSE
PG257195	Q96ME7|Q96ME7-3|G3XAG1	sp|Q96ME7|ZN512_HUMAN Zinc finger protein 512 OS=Homo sapiens GN=ZNF512 PE=1 SV=2	Q96ME7	0.0353031	0.612197	0.185457	0.178282	0.171682	0.442796	0.203457	0.575734	FALSE
PG255428	P09001|E7ETU7|H0Y9G6	tr|E7ETU7|E7ETU7_HUMAN 39S ribosomal protein L3; mitochondrial OS=Homo sapiens GN=MRPL3 PE=1 SV=1	E7ETU7	0.0100345	0.648532	-0.0802643	0.157227	0.419446	0.118744	0.47676	0.0671441	FALSE
PG250660	Q15021	sp|Q15021|CND1_HUMAN Condensin complex subunit 1 OS=Homo sapiens GN=NCAPD2 PE=1 SV=3	Q15021	0.0773753	0.347041	0.232917	0.0187326	-0.068049	0.343501	-0.0415297	0.540119	FALSE
PG242956	Q9ULR0|Q9ULR0-1	sp|Q9ULR0-1|ISY1_HUMAN Isoform 2 of Pre-mRNA-splicing factor ISY1 homolog OS=Homo sapiens GN=ISY1	Q9ULR0-1	0.0668645	0.411857	0.170921	0.0452297	0.0703994	0.300791	0.00615532	0.672163	FALSE
PG253227	Q92896|Q92896-2|Q92896-3	sp|Q92896-2|GSLG1_HUMAN Isoform 2 of Golgi apparatus protein 1 OS=Homo sapiens GN=GLG1	Q92896-2	0.0654984	0.441558	0.225427	0.0225546	0.0555601	0.348128	-0.0313192	0.58594	FALSE
PG246368	P35269	sp|P35269|T2FA_HUMAN General transcription factor IIF subunit 1 OS=Homo sapiens GN=GTF2F1 PE=1 SV=2	P35269	-0.0182295	0.629472	0.151479	0.10836	0.143608	0.160274	0.3296	0.156682	FALSE
PG242419	P52789	sp|P52789|HXK2_HUMAN Hexokinase-2 OS=Homo sapiens GN=HK2 PE=1 SV=2	P52789	-0.0179543	0.61232	0.0951918	0.150078	-0.0945502	0.238141	-0.0473534	0.588278	FALSE
PG243081	P11279	sp|P11279|LAMP1_HUMAN Lysosome-associated membrane glycoprotein 1 OS=Homo sapiens GN=LAMP1 PE=1 SV=3	P11279	-0.0100143	0.643472	0.0312722	0.397063	-0.197948	0.141336	-0.319697	0.107653	FALSE
PG255418	P52434|C9JLU1	sp|P52434|RPAB3_HUMAN DNA-directed RNA polymerases I; II; and III subunit RPABC3 OS=Homo sapiens GN=POLR2H PE=1 SV=4	P52434	-0.139357	0.224819	0.0300386	0.42163	-0.0877726	0.400948	-0.14901	0.354421	FALSE
PG252931	Q9H8Y8	sp|Q9H8Y8|GORS2_HUMAN Golgi reassembly-stacking protein 2 OS=Homo sapiens GN=GORASP2 PE=1 SV=3	Q9H8Y8	0.00107671	0.683421	0.156628	0.0508794	-0.107258	0.232404	0.120004	0.388834	FALSE
PG246028	Q16637|Q16637-3|E7EQZ4	tr|E7EQZ4|E7EQZ4_HUMAN Survival motor neuron protein OS=Homo sapiens GN=SMN1 PE=1 SV=1	E7EQZ4	-0.54135	0.085642	-1.428	0.000303945	-0.214266	0.120387	-0.15196	0.263615	TRUE
PG248765	Q9Y4X5	sp|Q9Y4X5|ARI1_HUMAN E3 ubiquitin-protein ligase ARIH1 OS=Homo sapiens GN=ARIH1 PE=1 SV=2	Q9Y4X5	-0.00289916	0.675831	0.130738	0.0813038	-0.0161415	0.488312	-0.127145	0.279019	FALSE
PG253093	P48506	sp|P48506|GSH1_HUMAN Glutamate--cysteine ligase catalytic subunit OS=Homo sapiens GN=GCLC PE=1 SV=2	P48506	0.200259	0.101606	0.331935	0.00781156	-0.196058	0.115098	-0.0258009	0.616188	FALSE
PG262689	H0Y449	tr|H0Y449|H0Y449_HUMAN Nuclease-sensitive element-binding protein 1 (Fragment) OS=Homo sapiens GN=YBX1 PE=1 SV=1	H0Y449	-0.43357	0.113739	-0.483753	0.00982397	-0.00834247	0.519847	0.0507708	0.618307	FALSE
PG254206	Q96RS6|Q96RS6-2|Q96RS6-3	sp|Q96RS6|NUDC1_HUMAN NudC domain-containing protein 1 OS=Homo sapiens GN=NUDCD1 PE=1 SV=2	Q96RS6	0.0533542	0.454886	0.0703799	0.251841	-0.139972	0.167375	-0.116251	0.298166	FALSE
PG251469	P23743	sp|P23743|DGKA_HUMAN Diacylglycerol kinase alpha OS=Homo sapiens GN=DGKA PE=1 SV=3	P23743	0.0489927	0.493093	0.202154	0.0208849	-0.0996874	0.2231	-0.160118	0.230838	FALSE
PG243003	Q96AT1	sp|Q96AT1|K1143_HUMAN Uncharacterized protein KIAA1143 OS=Homo sapiens GN=KIAA1143 PE=1 SV=2	Q96AT1	-0.00259623	0.674044	0.0877987	0.174437	0.0398374	0.475364	0.000972179	0.68208	FALSE
PG248283	P14550	sp|P14550|AK1A1_HUMAN Alcohol dehydrogenase [NADP(+)] OS=Homo sapiens GN=AKR1A1 PE=1 SV=3	P14550	0.0355606	0.571449	0.177844	0.0507712	-0.137734	0.169983	-0.0261573	0.619823	FALSE
PG255045	Q8NEY8-2|Q8NEY8-8|Q8NEY8-9|F8W0Q9	tr|F8W0Q9|F8W0Q9_HUMAN Periphilin-1 OS=Homo sapiens GN=PPHLN1 PE=1 SV=1	F8W0Q9	0.0897473	0.330827	0.182305	0.0849309	0.489954	0.0351617	-0.0663455	0.524188	FALSE
PG250838	P46109	sp|P46109|CRKL_HUMAN Crk-like protein OS=Homo sapiens GN=CRKL PE=1 SV=1	P46109	-0.146492	0.159423	-0.206378	0.0197344	-0.0514001	0.419806	-0.00554174	0.665557	FALSE
PG250963	Q86Y56	sp|Q86Y56|DAAF5_HUMAN Dynein assembly factor 5; axonemal OS=Homo sapiens GN=DNAAF5 PE=1 SV=4	Q86Y56	0.123511	0.244084	0.0789404	0.142251	-0.00950265	0.51747	-0.0171516	0.63615	FALSE
PG254577	Q8NC51-2	sp|Q8NC51-2|PAIRB_HUMAN Isoform 2 of Plasminogen activator inhibitor 1 RNA-binding protein OS=Homo sapiens GN=SERBP1	Q8NC51-2	0.044303	0.576564	0.276399	0.0418319	0.817743	0.131659	0.187523	0.36811	FALSE
PG256484	Q9Y5M8	sp|Q9Y5M8|SRPRB_HUMAN Signal recognition particle receptor subunit beta OS=Homo sapiens GN=SRPRB PE=1 SV=3	Q9Y5M8	0.177061	0.230982	0.338698	0.0103249	-0.0476573	0.447424	-0.108337	0.430186	FALSE
PG256261	Q92925-3	sp|Q92925-3|SMRD2_HUMAN Isoform 3 of SWI/SNF-related matrix-associated actin-dependent regulator of chromatin subfamily D member 2 OS=Homo sapiens GN=SMARCD2	Q92925-3	0.221722	0.130685	0.28396	0.0178649	-0.210037	0.236527	0.0253403	0.613192	FALSE
PG245712	Q9Y3B9	sp|Q9Y3B9|RRP15_HUMAN RRP15-like protein OS=Homo sapiens GN=RRP15 PE=1 SV=2	Q9Y3B9	-0.0191752	0.643215	0.0810024	0.274356	-0.155759	0.276084	-0.121675	0.399184	FALSE
PG249718	P14635|P14635-2	sp|P14635|CCNB1_HUMAN G2/mitotic-specific cyclin-B1 OS=Homo sapiens GN=CCNB1 PE=1 SV=1	P14635	0.0436869	0.52371	0.0263895	0.447312	0.213762	0.22474	0.142233	0.333017	FALSE
PG256980	Q9Y5A9	sp|Q9Y5A9|YTHD2_HUMAN YTH domain-containing family protein 2 OS=Homo sapiens GN=YTHDF2 PE=1 SV=2	Q9Y5A9	-0.213257	0.119432	-0.487756	0.00551837	0.0325288	0.441062	-0.0168644	0.650703	FALSE
PG250379	Q9NZN8|Q9NZN8-4|F8VV52	sp|Q9NZN8|CNOT2_HUMAN CCR4-NOT transcription complex subunit 2 OS=Homo sapiens GN=CNOT2 PE=1 SV=1	Q9NZN8	0.0439935	0.519549	0.132574	0.088956	-0.237579	0.135315	-0.115086	0.422817	FALSE
PG247772	Q9NW82	sp|Q9NW82|WDR70_HUMAN WD repeat-containing protein 70 OS=Homo sapiens GN=WDR70 PE=1 SV=1	Q9NW82	0.0569078	0.526983	0.20327	0.120172	0.0110108	0.50828	-0.0175635	0.637575	FALSE
PG245384	P35251|P35251-2	sp|P35251|RFC1_HUMAN Replication factor C subunit 1 OS=Homo sapiens GN=RFC1 PE=1 SV=4	P35251	0.0144955	0.644705	0.20184	0.153113	0.203672	0.307439	0.0485042	0.659559	FALSE
PG246144	P53597	sp|P53597|SUCA_HUMAN Succinate--CoA ligase [ADP/GDP-forming] subunit alpha; mitochondrial OS=Homo sapiens GN=SUCLG1 PE=1 SV=4	P53597	-0.216904	0.116492	-0.296521	0.0057766	-0.0733625	0.302979	-0.0691166	0.490551	FALSE
PG246009	Q15637-5	sp|Q15637-5|SF01_HUMAN Isoform 5 of Splicing factor 1 OS=Homo sapiens GN=SF1	Q15637-5	-0.233436	0.157002	-0.387928	0.0100212	0.244175	0.207109	0.17311	0.230989	FALSE
PG242844	P48729-2	sp|P48729-2|KC1A_HUMAN Isoform 2 of Casein kinase I isoform alpha OS=Homo sapiens GN=CSNK1A1	P48729-2	0.0194179	0.617738	-0.000850863	0.545287	0.105618	0.388383	0.146626	0.291314	FALSE
PG253721	Q9NRN9	sp|Q9NRN9|METL5_HUMAN Methyltransferase-like protein 5 OS=Homo sapiens GN=METTL5 PE=1 SV=1	Q9NRN9	-0.0326981	0.562985	-0.0777468	0.185242	-0.134257	0.16374	0.0268205	0.597686	FALSE
PG255571	Q96T51	sp|Q96T51|RUFY1_HUMAN RUN and FYVE domain-containing protein 1 OS=Homo sapiens GN=RUFY1 PE=1 SV=2	Q96T51	0.021533	0.617633	0.160968	0.0576809	-0.117203	0.288203	-0.112171	0.345843	FALSE
PG250795	P33240|P33240-2	sp|P33240|CSTF2_HUMAN Cleavage stimulation factor subunit 2 OS=Homo sapiens GN=CSTF2 PE=1 SV=1	P33240	0.0544955	0.535738	0.0411541	0.449598	0.00727793	0.53456	-0.022082	0.63615	FALSE
PG245129	P54727	sp|P54727|RD23B_HUMAN UV excision repair protein RAD23 homolog B OS=Homo sapiens GN=RAD23B PE=1 SV=1	P54727	-0.0702896	0.581467	-0.00523331	0.547884	-0.136852	0.211335	-0.0418007	0.575734	FALSE
PG247480	P15374	sp|P15374|UCHL3_HUMAN Ubiquitin carboxyl-terminal hydrolase isozyme L3 OS=Homo sapiens GN=UCHL3 PE=1 SV=1	P15374	0.017431	0.644705	0.0921483	0.229365	0.134183	0.207499	-0.0257944	0.619392	FALSE
PG253361	Q15691	sp|Q15691|MARE1_HUMAN Microtubule-associated protein RP/EB family member 1 OS=Homo sapiens GN=MAPRE1 PE=1 SV=3	Q15691	-0.167366	0.270315	-0.225813	0.115992	-0.0438385	0.389064	-0.00330513	0.671182	FALSE
PG246916	Q92545	sp|Q92545|TM131_HUMAN Transmembrane protein 131 OS=Homo sapiens GN=TMEM131 PE=1 SV=3	Q92545	-0.278595	0.158844	-1.20529	0.0178667	0.0726741	0.455213			TRUE
PG243718	Q7L2J0	sp|Q7L2J0|MEPCE_HUMAN 7SK snRNA methylphosphate capping enzyme OS=Homo sapiens GN=MEPCE PE=1 SV=1	Q7L2J0	-0.00167214	0.679386	0.105236	0.103023	0.212876	0.0962709	0.052267	0.527195	FALSE
PG244704	O95456|O95456-2	sp|O95456|PSMG1_HUMAN Proteasome assembly chaperone 1 OS=Homo sapiens GN=PSMG1 PE=1 SV=1	O95456	-0.029807	0.572244	0.137104	0.17926	-0.0853979	0.376385	-0.150608	0.236542	FALSE
PG256781	P47985	sp|P47985|UCRI_HUMAN Cytochrome b-c1 complex subunit Rieske; mitochondrial OS=Homo sapiens GN=UQCRFS1 PE=1 SV=2	P47985	0.145997	0.224819	0.230633	0.0208248	-0.172666	0.132413	-0.125129	0.297759	FALSE
PG256179	Q8WVM8	sp|Q8WVM8|SCFD1_HUMAN Sec1 family domain-containing protein 1 OS=Homo sapiens GN=SCFD1 PE=1 SV=4	Q8WVM8	0.03306	0.562914	0.139086	0.0840676	0.117984	0.209965	0.0329606	0.58594	FALSE
PG242483	O00425	sp|O00425|IF2B3_HUMAN Insulin-like growth factor 2 mRNA-binding protein 3 OS=Homo sapiens GN=IGF2BP3 PE=1 SV=2	O00425	0.159184	0.182731	0.263171	0.0170761	0.102533	0.21671	-0.0749062	0.4056	FALSE
PG247109	Q96Q11|Q96Q11-2	sp|Q96Q11|TRNT1_HUMAN CCA tRNA nucleotidyltransferase 1; mitochondrial OS=Homo sapiens GN=TRNT1 PE=1 SV=2	Q96Q11	0.0295555	0.595766	0.16654	0.0784795	-0.0517152	0.390594	-0.131403	0.259593	FALSE
PG258608	E7EQV3	tr|E7EQV3|E7EQV3_HUMAN Polyadenylate-binding protein OS=Homo sapiens GN=PABPC1 PE=1 SV=1	E7EQV3	-0.0832801	0.454228	-0.357333	0.0154763	-0.105193	0.281926	-0.0601492	0.592609	FALSE
PG244817	Q969U7|Q969U7-2|K7ENR6|V9GZ55	sp|Q969U7|PSMG2_HUMAN Proteasome assembly chaperone 2 OS=Homo sapiens GN=PSMG2 PE=1 SV=1	Q969U7	0.0563063	0.506213	0.0967846	0.119703	-0.100678	0.232404	-0.0779331	0.496562	FALSE
PG251230	P14921	sp|P14921|ETS1_HUMAN Protein C-ets-1 OS=Homo sapiens GN=ETS1 PE=1 SV=1	P14921	0.0346034	0.583692	0.138422	0.0882324	-0.0345926	0.445826	-0.0844779	0.388834	FALSE
PG244893	O75832|B1AJY7	sp|O75832|PSD10_HUMAN 26S proteasome non-ATPase regulatory subunit 10 OS=Homo sapiens GN=PSMD10 PE=1 SV=1	O75832	0.0536109	0.504442	0.0272962	0.442883	-0.125967	0.192448	-0.114572	0.343378	FALSE
PG248139	Q9H2P0	sp|Q9H2P0|ADNP_HUMAN Activity-dependent neuroprotector homeobox protein OS=Homo sapiens GN=ADNP PE=1 SV=1	Q9H2P0	0.038913	0.570651	0.201066	0.0423783	-0.0408721	0.472454	0.1986	0.228196	FALSE
PG250136	Q5SZL2	sp|Q5SZL2|CE85L_HUMAN Centrosomal protein of 85 kDa-like OS=Homo sapiens GN=CEP85L PE=1 SV=1	Q5SZL2	0.163496	0.258032	0.202374	0.0357085					FALSE
PG246117	Q9H2G2|Q9H2G2-2	sp|Q9H2G2|SLK_HUMAN STE20-like serine/threonine-protein kinase OS=Homo sapiens GN=SLK PE=1 SV=1	Q9H2G2	0.0230521	0.590579	0.20875	0.0154059	0.133228	0.179184	-0.0249979	0.609315	FALSE
PG244203	O75489	sp|O75489|NDUS3_HUMAN NADH dehydrogenase [ubiquinone] iron-sulfur protein 3; mitochondrial OS=Homo sapiens GN=NDUFS3 PE=1 SV=1	O75489	-0.0665678	0.429889	0.00204365	0.537479	-0.0852055	0.291415	-0.0292351	0.591975	FALSE
PG250530	Q9BPX3	sp|Q9BPX3|CND3_HUMAN Condensin complex subunit 3 OS=Homo sapiens GN=NCAPG PE=1 SV=1	Q9BPX3	0.0160782	0.644705	0.0830394	0.224116	-0.104167	0.236598	-0.0787278	0.40659	FALSE
PG242069	O00479	sp|O00479|HMGN4_HUMAN High mobility group nucleosome-binding domain-containing protein 4 OS=Homo sapiens GN=HMGN4 PE=1 SV=3	O00479	0.00471952	0.662157	-0.232354	0.236259	0.0411763	0.53502	0.196352	0.530618	FALSE
PG248097	O00116	sp|O00116|ADAS_HUMAN Alkyldihydroxyacetonephosphate synthase; peroxisomal OS=Homo sapiens GN=AGPS PE=1 SV=1	O00116	0.619415	0.118102	0.367145	0.00478283	-0.203311	0.110321	0.0968776	0.368581	FALSE
PG253273	Q13547	sp|Q13547|HDAC1_HUMAN Histone deacetylase 1 OS=Homo sapiens GN=HDAC1 PE=1 SV=1	Q13547	-0.120724	0.259788	-0.351959	0.00487427	-0.103557	0.248759	-0.103953	0.370064	FALSE
PG246169	P55854|P55854-2|A8MUA9|A8MU27	tr|A8MU27|A8MU27_HUMAN Small ubiquitin-related modifier 3 OS=Homo sapiens GN=SUMO3 PE=1 SV=1	A8MU27	-0.119792	0.313551	-0.0367348	0.419157	-0.107512	0.378605	-0.103965	0.495076	FALSE
PG249781	Q9Y5K6	sp|Q9Y5K6|CD2AP_HUMAN CD2-associated protein OS=Homo sapiens GN=CD2AP PE=1 SV=1	Q9Y5K6	-0.0150989	0.628006	0.133825	0.11961	-0.0237448	0.467822	-0.032365	0.576923	FALSE
PG252908	Q5T3I0|Q5T3I0-3	sp|Q5T3I0-3|GPTC4_HUMAN Isoform 3 of G patch domain-containing protein 4 OS=Homo sapiens GN=GPATCH4	Q5T3I0-3	-0.0524216	0.423735	0.0825272	0.200737	-0.0160497	0.497827	0.303949	0.126583	FALSE
PG255879	Q9UHR5|Q9UHR5-2|J3QQJ0	tr|J3QQJ0|J3QQJ0_HUMAN SAP30-binding protein (Fragment) OS=Homo sapiens GN=SAP30BP PE=1 SV=1	J3QQJ0	0.0343915	0.526983	-0.0126139	0.486681	-0.0549727	0.390715	-0.153636	0.297326	FALSE
PG251870	P63167	sp|P63167|DYL1_HUMAN Dynein light chain 1; cytoplasmic OS=Homo sapiens GN=DYNLL1 PE=1 SV=1	P63167	0.045807	0.453679	0.121599	0.0761418	-0.307467	0.107654	-0.0441353	0.616084	FALSE
PG242798	Q96ST2	sp|Q96ST2|IWS1_HUMAN Protein IWS1 homolog OS=Homo sapiens GN=IWS1 PE=1 SV=2	Q96ST2	-0.0109748	0.662157	0.0707132	0.272425	-0.00244961	0.532991	0.00271799	0.674252	FALSE
PG255957	Q8IZQ5|A0A087WYP2	sp|Q8IZQ5|SELH_HUMAN Selenoprotein H OS=Homo sapiens GN=SELENOH PE=1 SV=2	Q8IZQ5	0.12806	0.388546	0.360456	0.00596446	-0.0794989	0.378933	0.00599383	0.68208	FALSE
PG242671	Q8TEX9|Q8TEX9-2	sp|Q8TEX9-2|IPO4_HUMAN Isoform 2 of Importin-4 OS=Homo sapiens GN=IPO4	Q8TEX9-2	-0.0175865	0.620527	0.0343327	0.37107	-0.031339	0.451124	-0.0521758	0.518539	FALSE
PG244401	Q86YP4|Q86YP4-3	sp|Q86YP4-3|P66A_HUMAN Isoform 3 of Transcriptional repressor p66-alpha OS=Homo sapiens GN=GATAD2A	Q86YP4-3	0.100185	0.40047	0.223748	0.0634075	0.123739	0.254606	0.0382717	0.608758	FALSE
PG243364	P06732	sp|P06732|KCRM_HUMAN Creatine kinase M-type OS=Homo sapiens GN=CKM PE=1 SV=2	P06732	3.11628	0.000130188	2.14228	0.00379211					TRUE
PG245097	Q09028|Q09028-3	sp|Q09028|RBBP4_HUMAN Histone-binding protein RBBP4 OS=Homo sapiens GN=RBBP4 PE=1 SV=3	Q09028	0.0803642	0.526515	0.10877	0.258961	-0.0320376	0.437676	-0.103056	0.449824	FALSE
PG250687	Q9UNS2|Q9UNS2-2	sp|Q9UNS2|CSN3_HUMAN COP9 signalosome complex subunit 3 OS=Homo sapiens GN=COPS3 PE=1 SV=3	Q9UNS2	0.0181548	0.643884	0.153102	0.115992	0.294536	0.118087	-0.218011	0.220463	FALSE
PG247301	P68036	sp|P68036|UB2L3_HUMAN Ubiquitin-conjugating enzyme E2 L3 OS=Homo sapiens GN=UBE2L3 PE=1 SV=1	P68036	0.0572041	0.581583	-0.0309456	0.479086	-0.111089	0.364054	0.0134325	0.658669	FALSE
PG244760	P51665	sp|P51665|PSMD7_HUMAN 26S proteasome non-ATPase regulatory subunit 7 OS=Homo sapiens GN=PSMD7 PE=1 SV=2	P51665	-0.085051	0.434921	-0.0024747	0.54523	-0.0109538	0.51101	-0.0476896	0.54721	FALSE
PG249007	P54709	sp|P54709|AT1B3_HUMAN Sodium/potassium-transporting ATPase subunit beta-3 OS=Homo sapiens GN=ATP1B3 PE=1 SV=1	P54709	0.0159804	0.626067	-0.00964454	0.518004	-0.116809	0.267977	-0.070804	0.500985	FALSE
PG252502	Q14318-2	sp|Q14318-2|FKBP8_HUMAN Isoform 2 of Peptidyl-prolyl cis-trans isomerase FKBP8 OS=Homo sapiens GN=FKBP8	Q14318-2	0.10912	0.424674	0.244576	0.0277964	-0.0653443	0.361235	-0.00385323	0.673928	FALSE
PG253535	Q02978|I3L1P8	sp|Q02978|M2OM_HUMAN Mitochondrial 2-oxoglutarate/malate carrier protein OS=Homo sapiens GN=SLC25A11 PE=1 SV=3	Q02978	-0.100794	0.451218	0.205456	0.0581601	-0.10831	0.213807	-0.131016	0.3184	FALSE
PG256764	Q9NUQ3	sp|Q9NUQ3|TXLNG_HUMAN Gamma-taxilin OS=Homo sapiens GN=TXLNG PE=1 SV=2	Q9NUQ3	-0.00172754	0.684273	0.141328	0.0723387	-0.0891962	0.307439	-0.0354446	0.572511	FALSE
PG242734	Q9BY32	sp|Q9BY32|ITPA_HUMAN Inosine triphosphate pyrophosphatase OS=Homo sapiens GN=ITPA PE=1 SV=2	Q9BY32	-0.0169435	0.644486	0.0432177	0.384408	-0.0790829	0.306455	0.0748359	0.52491	FALSE
PG266634	A0A0U1RRH6	tr|A0A0U1RRH6|A0A0U1RRH6_HUMAN PHD finger protein 14 OS=Homo sapiens GN=PHF14 PE=1 SV=1	A0A0U1RRH6	0.0855309	0.283504	0.175007	0.0253058	0.179307	0.137912	0.108277	0.318424	FALSE
PG250656	Q16740	sp|Q16740|CLPP_HUMAN ATP-dependent Clp protease proteolytic subunit; mitochondrial OS=Homo sapiens GN=CLPP PE=1 SV=1	Q16740	0.00504877	0.666598	0.208423	0.0424209	-0.0266014	0.453217	-0.175961	0.23694	FALSE
PG259768	Q5JR04	tr|Q5JR04|Q5JR04_HUMAN Mov10; Moloney leukemia virus 10; homolog (Mouse); isoform CRA_a OS=Homo sapiens GN=MOV10 PE=1 SV=1	Q5JR04	0.0350273	0.524671	0.113429	0.0776681	-0.063497	0.325043	0.0585797	0.527018	FALSE
PG243019	Q6YP21|Q6YP21-3	sp|Q6YP21|KAT3_HUMAN Kynurenine--oxoglutarate transaminase 3 OS=Homo sapiens GN=KYAT3 PE=1 SV=1	Q6YP21	-0.0185501	0.620527	0.132225	0.052669	-0.118095	0.295753	-0.206393	0.190288	FALSE
PG251168	P09104	sp|P09104|ENOG_HUMAN Gamma-enolase OS=Homo sapiens GN=ENO2 PE=1 SV=3	P09104	-0.0593361	0.391493	-0.125775	0.0804553	-0.0491389	0.38561	0.00658284	0.671186	FALSE
PG248169	P49902	sp|P49902|5NTC_HUMAN Cytosolic purine 5'-nucleotidase OS=Homo sapiens GN=NT5C2 PE=1 SV=1	P49902	-0.0652084	0.355565	-0.114354	0.061173	-0.0516601	0.365988	-0.0764494	0.493024	FALSE
PG243518	P09960-4	sp|P09960-4|LKHA4_HUMAN Isoform 4 of Leukotriene A-4 hydrolase OS=Homo sapiens GN=LTA4H	P09960-4	0.0457717	0.533394	0.106182	0.184072	-0.0917564	0.242273	0.0795395	0.464223	FALSE
PG248778	P20073|P20073-2	sp|P20073|ANXA7_HUMAN Annexin A7 OS=Homo sapiens GN=ANXA7 PE=1 SV=3	P20073	0.0823882	0.524671	0.0245076	0.422898	0.0824667	0.266651	0.22899	0.136565	FALSE
PG256168	Q9UGP8	sp|Q9UGP8|SEC63_HUMAN Translocation protein SEC63 homolog OS=Homo sapiens GN=SEC63 PE=1 SV=2	Q9UGP8	-0.104406	0.412489	-0.0558542	0.378824	0.102783	0.254514	0.00343297	0.675189	FALSE
PG255732	Q9Y2Q9	sp|Q9Y2Q9|RT28_HUMAN 28S ribosomal protein S28; mitochondrial OS=Homo sapiens GN=MRPS28 PE=1 SV=1	Q9Y2Q9	0.0440035	0.590005	-0.0777635	0.224116	-0.203323	0.103653	-0.03682	0.581474	FALSE
PG244682	Q9H2J4	sp|Q9H2J4|PDCL3_HUMAN Phosducin-like protein 3 OS=Homo sapiens GN=PDCL3 PE=1 SV=1	Q9H2J4	-0.106342	0.261776	-0.0908089	0.196555	0.0475537	0.399487	0.00250885	0.674607	FALSE
PG245562	P83881|J3KQN4|H7BZ11|H0Y5B4	tr|J3KQN4|J3KQN4_HUMAN 60S ribosomal protein L36a OS=Homo sapiens GN=RPL36A PE=3 SV=1	J3KQN4	-0.0688979	0.333275	0.0513505	0.302863					FALSE
PG248351	P21399	sp|P21399|ACOC_HUMAN Cytoplasmic aconitate hydratase OS=Homo sapiens GN=ACO1 PE=1 SV=3	P21399	-0.0370205	0.53277	0.176273	0.0686398	0.0786105	0.308246	-0.0434718	0.532521	FALSE
PG256429	Q9P289|B4E0Y9	tr|B4E0Y9|B4E0Y9_HUMAN Serine/threonine-protein kinase 26 OS=Homo sapiens GN=STK26 PE=1 SV=1	B4E0Y9	-0.0331802	0.572424	0.144238	0.210827	-0.171848	0.144928	-0.144199	0.237253	FALSE
PG251097	Q9NPA8|Q9NPA8-2	sp|Q9NPA8|ENY2_HUMAN Transcription and mRNA export factor ENY2 OS=Homo sapiens GN=ENY2 PE=1 SV=1	Q9NPA8	-0.289873	0.113204	-1.06268	0.00436333	0.0331952	0.459445	0.0213825	0.638248	TRUE
PG245456	P84095	sp|P84095|RHOG_HUMAN Rho-related GTP-binding protein RhoG OS=Homo sapiens GN=RHOG PE=1 SV=1	P84095	0.0831696	0.324269	0.213509	0.0182447	-0.0556847	0.385982	0.0693803	0.432951	FALSE
PG246440	P23258	sp|P23258|TBG1_HUMAN Tubulin gamma-1 chain OS=Homo sapiens GN=TUBG1 PE=1 SV=2	P23258	0.045533	0.504017	0.239343	0.0170395	-0.0207465	0.473256	-0.0307785	0.582374	FALSE
PG242358	O95757	sp|O95757|HS74L_HUMAN Heat shock 70 kDa protein 4L OS=Homo sapiens GN=HSPA4L PE=1 SV=3	O95757	0.122638	0.224819	0.248519	0.0123015	0.166302	0.134397	-0.0767502	0.398283	FALSE
PG253213	Q9H0R4	sp|Q9H0R4|HDHD2_HUMAN Haloacid dehalogenase-like hydrolase domain-containing protein 2 OS=Homo sapiens GN=HDHD2 PE=1 SV=1	Q9H0R4	-0.0248796	0.617116	-0.195701	0.0897847	-0.0371921	0.420939	-0.00506582	0.657792	FALSE
PG246760	Q96FV9|A0A087WWS1	tr|A0A087WWS1|A0A087WWS1_HUMAN THO complex subunit 1 OS=Homo sapiens GN=THOC1 PE=1 SV=1	A0A087WWS1	0.153451	0.166243	0.222537	0.0184977	0.0658859	0.339169	-0.0279207	0.597794	FALSE
PG245540	P62913|P62913-2	sp|P62913|RL11_HUMAN 60S ribosomal protein L11 OS=Homo sapiens GN=RPL11 PE=1 SV=2	P62913	-0.206235	0.272672	-0.384131	0.0201876	-0.0455249	0.452222	0.130606	0.405581	FALSE
PG251600	Q9UKG1	sp|Q9UKG1|DP13A_HUMAN DCC-interacting protein 13-alpha OS=Homo sapiens GN=APPL1 PE=1 SV=1	Q9UKG1	0.129441	0.196391	0.230797	0.0308022	-0.144897	0.216735	0.123607	0.383431	FALSE
PG246501	Q9BQE3|F5H5D3	tr|F5H5D3|F5H5D3_HUMAN Tubulin alpha chain OS=Homo sapiens GN=TUBA1C PE=1 SV=1	F5H5D3	-0.323705	0.216749	-0.0863005	0.313552	-0.0112545	0.50971	-0.00383763	0.672163	FALSE
PG253697	P16455	sp|P16455|MGMT_HUMAN Methylated-DNA--protein-cysteine methyltransferase OS=Homo sapiens GN=MGMT PE=1 SV=1	P16455	-0.0339114	0.562914	-0.197154	0.0403789	0.309868	0.0743189	0.279156	0.185062	FALSE
PG253131	P84243|K7EK07	sp|P84243|H33_HUMAN Histone H3.3 OS=Homo sapiens GN=H3F3A PE=1 SV=2	P84243	0.00360032	0.668119	0.295299	0.052669	1.65617	0.0663169	1.66523	0.0359006	TRUE
PG247640	Q9UN37	sp|Q9UN37|VPS4A_HUMAN Vacuolar protein sorting-associated protein 4A OS=Homo sapiens GN=VPS4A PE=1 SV=1	Q9UN37	0.0757343	0.455312	0.218598	0.0384608	0.0474901	0.42744	0.0572986	0.517705	FALSE
PG255563	P51398	sp|P51398|RT29_HUMAN 28S ribosomal protein S29; mitochondrial OS=Homo sapiens GN=DAP3 PE=1 SV=1	P51398	0.0373362	0.495627	0.186188	0.0481089	-0.0782984	0.289318	-0.0904395	0.388407	FALSE
PG256615	Q04323|Q04323-2|E9PJ81	sp|Q04323-2|UBXN1_HUMAN Isoform 2 of UBX domain-containing protein 1 OS=Homo sapiens GN=UBXN1	Q04323-2	0.0128937	0.649047	0.0857362	0.186564	0.368256	0.0841885	0.306933	0.140474	FALSE
PG243160	Q8N9T8	sp|Q8N9T8|KRI1_HUMAN Protein KRI1 homolog OS=Homo sapiens GN=KRI1 PE=1 SV=3	Q8N9T8	0.131422	0.259788	0.176377	0.0441244	-0.0278839	0.478761	-0.0119202	0.653219	FALSE
PG249609	P24941|G3V5T9	tr|G3V5T9|G3V5T9_HUMAN Cyclin-dependent kinase 2 OS=Homo sapiens GN=CDK2 PE=1 SV=1	G3V5T9	-0.0148639	0.620727	-0.000683283	0.54523	-0.0206997	0.480264	0.00563575	0.665516	FALSE
PG253534	Q8IYB1	sp|Q8IYB1|M21D2_HUMAN Protein MB21D2 OS=Homo sapiens GN=MB21D2 PE=1 SV=3	Q8IYB1	-0.378763	0.218914	-1.12915	0.00871372					TRUE
PG250844	Q9BT78	sp|Q9BT78|CSN4_HUMAN COP9 signalosome complex subunit 4 OS=Homo sapiens GN=COPS4 PE=1 SV=1	Q9BT78	-0.0262978	0.576212	0.0418926	0.380761	-0.0287225	0.452222	0.0233235	0.618307	FALSE
PG243475	Q12907	sp|Q12907|LMAN2_HUMAN Vesicular integral-membrane protein VIP36 OS=Homo sapiens GN=LMAN2 PE=1 SV=1	Q12907	-0.00279647	0.67745	0.182405	0.0352632	-0.240357	0.125454	-0.0874253	0.422366	FALSE
PG242292	O75874	sp|O75874|IDHC_HUMAN Isocitrate dehydrogenase [NADP] cytoplasmic OS=Homo sapiens GN=IDH1 PE=1 SV=2	O75874	0.0483511	0.533624	0.18187	0.0442943	-0.159555	0.144876	-0.00398366	0.670707	FALSE
PG242103	P69905	sp|P69905|HBA_HUMAN Hemoglobin subunit alpha OS=Homo sapiens GN=HBA1 PE=1 SV=2	P69905	1.48991	0.000110709	2.27201	2.61926e-06	0.790014	0.0335609	1.36725	0.00240215	TRUE
PG244545	Q86U86|Q86U86-8	sp|Q86U86|PB1_HUMAN Protein polybromo-1 OS=Homo sapiens GN=PBRM1 PE=1 SV=1	Q86U86	0.057012	0.483247	0.170913	0.0540559	0.0795746	0.400948	0.12391	0.535405	FALSE
PG245140	Q9NP72	sp|Q9NP72|RAB18_HUMAN Ras-related protein Rab-18 OS=Homo sapiens GN=RAB18 PE=1 SV=1	Q9NP72	0.0704103	0.457177	0.181665	0.0747014	-0.0274201	0.480664	-0.0510762	0.518539	FALSE
PG254979	Q9NRX1	sp|Q9NRX1|PNO1_HUMAN RNA-binding protein PNO1 OS=Homo sapiens GN=PNO1 PE=1 SV=1	Q9NRX1	-0.0365422	0.625329	0.105849	0.238679	0.0015402	0.539954	0.00101967	0.674252	FALSE
PG243516	P09960-2	sp|P09960-2|LKHA4_HUMAN Isoform 2 of Leukotriene A-4 hydrolase OS=Homo sapiens GN=LTA4H	P09960-2	-0.380152	0.107252	-1.36244	0.00530321	-0.340727	0.147871	-0.0807327	0.553781	TRUE
PG255917	Q9BY42	sp|Q9BY42|RTF2_HUMAN Protein RTF2 homolog OS=Homo sapiens GN=RTFDC1 PE=1 SV=3	Q9BY42	0.0232288	0.59491	0.127609	0.080031	0.0163759	0.493592	0.149395	0.25596	FALSE
PG255305	O43172|O43172-2	sp|O43172|PRP4_HUMAN U4/U6 small nuclear ribonucleoprotein Prp4 OS=Homo sapiens GN=PRPF4 PE=1 SV=2	O43172	-0.00413183	0.684273	0.100588	0.211837	0.0209978	0.474704	-0.0272821	0.597686	FALSE
PG256139	Q9GZT3	sp|Q9GZT3|SLIRP_HUMAN SRA stem-loop-interacting RNA-binding protein; mitochondrial OS=Homo sapiens GN=SLIRP PE=1 SV=1	Q9GZT3	-0.174904	0.136888	-0.31668	0.00625366	-0.161105	0.183662	-0.0395928	0.569159	FALSE
PG254190	P61970	sp|P61970|NTF2_HUMAN Nuclear transport factor 2 OS=Homo sapiens GN=NUTF2 PE=1 SV=1	P61970	-0.150063	0.349334	-0.647615	0.0164286	-0.494046	0.0200525	-0.21562	0.228196	TRUE
PG244899	P26599|P26599-2|P26599-3	sp|P26599-3|PTBP1_HUMAN Isoform 3 of Polypyrimidine tract-binding protein 1 OS=Homo sapiens GN=PTBP1	P26599-3	0.00199682	0.675831	0.134761	0.273526	1.54582	0.00109002	1.154	0.00240215	TRUE
PG253058	P48507	sp|P48507|GSH0_HUMAN Glutamate--cysteine ligase regulatory subunit OS=Homo sapiens GN=GCLM PE=1 SV=1	P48507	0.0249843	0.619912	-0.034108	0.462911	-0.00302503	0.531947	-0.0070817	0.665557	FALSE
PG251204	Q5BKY9	sp|Q5BKY9|F133B_HUMAN Protein FAM133B OS=Homo sapiens GN=FAM133B PE=1 SV=1	Q5BKY9	-0.00665446	0.661789	0.168505	0.0501392	0.251738	0.32036	-0.0425702	0.564397	FALSE
PG244513	Q9UGN5|Q9UGN5-2|G3V167	sp|Q9UGN5|PARP2_HUMAN Poly [ADP-ribose] polymerase 2 OS=Homo sapiens GN=PARP2 PE=1 SV=2	Q9UGN5	-0.224625	0.170487	-0.765899	0.0122495			-0.337465	0.3697	TRUE
PG255753	P82932	sp|P82932|RT06_HUMAN 28S ribosomal protein S6; mitochondrial OS=Homo sapiens GN=MRPS6 PE=1 SV=3	P82932	-0.0035167	0.682189	0.103488	0.179042	-0.295175	0.080598	-0.0861368	0.379269	FALSE
PG256653	Q9H3U1	sp|Q9H3U1|UN45A_HUMAN Protein unc-45 homolog A OS=Homo sapiens GN=UNC45A PE=1 SV=1	Q9H3U1	0.0495896	0.543376	0.12593	0.110138	-0.175245	0.144678	-0.0251455	0.606141	FALSE
PG245376	Q8TC12	sp|Q8TC12|RDH11_HUMAN Retinol dehydrogenase 11 OS=Homo sapiens GN=RDH11 PE=1 SV=2	Q8TC12	-0.0952754	0.485748	-0.0136238	0.535174	-0.117588	0.315413	-0.266952	0.130029	FALSE
PG253042	Q9NVN8	sp|Q9NVN8|GNL3L_HUMAN Guanine nucleotide-binding protein-like 3-like protein OS=Homo sapiens GN=GNL3L PE=1 SV=1	Q9NVN8	0.118422	0.292239	0.255365	0.0117255	0.0976272	0.358236	-0.0271839	0.622303	FALSE
PG242674	Q96P70	sp|Q96P70|IPO9_HUMAN Importin-9 OS=Homo sapiens GN=IPO9 PE=1 SV=3	Q96P70	-0.0519257	0.565147	0.0926518	0.246853	-0.100673	0.269849	-0.120046	0.352313	FALSE
PG257904		tr|B4DLN1|B4DLN1_HUMAN cDNA FLJ60124; highly similar to Mitochondrial dicarboxylate carrier OS=Homo sapiens PE=2 SV=1	B4DLN1	-0.087443	0.357411	-0.277892	0.0118654	-0.152304	0.305777	-0.275856	0.180993	FALSE
PG256774	Q5T4S7-4	sp|Q5T4S7-4|UBR4_HUMAN Isoform 4 of E3 ubiquitin-protein ligase UBR4 OS=Homo sapiens GN=UBR4	Q5T4S7-4	-0.0215179	0.595598	0.0816523	0.146563	-0.0902526	0.243262	-0.153507	0.226202	FALSE
PG246031	Q99747	sp|Q99747|SNAG_HUMAN Gamma-soluble NSF attachment protein OS=Homo sapiens GN=NAPG PE=1 SV=1	Q99747	0.0144871	0.624539	0.103256	0.215749	-0.0942064	0.295753	-0.100758	0.399924	FALSE
PG249089	Q6PL18	sp|Q6PL18|ATAD2_HUMAN ATPase family AAA domain-containing protein 2 OS=Homo sapiens GN=ATAD2 PE=1 SV=1	Q6PL18	0.098447	0.276619	0.228102	0.0184598	-0.0664194	0.318613	-0.0753057	0.456599	FALSE
PG252212	O95163	sp|O95163|ELP1_HUMAN Elongator complex protein 1 OS=Homo sapiens GN=IKBKAP PE=1 SV=3	O95163	0.167293	0.190853	0.260691	0.00662606	-0.0369022	0.418847	-0.134189	0.294265	FALSE
PG255687	Q9NR31	sp|Q9NR31|SAR1A_HUMAN GTP-binding protein SAR1a OS=Homo sapiens GN=SAR1A PE=1 SV=1	Q9NR31	-0.00293557	0.67048	0.126981	0.186924			-0.207005	0.40883	FALSE
PG247970	Q15067-2	sp|Q15067-2|ACOX1_HUMAN Isoform 2 of Peroxisomal acyl-coenzyme A oxidase 1 OS=Homo sapiens GN=ACOX1	Q15067-2	-0.105661	0.246003	-0.371391	0.00249097	-0.0996371	0.265141	-0.130315	0.283766	FALSE
PG248659	O43488|H3BLU7	sp|O43488|ARK72_HUMAN Aflatoxin B1 aldehyde reductase member 2 OS=Homo sapiens GN=AKR7A2 PE=1 SV=3	O43488	-0.0266982	0.616077	-0.0350777	0.428774	-0.116837	0.253476	-0.073544	0.434798	FALSE
PG244059	Q8TDX7	sp|Q8TDX7|NEK7_HUMAN Serine/threonine-protein kinase Nek7 OS=Homo sapiens GN=NEK7 PE=1 SV=1	Q8TDX7	-0.147998	0.150266	-0.120272	0.0830655	-0.226377	0.0926379	-0.0796154	0.397436	FALSE
PG255258	P28066	sp|P28066|PSA5_HUMAN Proteasome subunit alpha type-5 OS=Homo sapiens GN=PSMA5 PE=1 SV=3	P28066	-0.0125172	0.643215	-0.0263303	0.419319	-0.106985	0.222044	0.0109329	0.671186	FALSE
PG251742	Q15700|Q15700-2|Q15700-3|Q15700-4|Q15700-5|B5MCC5|E9PN83|B7Z2T4|B7Z264|E9PIW2|H7C325	sp|Q15700-2|DLG2_HUMAN Isoform 2 of Disks large homolog 2 OS=Homo sapiens GN=DLG2	Q15700-2	-0.282441	0.263871	-1.51117	0.0236379					TRUE
PG248260	Q9BXS5|Q9BXS5-2	sp|Q9BXS5-2|AP1M1_HUMAN Isoform 2 of AP-1 complex subunit mu-1 OS=Homo sapiens GN=AP1M1	Q9BXS5-2	-0.0363757	0.596502	0.131869	0.176306	0.0084729	0.517584	-0.0665206	0.461372	FALSE
PG245814	P09012	sp|P09012|SNRPA_HUMAN U1 small nuclear ribonucleoprotein A OS=Homo sapiens GN=SNRPA PE=1 SV=3	P09012	-0.179674	0.171909	-0.342463	0.0139564	-0.189995	0.143975	0.152701	0.323466	FALSE
PG255845	P08865|A0A0C4DG17|C9J9K3	tr|A0A0C4DG17|A0A0C4DG17_HUMAN 40S ribosomal protein SA OS=Homo sapiens GN=RPSA PE=1 SV=1	A0A0C4DG17	-0.301508	0.0338936	-0.658948	0.00230967	-0.0534863	0.375538	-0.0891425	0.432642	TRUE
PG258301	I1E4Y6	tr|I1E4Y6|I1E4Y6_HUMAN PERQ amino acid-rich with GYF domain-containing protein 2 OS=Homo sapiens GN=GIGYF2 PE=1 SV=1	I1E4Y6	0.0506697	0.451218	0.144521	0.0400445	0.151916	0.2075	0.101846	0.388115	FALSE
PG251676	Q9NRF9	sp|Q9NRF9|DPOE3_HUMAN DNA polymerase epsilon subunit 3 OS=Homo sapiens GN=POLE3 PE=1 SV=1	Q9NRF9	-0.133269	0.373601	-0.0215438	0.500226	-0.122669	0.179982	-0.0565184	0.565694	FALSE
PG254603	Q92696	sp|Q92696|PGTA_HUMAN Geranylgeranyl transferase type-2 subunit alpha OS=Homo sapiens GN=RABGGTA PE=1 SV=2	Q92696	-0.0692926	0.38363	0.0856573	0.176612	-0.0375025	0.424363	-0.0786353	0.434605	FALSE
PG266662	E7EQT4	tr|E7EQT4|E7EQT4_HUMAN Apoptotic chromatin condensation inducer in the nucleus OS=Homo sapiens GN=ACIN1 PE=1 SV=2	E7EQT4	-0.0952223	0.297257	-0.132942	0.124297	0.331038	0.0794607	0.276898	0.19814	FALSE
PG256018	Q15437	sp|Q15437|SC23B_HUMAN Protein transport protein Sec23B OS=Homo sapiens GN=SEC23B PE=1 SV=2	Q15437	-0.0264412	0.549759	-0.0104986	0.497515	-0.0246006	0.468295	-0.041664	0.549301	FALSE
PG248394	O14672	sp|O14672|ADA10_HUMAN Disintegrin and metalloproteinase domain-containing protein 10 OS=Homo sapiens GN=ADAM10 PE=1 SV=1	O14672	-0.0166617	0.619912	0.249547	0.0138665	-0.0670176	0.348128	0.0998594	0.369205	FALSE
PG255641	P09234|A0A0A0MRR7	tr|A0A0A0MRR7|A0A0A0MRR7_HUMAN U1 small nuclear ribonucleoprotein C OS=Homo sapiens GN=SNRPC PE=1 SV=1	A0A0A0MRR7	-0.252803	0.229948	-0.0727524	0.396921	0.0570653	0.461874	0.0215109	0.63827	FALSE
PG251495	P27707|D6RFG8	tr|D6RFG8|D6RFG8_HUMAN Deoxycytidine kinase OS=Homo sapiens GN=DCK PE=1 SV=1	D6RFG8	0.0203413	0.664732	0.00592571	0.523873	-0.12904	0.209029	-0.16877	0.275232	FALSE
PG244500	Q9BPZ3	sp|Q9BPZ3|PAIP2_HUMAN Polyadenylate-binding protein-interacting protein 2 OS=Homo sapiens GN=PAIP2 PE=1 SV=1	Q9BPZ3	-0.102413	0.218724	-0.155293	0.0464438			0.15947	0.340377	FALSE
PG245987	Q9UMY4|Q9UMY4-2|A0A087X0R6	tr|A0A087X0R6|A0A087X0R6_HUMAN Sorting nexin-12 OS=Homo sapiens GN=SNX12 PE=1 SV=1	A0A087X0R6	-0.0138232	0.642413	-0.11471	0.163253	-0.133665	0.214907	0.0687083	0.518539	FALSE
PG252301	Q96GK7	sp|Q96GK7|FAH2A_HUMAN Fumarylacetoacetate hydrolase domain-containing protein 2A OS=Homo sapiens GN=FAHD2A PE=1 SV=1	Q96GK7	-0.440706	0.117784	-1.37571	0.00334236	-0.0636723	0.358822	-0.0861485	0.430186	TRUE
PG245255	Q92785|J3KMZ8	tr|J3KMZ8|J3KMZ8_HUMAN Zinc finger protein ubi-d4 OS=Homo sapiens GN=DPF2 PE=1 SV=1	J3KMZ8	-0.291171	0.0255089	-0.59529	0.00725508	-0.0720157	0.308246	-0.155163	0.3697	TRUE
PG246910	Q9Y5J7	sp|Q9Y5J7|TIM9_HUMAN Mitochondrial import inner membrane translocase subunit Tim9 OS=Homo sapiens GN=TIMM9 PE=1 SV=1	Q9Y5J7	0.0808179	0.33173	0.148892	0.0426451	0.370628	0.176441	-0.312103	0.156938	FALSE
PG245895	O75934	sp|O75934|SPF27_HUMAN Pre-mRNA-splicing factor SPF27 OS=Homo sapiens GN=BCAS2 PE=1 SV=1	O75934	0.0121164	0.644705	-0.0561985	0.371937	-0.12451	0.19076	-0.0628085	0.461443	FALSE
PG249183	P61769	sp|P61769|B2MG_HUMAN Beta-2-microglobulin OS=Homo sapiens GN=B2M PE=1 SV=1	P61769	-0.195815	0.526432	-0.408445	0.180078	0.234275	0.10241	0.562795	0.136565	FALSE
PG244989	P22695	sp|P22695|QCR2_HUMAN Cytochrome b-c1 complex subunit 2; mitochondrial OS=Homo sapiens GN=UQCRC2 PE=1 SV=3	P22695	-0.0523985	0.485748	0.0306296	0.432175	-0.152608	0.158445	-0.270837	0.122255	FALSE
PG250067	Q9Y3Y2|Q9Y3Y2-3|Q9Y3Y2-4|X6R700	sp|Q9Y3Y2-3|CHTOP_HUMAN Isoform 2 of Chromatin target of PRMT1 protein OS=Homo sapiens GN=CHTOP	Q9Y3Y2-3	-0.0477931	0.578733	0.111444	0.233057	0.103959	0.291415	0.167493	0.313134	FALSE
PG245079	P63000|P63000-2	sp|P63000-2|RAC1_HUMAN Isoform B of Ras-related C3 botulinum toxin substrate 1 OS=Homo sapiens GN=RAC1	P63000-2	0.11748	0.235077	0.154523	0.0538584	-0.163913	0.168747	-0.0474943	0.529619	FALSE
PG242945	Q7LBC6	sp|Q7LBC6|KDM3B_HUMAN Lysine-specific demethylase 3B OS=Homo sapiens GN=KDM3B PE=1 SV=2	Q7LBC6	0.0755807	0.487147	0.129354	0.185005	0.0275334	0.45042	0.0369995	0.556566	FALSE
PG246038	Q15036	sp|Q15036|SNX17_HUMAN Sorting nexin-17 OS=Homo sapiens GN=SNX17 PE=1 SV=1	Q15036	0.150186	0.226527	0.295688	0.00996489	-0.0944324	0.233537	-0.0912011	0.366271	FALSE
PG242447	Q13422	sp|Q13422|IKZF1_HUMAN DNA-binding protein Ikaros OS=Homo sapiens GN=IKZF1 PE=1 SV=1	Q13422	-0.0543007	0.545922	0.14784	0.112677			0.0623302	0.592609	FALSE
PG255933	Q14151	sp|Q14151|SAFB2_HUMAN Scaffold attachment factor B2 OS=Homo sapiens GN=SAFB2 PE=1 SV=1	Q14151	-0.000956354	0.682446	0.134506	0.193119	-0.0451666	0.424351	0.105617	0.322801	FALSE
PG250413	P04632|A0A0C4DGQ5	tr|A0A0C4DGQ5|A0A0C4DGQ5_HUMAN Calpain small subunit 1 OS=Homo sapiens GN=CAPNS1 PE=1 SV=1	A0A0C4DGQ5	-0.0427898	0.576212	0.15336	0.174437	-0.302346	0.0822728	-0.179343	0.19814	FALSE
PG244136	Q9H6R4|Q9H6R4-4	sp|Q9H6R4|NOL6_HUMAN Nucleolar protein 6 OS=Homo sapiens GN=NOL6 PE=1 SV=2	Q9H6R4	0.0565979	0.593772	0.129151	0.404618	0.00515208	0.530028	-0.135838	0.327258	FALSE
PG247919	Q9NRG9	sp|Q9NRG9|AAAS_HUMAN Aladin OS=Homo sapiens GN=AAAS PE=1 SV=1	Q9NRG9	0.0739231	0.36745	0.252999	0.0167259	-0.137935	0.158445	-0.0621496	0.461372	FALSE
PG254403	P22059	sp|P22059|OSBP1_HUMAN Oxysterol-binding protein 1 OS=Homo sapiens GN=OSBP PE=1 SV=1	P22059	0.0650488	0.454228	0.271151	0.0189419	-0.0369453	0.423124	0.0516621	0.516686	FALSE
PG253747	Q15528|Q15528-2|Q5T8T8|Q5T8T7|E7EN96	sp|Q15528|MED22_HUMAN Mediator of RNA polymerase II transcription subunit 22 OS=Homo sapiens GN=MED22 PE=1 SV=2	Q15528	0.0276632	0.588987	0.176735	0.0360883	-0.143159	0.390123			FALSE
PG244735	P20962	sp|P20962|PTMS_HUMAN Parathymosin OS=Homo sapiens GN=PTMS PE=1 SV=2	P20962	-0.274286	0.106788	-0.637601	0.000467053	0.0715618	0.48603	0.183543	0.269686	TRUE
PG257427	Q96H79	sp|Q96H79|ZCCHL_HUMAN Zinc finger CCCH-type antiviral protein 1-like OS=Homo sapiens GN=ZC3HAV1L PE=1 SV=2	Q96H79	0.106875	0.364002	0.202278	0.0580949	-0.391727	0.0310214	0.0505324	0.576338	FALSE
PG247949	Q14738|E9PFR3	sp|Q14738|2A5D_HUMAN Serine/threonine-protein phosphatase 2A 56 kDa regulatory subunit delta isoform OS=Homo sapiens GN=PPP2R5D PE=1 SV=1	Q14738	0.0189863	0.629472	-0.146601	0.178282	-0.341231	0.226571	-0.396182	0.0964194	FALSE
PG244406	Q8N7H5	sp|Q8N7H5|PAF1_HUMAN RNA polymerase II-associated factor 1 homolog OS=Homo sapiens GN=PAF1 PE=1 SV=2	Q8N7H5	-0.0659992	0.457177	0.162785	0.0585597	-0.0869962	0.29307	-0.105269	0.362531	FALSE
PG251696	Q9UHI6	sp|Q9UHI6|DDX20_HUMAN Probable ATP-dependent RNA helicase DDX20 OS=Homo sapiens GN=DDX20 PE=1 SV=2	Q9UHI6	-0.00376694	0.668119	0.0881676	0.186992	-0.0467532	0.448523	-0.0212215	0.617614	FALSE
PG248452	Q99996|Q99996-2|Q99996-3|Q99996-5|Q99996-6|A0A0A0MRF6	sp|Q99996-6|AKAP9_HUMAN Isoform 6 of A-kinase anchor protein 9 OS=Homo sapiens GN=AKAP9	Q99996-6	0.0264104	0.599369	-0.275326	0.0556579	-0.0499904	0.393792	-0.0253211	0.616188	FALSE
PG254925	Q9Y570|Q9Y570-4	sp|Q9Y570-4|PPME1_HUMAN Isoform 4 of Protein phosphatase methylesterase 1 OS=Homo sapiens GN=PPME1	Q9Y570-4	0.0663504	0.464217	0.271634	0.0148358	-0.0429982	0.441299	0.0271791	0.618687	FALSE
PG246968	Q3ZCQ8|Q3ZCQ8-2	sp|Q3ZCQ8-2|TIM50_HUMAN Isoform 2 of Mitochondrial import inner membrane translocase subunit TIM50 OS=Homo sapiens GN=TIMM50	Q3ZCQ8-2	-0.0112651	0.654866	-0.0188569	0.483194	-0.00872242	0.514272	0.196045	0.19814	FALSE
PG246994	Q9H4I3|J3KPT4	tr|J3KPT4|J3KPT4_HUMAN TraB domain-containing protein OS=Homo sapiens GN=TRABD PE=1 SV=1	J3KPT4	0.364088	0.105325	0.516794	0.0017727	-0.288945	0.0677314	-0.172858	0.225757	FALSE
PG242774	O95239	sp|O95239|KIF4A_HUMAN Chromosome-associated kinesin KIF4A OS=Homo sapiens GN=KIF4A PE=1 SV=3	O95239	0.0513534	0.538926	0.178657	0.0849725	0.611482	0.0318995	0.0936838	0.562613	TRUE
PG244052	Q9NVZ3|Q9NVZ3-2	sp|Q9NVZ3-2|NECP2_HUMAN Isoform 2 of Adaptin ear-binding coat-associated protein 2 OS=Homo sapiens GN=NECAP2	Q9NVZ3-2	0.048951	0.525609	0.108878	0.17528	0.00281849	0.53456	0.055547	0.481505	FALSE
PG253319	Q8ND56|Q8ND56-2	sp|Q8ND56-2|LS14A_HUMAN Isoform 2 of Protein LSM14 homolog A OS=Homo sapiens GN=LSM14A	Q8ND56-2	-0.187867	0.136888	-0.108394	0.126561	-0.104723	0.24609	0.147237	0.268139	FALSE
PG255816	Q8NBX0	sp|Q8NBX0|SCPDL_HUMAN Saccharopine dehydrogenase-like oxidoreductase OS=Homo sapiens GN=SCCPDH PE=1 SV=1	Q8NBX0	-0.221734	0.265671	-0.644578	0.0140136	-0.0353801	0.44467	-0.0793661	0.479274	TRUE
PG247280	P61086	sp|P61086|UBE2K_HUMAN Ubiquitin-conjugating enzyme E2 K OS=Homo sapiens GN=UBE2K PE=1 SV=3	P61086	0.143074	0.126751	0.173652	0.0588752	-0.0648612	0.359158	-0.0343114	0.58594	FALSE
PG256692	Q9NYH9	sp|Q9NYH9|UTP6_HUMAN U3 small nucleolar RNA-associated protein 6 homolog OS=Homo sapiens GN=UTP6 PE=2 SV=2	Q9NYH9	-0.0257166	0.596591	0.175274	0.053563	-0.122808	0.341096	-0.065309	0.54982	FALSE
PG255902	O94979|O94979-2|O94979-3|O94979-8|O94979-9|D6REX3	tr|D6REX3|D6REX3_HUMAN Protein transport protein Sec31A OS=Homo sapiens GN=SEC31A PE=1 SV=1	D6REX3	-0.0416363	0.472392	0.157019	0.0215519	-0.0642238	0.319667	-0.086057	0.4056	FALSE
PG248775	P07355|P07355-2	sp|P07355-2|ANXA2_HUMAN Isoform 2 of Annexin A2 OS=Homo sapiens GN=ANXA2	P07355-2	0.0488396	0.641512	0.0360568	0.365972	0.0397301	0.452222	0.213035	0.165625	FALSE
PG244674	Q15645	sp|Q15645|PCH2_HUMAN Pachytene checkpoint protein 2 homolog OS=Homo sapiens GN=TRIP13 PE=1 SV=2	Q15645	-0.0444084	0.471464	0.11937	0.124297	-0.165646	0.144924	-0.18345	0.195619	FALSE
PG251692	Q5TDH0|Q5TDH0-3	sp|Q5TDH0-3|DDI2_HUMAN Isoform 3 of Protein DDI1 homolog 2 OS=Homo sapiens GN=DDI2	Q5TDH0-3	0.0704866	0.435948	0.11875	0.125625	-0.0540487	0.359683	-0.0337694	0.582374	FALSE
PG248173	Q15758	sp|Q15758|AAAT_HUMAN Neutral amino acid transporter B(0) OS=Homo sapiens GN=SLC1A5 PE=1 SV=2	Q15758	0.00395499	0.670245	-0.0125683	0.490412	0.00826699	0.522587	-0.0908536	0.363812	FALSE
PG247627	P04004	sp|P04004|VTNC_HUMAN Vitronectin OS=Homo sapiens GN=VTN PE=1 SV=1	P04004	0.735618	0.0171358	0.997087	7.57315e-05	-0.363301	0.0683476	-0.24261	0.198303	TRUE
PG245701	Q13464	sp|Q13464|ROCK1_HUMAN Rho-associated protein kinase 1 OS=Homo sapiens GN=ROCK1 PE=1 SV=1	Q13464	-0.126732	0.253297	0.0692401	0.267143	0.00843286	0.515338	-0.0413018	0.543108	FALSE
PG246723	P49755	sp|P49755|TMEDA_HUMAN Transmembrane emp24 domain-containing protein 10 OS=Homo sapiens GN=TMED10 PE=1 SV=2	P49755	0.0531091	0.469327	0.114416	0.106306	0.0229612	0.487909	-0.0436662	0.56476	FALSE
PG245989	Q9Y5X3	sp|Q9Y5X3|SNX5_HUMAN Sorting nexin-5 OS=Homo sapiens GN=SNX5 PE=1 SV=1	Q9Y5X3	0.214826	0.106788	0.312472	0.00662606	-0.0675532	0.390715	-0.0628332	0.491945	FALSE
PG243015	P13861|P13861-2	sp|P13861|KAP2_HUMAN cAMP-dependent protein kinase type II-alpha regulatory subunit OS=Homo sapiens GN=PRKAR2A PE=1 SV=2	P13861	0.000510742	0.684273	0.0974518	0.141183	-0.140932	0.183421	0.015591	0.640558	FALSE
PG251285	Q5RKV6	sp|Q5RKV6|EXOS6_HUMAN Exosome complex component MTR3 OS=Homo sapiens GN=EXOSC6 PE=1 SV=1	Q5RKV6	0.0257379	0.669665	-0.0491064	0.364012	0.209764	0.115098	0.284805	0.144055	FALSE
PG243275	Q13601	sp|Q13601|KRR1_HUMAN KRR1 small subunit processome component homolog OS=Homo sapiens GN=KRR1 PE=1 SV=4	Q13601	0.113273	0.369175	0.226918	0.0484192	0.112143	0.304965	-0.028639	0.625066	FALSE
PG244100	O75323	sp|O75323|NIPS2_HUMAN Protein NipSnap homolog 2 OS=Homo sapiens GN=GBAS PE=1 SV=1	O75323	-0.325819	0.0587516	-0.657337	0.00346718	-0.17572	0.158445	0.0403807	0.554328	TRUE
PG254786	O15305|H3BV55	sp|O15305|PMM2_HUMAN Phosphomannomutase 2 OS=Homo sapiens GN=PMM2 PE=1 SV=1	O15305	0.0925217	0.434921	0.152381	0.122527	-0.0463661	0.380513	0.0143794	0.644364	FALSE
PG247705	Q8NI36|A0A0A0MTB8	sp|Q8NI36|WDR36_HUMAN WD repeat-containing protein 36 OS=Homo sapiens GN=WDR36 PE=1 SV=1	Q8NI36	0.0787988	0.445975	0.14219	0.128257	-0.133711	0.263528	-0.07893	0.470697	FALSE
PG254153	Q12769	sp|Q12769|NU160_HUMAN Nuclear pore complex protein Nup160 OS=Homo sapiens GN=NUP160 PE=1 SV=3	Q12769	-0.0499515	0.509829	0.0972451	0.167832	-0.096949	0.232404	-0.0569535	0.476699	FALSE
PG254448	Q9NTK5|J3KQ32	tr|J3KQ32|J3KQ32_HUMAN Obg-like ATPase 1 OS=Homo sapiens GN=OLA1 PE=1 SV=1	J3KQ32	0.0446261	0.470872	0.053386	0.258996	-0.0221258	0.468295	0.0102286	0.656699	FALSE
PG253956	O75431|O75431-2	sp|O75431|MTX2_HUMAN Metaxin-2 OS=Homo sapiens GN=MTX2 PE=1 SV=1	O75431	-0.0357257	0.543376	0.168637	0.0269344	-0.227726	0.115098	-0.254618	0.136565	FALSE
PG248305	O43823	sp|O43823|AKAP8_HUMAN A-kinase anchor protein 8 OS=Homo sapiens GN=AKAP8 PE=1 SV=1	O43823	-0.0346171	0.554064	0.142398	0.0571652	0.222564	0.100321	0.303391	0.150253	FALSE
PG248375	Q9Y4W6	sp|Q9Y4W6|AFG32_HUMAN AFG3-like protein 2 OS=Homo sapiens GN=AFG3L2 PE=1 SV=2	Q9Y4W6	0.0866893	0.33173	0.209086	0.0159116	0.191579	0.115098	-0.176187	0.200367	FALSE
PG251017	Q9Y6G9	sp|Q9Y6G9|DC1L1_HUMAN Cytoplasmic dynein 1 light intermediate chain 1 OS=Homo sapiens GN=DYNC1LI1 PE=1 SV=3	Q9Y6G9	-0.00616226	0.662157	0.175339	0.0355497	-0.117058	0.220392	0.0528522	0.552712	FALSE
PG250819	Q6PD62	sp|Q6PD62|CTR9_HUMAN RNA polymerase-associated protein CTR9 homolog OS=Homo sapiens GN=CTR9 PE=1 SV=1	Q6PD62	0.104752	0.355735	0.0062145	0.547884	-0.0433242	0.404433	-0.0398904	0.562613	FALSE
PG244753	P14927	sp|P14927|QCR7_HUMAN Cytochrome b-c1 complex subunit 7 OS=Homo sapiens GN=UQCRB PE=1 SV=2	P14927	-0.0707568	0.451057	-0.0581536	0.338146	-0.141986	0.152623	-0.0294276	0.624453	FALSE
PG245362	Q9NW64|Q9NW64-2	sp|Q9NW64|RBM22_HUMAN Pre-mRNA-splicing factor RBM22 OS=Homo sapiens GN=RBM22 PE=1 SV=1	Q9NW64	-0.00795434	0.658789	0.114425	0.104502	0.0191275	0.497126	-0.0176292	0.650138	FALSE
PG248935	Q93084-2	sp|Q93084-2|AT2A3_HUMAN Isoform SERCA3A of Sarcoplasmic/endoplasmic reticulum calcium ATPase 3 OS=Homo sapiens GN=ATP2A3	Q93084-2	-0.0287887	0.640742	0.14917	0.183436	0.268422	0.135128	0.0515507	0.598471	FALSE
PG256297	Q96GM5	sp|Q96GM5|SMRD1_HUMAN SWI/SNF-related matrix-associated actin-dependent regulator of chromatin subfamily D member 1 OS=Homo sapiens GN=SMARCD1 PE=1 SV=2	Q96GM5	0.147656	0.146188	0.200721	0.0525476	-0.0574285	0.374311	-0.0062833	0.664106	FALSE
PG255828	L0R6Q1	sp|L0R6Q1|S35U4_HUMAN SLC35A4 upstream open reading frame protein OS=Homo sapiens GN=SLC35A4 PE=3 SV=1	L0R6Q1	0.0376115	0.574029	0.0462184	0.46596	-0.100055	0.23041	0.20345	0.294265	FALSE
PG254126	Q9Y221	sp|Q9Y221|NIP7_HUMAN 60S ribosome subunit biogenesis protein NIP7 homolog OS=Homo sapiens GN=NIP7 PE=1 SV=1	Q9Y221	-0.151115	0.183661	-0.471602	0.00871372	-0.131201	0.182056	-0.0493761	0.51364	FALSE
PG247849	Q96S55|Q96S55-2	sp|Q96S55|WRIP1_HUMAN ATPase WRNIP1 OS=Homo sapiens GN=WRNIP1 PE=1 SV=2	Q96S55	0.0395777	0.497949	0.150575	0.0352666	-0.122578	0.209965	-0.109589	0.351145	FALSE
PG251016	Q13409-2|Q13409-3|Q13409-6	sp|Q13409-2|DC1I2_HUMAN Isoform 2B of Cytoplasmic dynein 1 intermediate chain 2 OS=Homo sapiens GN=DYNC1I2	Q13409-2	-0.00919551	0.670739	0.109279	0.185316	-0.0120257	0.503006	-0.202233	0.257437	FALSE
PG251084	Q7L2H7	sp|Q7L2H7|EIF3M_HUMAN Eukaryotic translation initiation factor 3 subunit M OS=Homo sapiens GN=EIF3M PE=1 SV=1	Q7L2H7	-0.532523	0.0598764	-0.98479	0.000636572	-0.0556109	0.363128	-0.0909062	0.421898	TRUE
PG254133	Q9Y314	sp|Q9Y314|NOSIP_HUMAN Nitric oxide synthase-interacting protein OS=Homo sapiens GN=NOSIP PE=1 SV=1	Q9Y314	0.0212269	0.626067	0.0855394	0.258961	0.174424	0.267311	0.0630809	0.549301	FALSE
PG255624	P82673	sp|P82673|RT35_HUMAN 28S ribosomal protein S35; mitochondrial OS=Homo sapiens GN=MRPS35 PE=1 SV=1	P82673	-0.0360902	0.613653	-0.202681	0.157988	-0.0304499	0.472628	-0.111479	0.30443	FALSE
PG253170	P36551	sp|P36551|HEM6_HUMAN Oxygen-dependent coproporphyrinogen-III oxidase; mitochondrial OS=Homo sapiens GN=CPOX PE=1 SV=3	P36551	0.00750681	0.660392	0.123522	0.105099	-0.00792474	0.517944	-0.0750654	0.500985	FALSE
PG256579	Q13564|Q13564-2|Q13564-3|Q13564-4	sp|Q13564-4|ULA1_HUMAN Isoform 4 of NEDD8-activating enzyme E1 regulatory subunit OS=Homo sapiens GN=NAE1	Q13564-4	-0.0494164	0.443188	0.0163472	0.464761	-0.0846784	0.276806	-0.00880379	0.658201	FALSE
PG254447	Q9NZT2|Q9NZT2-2	sp|Q9NZT2|OGFR_HUMAN Opioid growth factor receptor OS=Homo sapiens GN=OGFR PE=1 SV=3	Q9NZT2	-0.00348648	0.678948	0.101759	0.179352	-0.144332	0.206493	0.0878007	0.370236	FALSE
PG250336	Q9Y6A4	sp|Q9Y6A4|CFA20_HUMAN Cilia- and flagella-associated protein 20 OS=Homo sapiens GN=CFAP20 PE=1 SV=1	Q9Y6A4	-0.0247919	0.625779	0.0330396	0.416375	0.24307	0.170134	0.483531	0.0563935	FALSE
PG255623	Q92665	sp|Q92665|RT31_HUMAN 28S ribosomal protein S31; mitochondrial OS=Homo sapiens GN=MRPS31 PE=1 SV=3	Q92665	0.0547467	0.451115	0.0519625	0.348337	0.17751	0.120043	-0.142151	0.261152	FALSE
PG254279	Q9BV86	sp|Q9BV86|NTM1A_HUMAN N-terminal Xaa-Pro-Lys N-methyltransferase 1 OS=Homo sapiens GN=NTMT1 PE=1 SV=3	Q9BV86	-0.0337035	0.613653	0.0487909	0.397366	-0.192802	0.134397	-0.166254	0.238922	FALSE
PG243414	P42166	sp|P42166|LAP2A_HUMAN Lamina-associated polypeptide 2; isoform alpha OS=Homo sapiens GN=TMPO PE=1 SV=2	P42166	-0.00119492	0.684112	0.117759	0.115944	-0.128643	0.183421	-0.0770132	0.400332	FALSE
PG246023	A6NHR9	sp|A6NHR9|SMHD1_HUMAN Structural maintenance of chromosomes flexible hinge domain-containing protein 1 OS=Homo sapiens GN=SMCHD1 PE=1 SV=2	A6NHR9	-0.00176125	0.680294	0.107982	0.112516	-0.00532187	0.524985	-0.0406824	0.571807	FALSE
PG253924	Q9BU76	sp|Q9BU76|MMTA2_HUMAN Multiple myeloma tumor-associated protein 2 OS=Homo sapiens GN=MMTAG2 PE=1 SV=1	Q9BU76	0.0154732	0.619912	0.177198	0.0343237	-0.140846	0.402528	-0.0615414	0.50813	FALSE
PG257325	Q68DK2|Q68DK2-2	sp|Q68DK2|ZFY26_HUMAN Zinc finger FYVE domain-containing protein 26 OS=Homo sapiens GN=ZFYVE26 PE=1 SV=3	Q68DK2	-0.0351331	0.624539	-0.0651774	0.374644					FALSE
PG250309	Q96JB5|Q96JB5-4	sp|Q96JB5-4|CK5P3_HUMAN Isoform 4 of CDK5 regulatory subunit-associated protein 3 OS=Homo sapiens GN=CDK5RAP3	Q96JB5-4	0.181951	0.155394	0.197535	0.042014	-0.0793154	0.306455	-0.0628761	0.483548	FALSE
PG243287	Q9UJU2	sp|Q9UJU2|LEF1_HUMAN Lymphoid enhancer-binding factor 1 OS=Homo sapiens GN=LEF1 PE=1 SV=1	Q9UJU2	0.00505305	0.664837	0.274037	0.00729569	0.0778885	0.286381	0.0455046	0.556433	FALSE
PG253930	P53985	sp|P53985|MOT1_HUMAN Monocarboxylate transporter 1 OS=Homo sapiens GN=SLC16A1 PE=1 SV=3	P53985	-0.0059772	0.666598	-0.00785448	0.520844	0.022516	0.468295	-0.117715	0.316928	FALSE
PG250281	Q9Y6H1	sp|Q9Y6H1|CHCH2_HUMAN Coiled-coil-helix-coiled-coil-helix domain-containing protein 2 OS=Homo sapiens GN=CHCHD2 PE=1 SV=1	Q9Y6H1	-0.200475	0.18069	-0.999984	0.018593	-0.0544743	0.497126	0.224902	0.389537	TRUE
PG243853	Q8WU39	sp|Q8WU39|MZB1_HUMAN Marginal zone B- and B1-cell-specific protein OS=Homo sapiens GN=MZB1 PE=1 SV=1	Q8WU39	-0.00804497	0.667589	0.0585058	0.290809	-0.197182	0.195993	-0.144584	0.280669	FALSE
PG254952	Q8WUA2	sp|Q8WUA2|PPIL4_HUMAN Peptidyl-prolyl cis-trans isomerase-like 4 OS=Homo sapiens GN=PPIL4 PE=1 SV=1	Q8WUA2	-0.057606	0.451115	-0.142713	0.0740268	0.0376933	0.430648	-0.131129	0.272947	FALSE
PG256800	Q96TA2|Q96TA2-2|Q96TA2-3	sp|Q96TA2|YMEL1_HUMAN ATP-dependent zinc metalloprotease YME1L1 OS=Homo sapiens GN=YME1L1 PE=1 SV=2	Q96TA2	0.0752243	0.30418	0.225285	0.0202167	-0.00953878	0.514973	-0.0536263	0.518539	FALSE
PG248865	Q9NT62	sp|Q9NT62|ATG3_HUMAN Ubiquitin-like-conjugating enzyme ATG3 OS=Homo sapiens GN=ATG3 PE=1 SV=1	Q9NT62	0.0196026	0.61825	0.193935	0.0591674	0.0644091	0.338092	0.0763765	0.416746	FALSE
PG244044	P28331|P28331-2|P28331-4	sp|P28331-2|NDUS1_HUMAN Isoform 2 of NADH-ubiquinone oxidoreductase 75 kDa subunit; mitochondrial OS=Homo sapiens GN=NDUFS1	P28331-2	0.115167	0.347926	0.259685	0.0116668	-0.0273992	0.46986	-0.0898432	0.363759	FALSE
PG250752	P14854	sp|P14854|CX6B1_HUMAN Cytochrome c oxidase subunit 6B1 OS=Homo sapiens GN=COX6B1 PE=1 SV=2	P14854	-0.0652664	0.470872	-0.0220213	0.471981	-0.102383	0.357993	-0.0729606	0.485473	FALSE
PG247624	Q9NP79|A0A087WY55	sp|Q9NP79|VTA1_HUMAN Vacuolar protein sorting-associated protein VTA1 homolog OS=Homo sapiens GN=VTA1 PE=1 SV=1	Q9NP79	-0.206603	0.0587516	-0.289333	0.0131046	-0.0555588	0.377163	0.0052139	0.677961	FALSE
PG245938	Q15005|E9PI68|A0A087WUC6	tr|E9PI68|E9PI68_HUMAN Signal peptidase complex subunit 2 OS=Homo sapiens GN=SPCS2 PE=1 SV=1	E9PI68	0.0108438	0.657609	0.271264	0.113086	0.533587	0.0198211	-0.141848	0.496487	FALSE
PG249455	Q6PJG6	sp|Q6PJG6|BRAT1_HUMAN BRCA1-associated ATM activator 1 OS=Homo sapiens GN=BRAT1 PE=1 SV=2	Q6PJG6	-0.0162892	0.629472	0.104392	0.130565	-0.133984	0.169983	-0.162685	0.214433	FALSE
PG250653	Q9H078-2	sp|Q9H078-2|CLPB_HUMAN Isoform 2 of Caseinolytic peptidase B protein homolog OS=Homo sapiens GN=CLPB	Q9H078-2	-0.00685748	0.67048	0.129188	0.0928793	0.0149162	0.494251	-0.108491	0.351145	FALSE
PG253571	Q3KQU3|Q3KQU3-4	sp|Q3KQU3|MA7D1_HUMAN MAP7 domain-containing protein 1 OS=Homo sapiens GN=MAP7D1 PE=1 SV=1	Q3KQU3	0.0579616	0.434921	0.152234	0.0460352	0.601438	0.0195326	0.156007	0.469712	TRUE
PG249561	Q86X55|Q86X55-1	sp|Q86X55|CARM1_HUMAN Histone-arginine methyltransferase CARM1 OS=Homo sapiens GN=CARM1 PE=1 SV=3	Q86X55	-0.082178	0.426263	0.038084	0.404771	-0.018105	0.480761	-0.0617383	0.52988	FALSE
PG255877	Q99808	sp|Q99808|S29A1_HUMAN Equilibrative nucleoside transporter 1 OS=Homo sapiens GN=SLC29A1 PE=1 SV=3	Q99808	0.00712318	0.662324	0.0424402	0.306411	-0.0378618	0.418629	0.271745	0.2297	FALSE
PG257136	Q5BKZ1	sp|Q5BKZ1|ZN326_HUMAN DBIRD complex subunit ZNF326 OS=Homo sapiens GN=ZNF326 PE=1 SV=2	Q5BKZ1	-0.00863816	0.66079	0.157053	0.175551	-0.068318	0.323557	0.0241279	0.616653	FALSE
PG248134	P55263	sp|P55263|ADK_HUMAN Adenosine kinase OS=Homo sapiens GN=ADK PE=1 SV=2	P55263	-0.022371	0.588319	0.101518	0.0889785	-0.0218642	0.470657	-0.0385096	0.58594	FALSE
PG253968	O43795|E9PDF6	sp|O43795|MYO1B_HUMAN Unconventional myosin-Ib OS=Homo sapiens GN=MYO1B PE=1 SV=3	O43795	-0.0140151	0.662157	0.0410329	0.419157	-0.0371854	0.420939	-0.0527316	0.524714	FALSE
PG243418	P53667-4	sp|P53667-4|LIMK1_HUMAN Isoform 4 of LIM domain kinase 1 OS=Homo sapiens GN=LIMK1	P53667-4	0.0885397	0.33031	-0.0834007	0.196538			-0.193631	0.608094	FALSE
PG243121	Q13303	sp|Q13303|KCAB2_HUMAN Voltage-gated potassium channel subunit beta-2 OS=Homo sapiens GN=KCNAB2 PE=1 SV=2	Q13303	-0.169363	0.18069	-0.555528	0.00333797	-0.0238728	0.464869	-0.151641	0.234452	FALSE
PG251686	O75935	sp|O75935|DCTN3_HUMAN Dynactin subunit 3 OS=Homo sapiens GN=DCTN3 PE=1 SV=1	O75935	0.0273097	0.578733	0.179849	0.0327703	-0.213324	0.135128	0.0598316	0.501515	FALSE
PG253829	Q9BYG3	sp|Q9BYG3|MK67I_HUMAN MKI67 FHA domain-interacting nucleolar phosphoprotein OS=Homo sapiens GN=NIFK PE=1 SV=1	Q9BYG3	-0.0253626	0.625857	0.0846011	0.28204	0.110148	0.455326	-0.0987297	0.555427	FALSE
PG246187	Q8NBJ7|J3KQJ1	tr|J3KQJ1|J3KQJ1_HUMAN Sulfatase-modifying factor 2 OS=Homo sapiens GN=SUMF2 PE=1 SV=1	J3KQJ1	-0.0277206	0.58911	0.046966	0.474752	-0.137087	0.20019	-0.164515	0.203302	FALSE
PG244247	Q9P0J0	sp|Q9P0J0|NDUAD_HUMAN NADH dehydrogenase [ubiquinone] 1 alpha subcomplex subunit 13 OS=Homo sapiens GN=NDUFA13 PE=1 SV=3	Q9P0J0	0.0437491	0.562445	0.159506	0.0752877	-0.0732976	0.329611	0.012079	0.652396	FALSE
PG260844	C9JYS8	tr|C9JYS8|C9JYS8_HUMAN Non-POU domain-containing octamer-binding protein (Fragment) OS=Homo sapiens GN=NONO PE=1 SV=8	C9JYS8	0.0969869	0.270732	0.26452	0.00541915	-0.26802	0.179982	-0.159459	0.226654	FALSE
PG249975	Q9BXW7|Q9BXW7-2	sp|Q9BXW7|CECR5_HUMAN Cat eye syndrome critical region protein 5 OS=Homo sapiens GN=CECR5 PE=1 SV=1	Q9BXW7	0.0438518	0.477873	0.0480186	0.378872	-0.129307	0.195993	-0.179046	0.190968	FALSE
PG252536	Q9H0R6	sp|Q9H0R6|GATA_HUMAN Glutamyl-tRNA(Gln) amidotransferase subunit A; mitochondrial OS=Homo sapiens GN=QRSL1 PE=1 SV=2	Q9H0R6	-0.0522892	0.534079	0.0409905	0.409379	-0.111978	0.232793	-0.245506	0.138836	FALSE
PG255376	Q8TDP1|H0YEF3	sp|Q8TDP1|RNH2C_HUMAN Ribonuclease H2 subunit C OS=Homo sapiens GN=RNASEH2C PE=1 SV=1	Q8TDP1	-0.0261504	0.607432	-0.323075	0.0287037	0.0457172	0.478808	-0.0602747	0.58594	FALSE
PG245023	O60216	sp|O60216|RAD21_HUMAN Double-strand-break repair protein rad21 homolog OS=Homo sapiens GN=RAD21 PE=1 SV=2	O60216	0.0204592	0.590752	0.210901	0.0116668	0.00755907	0.522781	0.0756304	0.42568	FALSE
PG247410	O14562|H3BRL3	sp|O14562|UBFD1_HUMAN Ubiquitin domain-containing protein UBFD1 OS=Homo sapiens GN=UBFD1 PE=1 SV=2	O14562	-0.0116745	0.650474	-0.023096	0.46205	-0.230245	0.103368	-0.159109	0.242721	FALSE
PG253143	P09488	sp|P09488|GSTM1_HUMAN Glutathione S-transferase Mu 1 OS=Homo sapiens GN=GSTM1 PE=1 SV=3	P09488	0.117802	0.36634	0.0176475	0.491903	-0.214221	0.118087	-0.263819	0.152144	FALSE
PG247076	Q9NRJ4	sp|Q9NRJ4|TULP4_HUMAN Tubby-related protein 4 OS=Homo sapiens GN=TULP4 PE=1 SV=2	Q9NRJ4	-0.0191226	0.671949	-0.615005	0.0195333					TRUE
PG249931	P47755	sp|P47755|CAZA2_HUMAN F-actin-capping protein subunit alpha-2 OS=Homo sapiens GN=CAPZA2 PE=1 SV=3	P47755	-0.0531955	0.532087	0.0345567	0.414464	-0.0668426	0.317707	-0.105907	0.413998	FALSE
PG243406	P23919	sp|P23919|KTHY_HUMAN Thymidylate kinase OS=Homo sapiens GN=DTYMK PE=1 SV=4	P23919	-0.0809057	0.354822	-0.185922	0.0305546	-0.189925	0.117504	-0.114972	0.383767	FALSE
PG254262	P35658|P35658-2|P35658-5	sp|P35658-5|NU214_HUMAN Isoform 5 of Nuclear pore complex protein Nup214 OS=Homo sapiens GN=NUP214	P35658-5	0.0948008	0.258083	0.125176	0.0812341	-0.0314383	0.434006	-0.0342	0.590113	FALSE
PG244173	Q92979	sp|Q92979|NEP1_HUMAN Ribosomal RNA small subunit methyltransferase NEP1 OS=Homo sapiens GN=EMG1 PE=1 SV=4	Q92979	-0.0665005	0.562985	-0.722019	0.00207288	0.0104439	0.533865	0.0580676	0.540505	TRUE
PG244031	Q01658	sp|Q01658|NC2B_HUMAN Protein Dr1 OS=Homo sapiens GN=DR1 PE=1 SV=1	Q01658	-0.100921	0.45455	0.0706564	0.316509	-0.0369022	0.466512	-0.343024	0.297459	FALSE
PG247368	O95801	sp|O95801|TTC4_HUMAN Tetratricopeptide repeat protein 4 OS=Homo sapiens GN=TTC4 PE=1 SV=3	O95801	0.0160056	0.626376	0.151509	0.078189	-0.0301004	0.460741	-0.0714174	0.447061	FALSE
PG249216	Q9C0K0	sp|Q9C0K0|BC11B_HUMAN B-cell lymphoma/leukemia 11B OS=Homo sapiens GN=BCL11B PE=1 SV=1	Q9C0K0	0.0525523	0.577802	0.115614	0.278294	0.264041	0.289741	0.126874	0.62086	FALSE
PG251391	Q9NUU7|F6QDS0	tr|F6QDS0|F6QDS0_HUMAN HCG2043426; isoform CRA_b OS=Homo sapiens GN=hCG_2043426 PE=1 SV=1	F6QDS0	-0.0396887	0.506213	0.166475	0.0374635	-0.0867434	0.301554	-0.0155912	0.650884	FALSE
PG257425	Q9UPT8	sp|Q9UPT8|ZC3H4_HUMAN Zinc finger CCCH domain-containing protein 4 OS=Homo sapiens GN=ZC3H4 PE=1 SV=3	Q9UPT8	-0.0410655	0.478882	0.103494	0.125839	0.0833896	0.339041	0.0349034	0.598471	FALSE
PG248684	P08758	sp|P08758|ANXA5_HUMAN Annexin A5 OS=Homo sapiens GN=ANXA5 PE=1 SV=2	P08758	0.220748	0.261776	0.260933	0.0133761	0.0132253	0.503006	0.165617	0.231045	FALSE
PG254119	P23511|P23511-2	sp|P23511|NFYA_HUMAN Nuclear transcription factor Y subunit alpha OS=Homo sapiens GN=NFYA PE=1 SV=2	P23511	-0.537942	0.136888	-2.46555	0.0187048	-0.491787	0.144678	-0.0887943	0.516686	TRUE
PG245621	P63173	sp|P63173|RL38_HUMAN 60S ribosomal protein L38 OS=Homo sapiens GN=RPL38 PE=1 SV=2	P63173	-0.0572984	0.526983	-0.117301	0.193186	0.0322427	0.503889	0.0443026	0.64996	FALSE
PG246044	O60493	sp|O60493|SNX3_HUMAN Sorting nexin-3 OS=Homo sapiens GN=SNX3 PE=1 SV=3	O60493	0.0762421	0.447922	0.0349126	0.42966	-0.122756	0.197067	-0.111463	0.351457	FALSE
PG247892	Q9H4A3|Q9H4A3-2|Q9H4A3-5|Q9H4A3-6|Q9H4A3-7|F5GWT4	sp|Q9H4A3-7|WNK1_HUMAN Isoform 6 of Serine/threonine-protein kinase WNK1 OS=Homo sapiens GN=WNK1	Q9H4A3-7	0.00918321	0.651276	0.144561	0.0696798	0.173443	0.185003	0.0648836	0.517821	FALSE
PG254950	P30405	sp|P30405|PPIF_HUMAN Peptidyl-prolyl cis-trans isomerase F; mitochondrial OS=Homo sapiens GN=PPIF PE=1 SV=1	P30405	-0.202874	0.364002	-1.97904	0.021336	-0.14811	0.167524	-0.128145	0.310405	TRUE
PG246885	Q15363	sp|Q15363|TMED2_HUMAN Transmembrane emp24 domain-containing protein 2 OS=Homo sapiens GN=TMED2 PE=1 SV=1	Q15363	-0.00975067	0.655446	0.214536	0.0449773	0.772518	0.0250574	0.170266	0.206123	TRUE
PG250355	Q14011	sp|Q14011|CIRBP_HUMAN Cold-inducible RNA-binding protein OS=Homo sapiens GN=CIRBP PE=1 SV=1	Q14011	-0.103639	0.272672	0.0122918	0.492372	0.162692	0.197657	0.521738	0.0356466	FALSE
PG256424	O95793|O95793-2	sp|O95793|STAU1_HUMAN Double-stranded RNA-binding protein Staufen homolog 1 OS=Homo sapiens GN=STAU1 PE=1 SV=2	O95793	-0.0225341	0.617116	0.190961	0.0269344	0.0709511	0.299896	-0.0688323	0.506997	FALSE
PG254780	Q96GD0	sp|Q96GD0|PLPP_HUMAN Pyridoxal phosphate phosphatase OS=Homo sapiens GN=PDXP PE=1 SV=2	Q96GD0	-0.0228269	0.577802	-0.0768284	0.173393	0.0149644	0.499232	0.0807336	0.389537	FALSE
PG244286	Q9BVI4	sp|Q9BVI4|NOC4L_HUMAN Nucleolar complex protein 4 homolog OS=Homo sapiens GN=NOC4L PE=1 SV=1	Q9BVI4	0.0581927	0.513381	0.19419	0.0471076	0.0906795	0.313026	-0.0657777	0.496244	FALSE
PG256215	Q96B97|Q96B97-2|Q5JPT2	sp|Q96B97|SH3K1_HUMAN SH3 domain-containing kinase-binding protein 1 OS=Homo sapiens GN=SH3KBP1 PE=1 SV=2	Q96B97	0.146439	0.152518	0.269006	0.0113474	0.0103024	0.515474	-0.0126002	0.650884	FALSE
PG252616	P51570|P51570-2	sp|P51570-2|GALK1_HUMAN Isoform 2 of Galactokinase OS=Homo sapiens GN=GALK1	P51570-2	0.0536285	0.515027	0.157014	0.0737061	0.12132	0.213347	-0.0871403	0.368742	FALSE
PG250369	P61024	sp|P61024|CKS1_HUMAN Cyclin-dependent kinases regulatory subunit 1 OS=Homo sapiens GN=CKS1B PE=1 SV=1	P61024	-0.06516	0.439349	-0.325649	0.0356172	0.0208211	0.479166	-0.0909589	0.376744	FALSE
PG244897	Q16401|Q16401-2	sp|Q16401|PSMD5_HUMAN 26S proteasome non-ATPase regulatory subunit 5 OS=Homo sapiens GN=PSMD5 PE=1 SV=3	Q16401	-0.021609	0.599008	0.0453354	0.302192	-0.16016	0.158471	-0.116626	0.30708	FALSE
PG248121	O14561	sp|O14561|ACPM_HUMAN Acyl carrier protein; mitochondrial OS=Homo sapiens GN=NDUFAB1 PE=1 SV=3	O14561	-0.105403	0.457177	-1.32028	0.0184598	-0.347226	0.0583048	-0.349452	0.295561	TRUE
PG248553	P50583	sp|P50583|AP4A_HUMAN Bis(5'-nucleosyl)-tetraphosphatase [asymmetrical] OS=Homo sapiens GN=NUDT2 PE=1 SV=3	P50583	-0.109865	0.324874	0.0201325	0.464543	-0.125787	0.185988	-0.15628	0.359878	FALSE
PG248075	Q9NUJ1	sp|Q9NUJ1|ABHDA_HUMAN Mycophenolic acid acyl-glucuronide esterase; mitochondrial OS=Homo sapiens GN=ABHD10 PE=1 SV=1	Q9NUJ1	0.083921	0.33717	0.185022	0.0316358	-0.250504	0.103368	-0.253988	0.136565	FALSE
PG246710	Q92734|Q92734-2	sp|Q92734|TFG_HUMAN Protein TFG OS=Homo sapiens GN=TFG PE=1 SV=2	Q92734	-0.0188821	0.637958	-0.0862778	0.23195	-0.00990517	0.51694	0.0943599	0.3603	FALSE
PG249103	Q99700|Q99700-2|Q99700-4|H0YH87|V9GY86|F8VQP2|F8WB06	sp|Q99700|ATX2_HUMAN Ataxin-2 OS=Homo sapiens GN=ATXN2 PE=1 SV=2	Q99700	-0.0862231	0.361871	0.168628	0.0540559	-0.156178	0.289318	0.112133	0.317022	FALSE
PG242858	Q9P0J7	sp|Q9P0J7|KCMF1_HUMAN E3 ubiquitin-protein ligase KCMF1 OS=Homo sapiens GN=KCMF1 PE=1 SV=2	Q9P0J7	0.00238304	0.672428	0.0982701	0.196328	0.238613	0.0998341	0.42244	0.133819	FALSE
PG248627	P18085	sp|P18085|ARF4_HUMAN ADP-ribosylation factor 4 OS=Homo sapiens GN=ARF4 PE=1 SV=3	P18085	-0.079545	0.469327	-0.913753	0.00580271	-0.155706	0.233537	-0.215104	0.23485	TRUE
PG248783	Q68CP9|Q68CP9-3	sp|Q68CP9|ARID2_HUMAN AT-rich interactive domain-containing protein 2 OS=Homo sapiens GN=ARID2 PE=1 SV=2	Q68CP9	0.0466696	0.477873	0.0772812	0.226231	-0.098101	0.248058	0.171173	0.234929	FALSE
PG251105	Q9H501	sp|Q9H501|ESF1_HUMAN ESF1 homolog OS=Homo sapiens GN=ESF1 PE=1 SV=1	Q9H501	-0.111139	0.252099	0.0430549	0.335415	-0.0625967	0.339621	-0.0037269	0.672345	FALSE
PG253046	Q8IXQ4|A0A0A0MRI1	sp|Q8IXQ4|GPAM1_HUMAN GPALPP motifs-containing protein 1 OS=Homo sapiens GN=GPALPP1 PE=1 SV=1	Q8IXQ4	-0.00698962	0.662324	0.082402	0.16495	-0.0182091	0.511275	0.165005	0.367089	FALSE
PG247337	P07477|E7EQ64	tr|E7EQ64|E7EQ64_HUMAN Trypsin-1 OS=Homo sapiens GN=PRSS1 PE=1 SV=1	E7EQ64	-0.0320459	0.613653	-0.0145765	0.506909	0.172911	0.418945	0.0481684	0.648351	FALSE
PG257574	A0A0C4DFX9	tr|A0A0C4DFX9|A0A0C4DFX9_HUMAN Negative elongation factor A OS=Homo sapiens GN=NELFA PE=1 SV=1	A0A0C4DFX9	0.102105	0.414174	0.277259	0.0221263	0.127395	0.253476	0.125674	0.406452	FALSE
PG253193	Q9UJ83|Q9UJ83-2|Q9UJ83-4|Q9UJ83-3	sp|Q9UJ83|HACL1_HUMAN 2-hydroxyacyl-CoA lyase 1 OS=Homo sapiens GN=HACL1 PE=1 SV=2	Q9UJ83	0.184546	0.299917	-0.0396163	0.400721	-0.267472	0.184546	-0.250523	0.229082	FALSE
PG252937	Q8N335	sp|Q8N335|GPD1L_HUMAN Glycerol-3-phosphate dehydrogenase 1-like protein OS=Homo sapiens GN=GPD1L PE=1 SV=1	Q8N335	0.18127	0.118102	0.181711	0.0523665	-0.109039	0.222464	-0.0385927	0.593054	FALSE
PG243584	Q9H8S9|Q7L9L4|Q7L9L4-2	sp|Q7L9L4-2|MOB1B_HUMAN Isoform 2 of MOB kinase activator 1B OS=Homo sapiens GN=MOB1B	Q7L9L4-2	0.0443655	0.485238	0.160093	0.0358073	-0.0804193	0.271533	0.0596427	0.549301	FALSE
PG256670	P11441|Q5HY81	tr|Q5HY81|Q5HY81_HUMAN Ubiquitin-like protein 4A OS=Homo sapiens GN=UBL4A PE=1 SV=2	Q5HY81	-0.0189683	0.63974	-0.194531	0.0963393	-0.185713	0.16855	0.0609143	0.518539	FALSE
PG243720	Q14696	sp|Q14696|MESD_HUMAN LDLR chaperone MESD OS=Homo sapiens GN=MESDC2 PE=1 SV=2	Q14696	0.0412607	0.506213	0.185357	0.0203285	-0.178185	0.118744	-0.0460756	0.529619	FALSE
PG246608	Q9UKN8	sp|Q9UKN8|TF3C4_HUMAN General transcription factor 3C polypeptide 4 OS=Homo sapiens GN=GTF3C4 PE=1 SV=2	Q9UKN8	0.0694417	0.617635	-0.0121512	0.521699	-0.00220851	0.534477	-0.0488081	0.539949	FALSE
PG245763	Q9Y6N5	sp|Q9Y6N5|SQRD_HUMAN Sulfide:quinone oxidoreductase; mitochondrial OS=Homo sapiens GN=SQRDL PE=1 SV=1	Q9Y6N5	0.0240466	0.62081	0.135543	0.182996	-0.120908	0.197657	-0.195963	0.279019	FALSE
PG250991	Q9UK59	sp|Q9UK59|DBR1_HUMAN Lariat debranching enzyme OS=Homo sapiens GN=DBR1 PE=1 SV=2	Q9UK59	0.0740666	0.371314	0.226377	0.0199721	0.0826707	0.357342	-0.036258	0.575734	FALSE
PG260432	F8VP89	tr|F8VP89|F8VP89_HUMAN Eukaryotic translation initiation factor 4B (Fragment) OS=Homo sapiens GN=EIF4B PE=1 SV=1	F8VP89	-0.482076	0.026101	-1.36366	0.00207327	-0.170874	0.136115	-0.0599796	0.549923	TRUE
PG255719	Q9Y3A5	sp|Q9Y3A5|SBDS_HUMAN Ribosome maturation protein SBDS OS=Homo sapiens GN=SBDS PE=1 SV=4	Q9Y3A5	0.0831202	0.307989	0.222869	0.0131251	0.0322665	0.486476			FALSE
PG252348	Q13630	sp|Q13630|FCL_HUMAN GDP-L-fucose synthase OS=Homo sapiens GN=TSTA3 PE=1 SV=1	Q13630	0.00604927	0.662415	0.107864	0.12728	-0.0768967	0.324655	-0.102686	0.3445	FALSE
PG245746	P50452	sp|P50452|SPB8_HUMAN Serpin B8 OS=Homo sapiens GN=SERPINB8 PE=1 SV=2	P50452	-0.0395407	0.56341	0.0154847	0.48395	0.377845	0.0346613	0.375987	0.0651641	FALSE
PG254274	Q96P11-2	sp|Q96P11-2|NSUN5_HUMAN Isoform 2 of Probable 28S rRNA (cytosine-C(5))-methyltransferase OS=Homo sapiens GN=NSUN5	Q96P11-2	0.0246855	0.598097	0.0797581	0.240275	-0.059111	0.452222	0.0595943	0.581246	FALSE
PG242481	P54105	sp|P54105|ICLN_HUMAN Methylosome subunit pICln OS=Homo sapiens GN=CLNS1A PE=1 SV=1	P54105	-0.0475779	0.546999	-0.21491	0.0534838	0.00776987	0.518599	-0.0227605	0.623672	FALSE
PG243735	Q96T58	sp|Q96T58|MINT_HUMAN Msx2-interacting protein OS=Homo sapiens GN=SPEN PE=1 SV=1	Q96T58	0.057063	0.399352	0.134472	0.0589786	0.0379103	0.422632	0.131467	0.362531	FALSE
PG246966	P62072	sp|P62072|TIM10_HUMAN Mitochondrial import inner membrane translocase subunit Tim10 OS=Homo sapiens GN=TIMM10 PE=1 SV=1	P62072	-0.0979349	0.28709	0.0200697	0.483368	-0.160374	0.180933	-0.103431	0.399184	FALSE
PG246844	Q04206|Q04206-2|Q04206-3|Q2TAM5|E9PKH5|A0A087X0W8	sp|Q04206|TF65_HUMAN Transcription factor p65 OS=Homo sapiens GN=RELA PE=1 SV=2	Q04206	-0.011009	0.65503	0.065095	0.256044	0.0294828	0.466512	-0.0202373	0.619823	FALSE
PG245035	P11233	sp|P11233|RALA_HUMAN Ras-related protein Ral-A OS=Homo sapiens GN=RALA PE=1 SV=1	P11233	0.113061	0.549759	0.0703641	0.247602	-0.134147	0.24717	0.215699	0.249605	FALSE
PG243575	Q8IUF8|Q8IUF8-4	sp|Q8IUF8|MINA_HUMAN Bifunctional lysine-specific demethylase and histidyl-hydroxylase MINA OS=Homo sapiens GN=MINA PE=1 SV=1	Q8IUF8	0.172478	0.104843	0.257246	0.00696457	-0.0206332	0.492472	-0.058302	0.528774	FALSE
PG252170	Q9NZ08|Q9NZ08-2	sp|Q9NZ08-2|ERAP1_HUMAN Isoform 2 of Endoplasmic reticulum aminopeptidase 1 OS=Homo sapiens GN=ERAP1	Q9NZ08-2	-0.0323771	0.540021	0.0508576	0.319443	-0.0719241	0.324031	-0.191772	0.18068	FALSE
PG255068	Q92620	sp|Q92620|PRP16_HUMAN Pre-mRNA-splicing factor ATP-dependent RNA helicase PRP16 OS=Homo sapiens GN=DHX38 PE=1 SV=2	Q92620	-0.086796	0.435948	0.0874843	0.260733	-0.114881	0.336061	0.151898	0.398022	FALSE
PG248930	Q9HD20|Q9HD20-2	sp|Q9HD20|AT131_HUMAN Manganese-transporting ATPase 13A1 OS=Homo sapiens GN=ATP13A1 PE=1 SV=2	Q9HD20	0.00621532	0.662157	0.127415	0.18648	0.166881	0.184546	0.00275	0.681912	FALSE
PG246424	Q6P1N9|E5RG17	tr|E5RG17|E5RG17_HUMAN Putative deoxyribonuclease TATDN1 (Fragment) OS=Homo sapiens GN=TATDN1 PE=1 SV=1	E5RG17	0.0592889	0.405047	0.201301	0.0559085	0.114949	0.232404	0.0470425	0.531186	FALSE
PG252709	P60520|H3BSM5	sp|P60520|GBRL2_HUMAN Gamma-aminobutyric acid receptor-associated protein-like 2 OS=Homo sapiens GN=GABARAPL2 PE=1 SV=1	P60520	-0.149666	0.263871	-0.135046	0.068875	-0.100571	0.341179	-0.158853	0.336796	FALSE
PG245163	Q8IXT5	sp|Q8IXT5|RB12B_HUMAN RNA-binding protein 12B OS=Homo sapiens GN=RBM12B PE=1 SV=2	Q8IXT5	0.0259249	0.605529	0.136959	0.120273	0.0653736	0.336341	-0.0193591	0.623672	FALSE
PG262399	F5H1Z8	tr|F5H1Z8|F5H1Z8_HUMAN Tyrosine-protein phosphatase non-receptor type 6 (Fragment) OS=Homo sapiens GN=PTPN6 PE=1 SV=8	F5H1Z8	-0.0312979	0.581666	-0.0289179	0.446023	-0.23565	0.213347			FALSE
PG255692	P53992	sp|P53992|SC24C_HUMAN Protein transport protein Sec24C OS=Homo sapiens GN=SEC24C PE=1 SV=3	P53992	0.0114406	0.644982	0.165589	0.060077	-0.0559462	0.357993	-0.0540351	0.530618	FALSE
PG253760	P61244|P61244-2	sp|P61244|MAX_HUMAN Protein max OS=Homo sapiens GN=MAX PE=1 SV=1	P61244	-0.0742748	0.407437	0.00707913	0.513597	-0.0474781	0.426159	-0.0434982	0.592045	FALSE
PG242410	P63241|P63241-2	sp|P63241-2|IF5A1_HUMAN Isoform 2 of Eukaryotic translation initiation factor 5A-1 OS=Homo sapiens GN=EIF5A	P63241-2	-0.514155	0.179625	-1.18365	0.00348007	-0.118622	0.447424	-0.0796932	0.518539	TRUE
PG248761	P25098	sp|P25098|ARBK1_HUMAN Beta-adrenergic receptor kinase 1 OS=Homo sapiens GN=GRK2 PE=1 SV=2	P25098	0.041963	0.532627	0.118714	0.110981	-0.0390419	0.432647	0.0502115	0.505158	FALSE
PG245680	Q9GZS1-2	sp|Q9GZS1-2|RPA49_HUMAN Isoform 2 of DNA-directed RNA polymerase I subunit RPA49 OS=Homo sapiens GN=POLR1E	Q9GZS1-2	0.0284036	0.584729	0.191714	0.0674876	0.134295	0.285545	0.0896336	0.551528	FALSE
PG251077	Q9P013	sp|Q9P013|CWC15_HUMAN Spliceosome-associated protein CWC15 homolog OS=Homo sapiens GN=CWC15 PE=1 SV=2	Q9P013	-0.00765888	0.665847	0.0791284	0.206763	-0.0321979	0.461562	0.0354184	0.586659	FALSE
PG242037	Q96EB6	sp|Q96EB6|SIR1_HUMAN NAD-dependent protein deacetylase sirtuin-1 OS=Homo sapiens GN=SIRT1 PE=1 SV=2	Q96EB6	0.0961948	0.347041	0.218163	0.0294286	-0.303705	0.08189	-0.0669973	0.462004	FALSE
PG251743	Q9UBC3|Q9UBC3-2|Q9UBC3-3|Q9UBC3-6	sp|Q9UBC3|DNM3B_HUMAN DNA (cytosine-5)-methyltransferase 3B OS=Homo sapiens GN=DNMT3B PE=1 SV=1	Q9UBC3	-0.436042	0.14118	-2.73606	0.0122658					TRUE
PG256649	Q70J99	sp|Q70J99|UN13D_HUMAN Protein unc-13 homolog D OS=Homo sapiens GN=UNC13D PE=1 SV=1	Q70J99	-0.177198	0.136888	-0.246546	0.0126124	-0.0827127	0.290491	-0.1196	0.30575	FALSE
PG248366	Q16186	sp|Q16186|ADRM1_HUMAN Proteasomal ubiquitin receptor ADRM1 OS=Homo sapiens GN=ADRM1 PE=1 SV=2	Q16186	-0.0991449	0.395766	0.132042	0.176161	0.186355	0.190786	-0.0132087	0.64984	FALSE
PG248574	P84085	sp|P84085|ARF5_HUMAN ADP-ribosylation factor 5 OS=Homo sapiens GN=ARF5 PE=1 SV=2	P84085	-0.529024	0.106788	-1.87633	0.000432929	-0.239982	0.0824521	-0.154765	0.280724	TRUE
PG252654	P63218	sp|P63218|GBG5_HUMAN Guanine nucleotide-binding protein G(I)/G(S)/G(O) subunit gamma-5 OS=Homo sapiens GN=GNG5 PE=1 SV=3	P63218	-0.167298	0.244084	-0.369802	0.0114101	0.164998	0.172152	0.0857505	0.471545	FALSE
PG252201	Q9NTX5|Q9NTX5-2|Q9NTX5-6	sp|Q9NTX5|ECHD1_HUMAN Ethylmalonyl-CoA decarboxylase OS=Homo sapiens GN=ECHDC1 PE=1 SV=2	Q9NTX5	-0.0539816	0.436274	0.0344891	0.483677	-0.0967812	0.250572	-0.181583	0.224076	FALSE
PG247147	Q12815|F8W130	tr|F8W130|F8W130_HUMAN Tastin OS=Homo sapiens GN=TROAP PE=1 SV=1	F8W130	0.0208222	0.659048	-0.594526	0.0216714					TRUE
PG243716	Q9BQA1	sp|Q9BQA1|MEP50_HUMAN Methylosome protein 50 OS=Homo sapiens GN=WDR77 PE=1 SV=1	Q9BQA1	0.00140688	0.682446	0.0371203	0.359005	-0.14091	0.242995	-0.0504819	0.515275	FALSE
PG254420	P32322|P32322-3	sp|P32322-3|P5CR1_HUMAN Isoform 3 of Pyrroline-5-carboxylate reductase 1; mitochondrial OS=Homo sapiens GN=PYCR1	P32322-3	9.7821e-05	0.682446	-0.0331492	0.378204	-0.056845	0.366421	-0.116933	0.304102	FALSE
PG243635	Q16539-2	sp|Q16539-2|MK14_HUMAN Isoform CSBP1 of Mitogen-activated protein kinase 14 OS=Homo sapiens GN=MAPK14	Q16539-2	-0.0529635	0.400316	-0.0807159	0.138237	-0.0468076	0.379756	-0.0049367	0.669248	FALSE
PG251047	Q96GG9|C9JVE2	sp|Q96GG9|DCNL1_HUMAN DCN1-like protein 1 OS=Homo sapiens GN=DCUN1D1 PE=1 SV=1	Q96GG9	-0.0485258	0.516734	0.137162	0.0939749	-0.0142632	0.511077	-0.189016	0.279019	FALSE
PG248182	Q13085|Q13085-4	sp|Q13085-4|ACACA_HUMAN Isoform 4 of Acetyl-CoA carboxylase 1 OS=Homo sapiens GN=ACACA	Q13085-4	-0.0584663	0.437135	0.0521162	0.34632	-0.113901	0.195032	-0.16708	0.200367	FALSE
PG243845	Q99417	tr|A0A087WV05|A0A087WV05_HUMAN Uncharacterized protein OS=Homo sapiens PE=4 SV=1	A0A087WV05	-0.0199978	0.617116	0.0776081	0.210827	-0.35043	0.0819298	-0.188374	0.283766	FALSE
PG252362	Q9Y2D4|A0A0U1RRB6	tr|A0A0U1RRB6|A0A0U1RRB6_HUMAN Exocyst complex component 6B OS=Homo sapiens GN=EXOC6B PE=1 SV=1	A0A0U1RRB6	-0.282801	0.43295	-1.88503	0.0216091	-0.0181908	0.488784	0.0148336	0.643201	TRUE
PG244244	P56556|A0A0C4DGS0	sp|P56556|NDUA6_HUMAN NADH dehydrogenase [ubiquinone] 1 alpha subcomplex subunit 6 OS=Homo sapiens GN=NDUFA6 PE=1 SV=3	P56556	0.045037	0.568216	0.299884	0.0202375	-0.258937	0.096671	-0.125008	0.397131	FALSE
PG247621	Q9UIA9|E7ESC6	tr|E7ESC6|E7ESC6_HUMAN Exportin-7 OS=Homo sapiens GN=XPO7 PE=1 SV=1	E7ESC6	-0.0481188	0.562837	0.05725	0.395754	-0.130865	0.188111	-0.141967	0.256059	FALSE
PG252570	P35637|P35637-2|H3BPE7	tr|H3BPE7|H3BPE7_HUMAN RNA-binding protein FUS OS=Homo sapiens GN=FUS PE=1 SV=1	H3BPE7	0.00670828	0.667589	0.122844	0.113122	0.0398525	0.438678	0.0607094	0.515082	FALSE
PG244979	Q92930	sp|Q92930|RAB8B_HUMAN Ras-related protein Rab-8B OS=Homo sapiens GN=RAB8B PE=1 SV=2	Q92930	0.0445594	0.598649	0.244544	0.0668877					FALSE
PG256801	Q86U90	sp|Q86U90|YRDC_HUMAN YrdC domain-containing protein; mitochondrial OS=Homo sapiens GN=YRDC PE=1 SV=1	Q86U90	-0.0423618	0.543376	-0.133761	0.0877	0.0788898	0.400772	-4.16191e-05	0.68208	FALSE
PG247561	Q4G0F5	sp|Q4G0F5|VP26B_HUMAN Vacuolar protein sorting-associated protein 26B OS=Homo sapiens GN=VPS26B PE=1 SV=2	Q4G0F5	-0.0234744	0.580181	0.0953761	0.198008	-0.114784	0.24585	-0.196037	0.175889	FALSE
PG244020	O95298	sp|O95298|NDUC2_HUMAN NADH dehydrogenase [ubiquinone] 1 subunit C2 OS=Homo sapiens GN=NDUFC2 PE=1 SV=1	O95298	-0.0232221	0.602775	-0.0346416	0.354823	-0.216469	0.0962709	-0.206018	0.262683	FALSE
PG252128	Q5UCC4|Q5UCC4-2|M0R2A0	tr|M0R2A0|M0R2A0_HUMAN ER membrane protein complex subunit 10 OS=Homo sapiens GN=EMC10 PE=1 SV=1	M0R2A0	0.0783013	0.420689	0.109971	0.141183	-0.0938965	0.331622	-0.0560643	0.485239	FALSE
PG250829	Q10570	sp|Q10570|CPSF1_HUMAN Cleavage and polyadenylation specificity factor subunit 1 OS=Homo sapiens GN=CPSF1 PE=1 SV=2	Q10570	0.0350081	0.576212	0.186623	0.016472	-0.0133372	0.49923	-0.00301477	0.67387	FALSE
PG253905	P53582	sp|P53582|MAP11_HUMAN Methionine aminopeptidase 1 OS=Homo sapiens GN=METAP1 PE=1 SV=2	P53582	0.143724	0.191018	0.228226	0.0172405	-0.0245974	0.461982	-0.0904482	0.421898	FALSE
PG255227	Q96M27|Q96M27-2|Q96M27-3	sp|Q96M27-2|PRRC1_HUMAN Isoform 2 of Protein PRRC1 OS=Homo sapiens GN=PRRC1	Q96M27-2	-0.0924909	0.26293	0.129335	0.0661127	-0.0443914	0.403766	0.00563684	0.665557	FALSE
PG244848	Q8NAV1	sp|Q8NAV1|PR38A_HUMAN Pre-mRNA-splicing factor 38A OS=Homo sapiens GN=PRPF38A PE=1 SV=1	Q8NAV1	0.0205025	0.626067	0.0864342	0.175831	-0.221688	0.108692	0.373489	0.0845106	FALSE
PG251417	Q9BTC0	sp|Q9BTC0|DIDO1_HUMAN Death-inducer obliterator 1 OS=Homo sapiens GN=DIDO1 PE=1 SV=5	Q9BTC0	-0.0737886	0.444673	-0.0462943	0.378204	-0.0580498	0.341096	0.135447	0.456664	FALSE
PG252234	O43427|O43427-2	sp|O43427|FIBP_HUMAN Acidic fibroblast growth factor intracellular-binding protein OS=Homo sapiens GN=FIBP PE=1 SV=3	O43427	0.0601192	0.455312	0.184212	0.0206775	-0.140154	0.271533	0.0534374	0.531392	FALSE
PG246950	O43617|O43617-2|A0A087WWM0	tr|A0A087WWM0|A0A087WWM0_HUMAN Trafficking protein particle complex subunit 3 OS=Homo sapiens GN=TRAPPC3 PE=1 SV=1	A0A087WWM0	-0.060725	0.424674	-0.167703	0.0489742	-0.13212	0.237516	-0.093249	0.575734	FALSE
PG251023	Q9BQ39	sp|Q9BQ39|DDX50_HUMAN ATP-dependent RNA helicase DDX50 OS=Homo sapiens GN=DDX50 PE=1 SV=1	Q9BQ39	0.0991351	0.364002	0.202835	0.0763677	-0.0556273	0.442676	0.0437467	0.644852	FALSE
PG247102	O15533|O15533-2|O15533-3|A2AB90|A0A0G2JH37|A0A0G2JKZ1|Q6P1N7|A0A0A0MSV9	tr|A0A0A0MSV9|A0A0A0MSV9_HUMAN Tapasin OS=Homo sapiens GN=TAPBP PE=1 SV=1	A0A0A0MSV9	0.304695	0.329351	0.195033	0.0671706	-0.03811	0.47225	0.0735752	0.478991	FALSE
PG255630	P62861	sp|P62861|RS30_HUMAN 40S ribosomal protein S30 OS=Homo sapiens GN=FAU PE=1 SV=1	P62861	-0.039703	0.523003	-0.0356962	0.379155	0.215405	0.134397	0.603376	0.0443422	TRUE
PG250685	Q8IUI8	sp|Q8IUI8|CRLF3_HUMAN Cytokine receptor-like factor 3 OS=Homo sapiens GN=CRLF3 PE=1 SV=2	Q8IUI8	0.034292	0.571766	0.15238	0.0475344	-0.157235	0.15108	-0.267644	0.156682	FALSE
PG244152	P51970	sp|P51970|NDUA8_HUMAN NADH dehydrogenase [ubiquinone] 1 alpha subcomplex subunit 8 OS=Homo sapiens GN=NDUFA8 PE=1 SV=3	P51970	-0.0392688	0.570613	-0.125098	0.160837	-0.323982	0.0743189	-0.262248	0.221196	FALSE
PG248172	P36639|P36639-2|P36639-3|P36639-4	sp|P36639|8ODP_HUMAN 7;8-dihydro-8-oxoguanine triphosphatase OS=Homo sapiens GN=NUDT1 PE=1 SV=3	P36639	0.448855	0.173987	0.272725	0.00436333	-0.274696	0.0743189	-0.201028	0.229187	FALSE
PG252372	Q9NSI2	sp|Q9NSI2|F207A_HUMAN Protein FAM207A OS=Homo sapiens GN=FAM207A PE=1 SV=2	Q9NSI2	0.0465837	0.524306	0.198316	0.0525476	-0.00278375	0.531835	-0.0309994	0.633347	FALSE
PG256134	Q96ST3	sp|Q96ST3|SIN3A_HUMAN Paired amphipathic helix protein Sin3a OS=Homo sapiens GN=SIN3A PE=1 SV=2	Q96ST3	0.0173221	0.624539	0.153747	0.0747262	-0.0172206	0.500645	0.0659252	0.612641	FALSE
PG255834	P67812|P67812-3|P67812-4|H0YNG3	sp|P67812-3|SC11A_HUMAN Isoform 3 of Signal peptidase complex catalytic subunit SEC11A OS=Homo sapiens GN=SEC11A	P67812-3	-0.146515	0.353392	0.151612	0.0617872	0.34208	0.125263	0.0341516	0.650703	FALSE
PG244293	Q9NPE3	sp|Q9NPE3|NOP10_HUMAN H/ACA ribonucleoprotein complex subunit 3 OS=Homo sapiens GN=NOP10 PE=1 SV=1	Q9NPE3	0.388295	0.276619	0.337118	0.0265733	-0.493352	0.115098	-0.170445	0.29529	FALSE
PG247753	Q6RFH5|Q6RFH5-2	sp|Q6RFH5|WDR74_HUMAN WD repeat-containing protein 74 OS=Homo sapiens GN=WDR74 PE=1 SV=1	Q6RFH5	-0.00190992	0.680661	0.21471	0.012738	-0.208718	0.112464	-0.0862786	0.375576	FALSE
PG251817	Q96EY1	sp|Q96EY1|DNJA3_HUMAN DnaJ homolog subfamily A member 3; mitochondrial OS=Homo sapiens GN=DNAJA3 PE=1 SV=2	Q96EY1	-0.0240661	0.581095	0.0328184	0.387644	-0.143719	0.152489	-0.134386	0.325149	FALSE
PG256249	Q14493|F8W8D3	tr|F8W8D3|F8W8D3_HUMAN Histone RNA hairpin-binding protein OS=Homo sapiens GN=SLBP PE=1 SV=1	F8W8D3	0.0701625	0.421453	0.206081	0.0340055	0.188923	0.137715	0.219755	0.194367	FALSE
PG249376	O14981|A0A0A0MTH9	tr|A0A0A0MTH9|A0A0A0MTH9_HUMAN TATA-binding protein-associated factor 172 OS=Homo sapiens GN=BTAF1 PE=1 SV=1	A0A0A0MTH9	-0.00503158	0.67426	0.070752	0.252814	-0.0618172	0.333966	-0.0327396	0.583701	FALSE
PG255832	P61619|B4DR61	tr|B4DR61|B4DR61_HUMAN Protein transport protein Sec61 subunit alpha isoform 1 OS=Homo sapiens GN=SEC61A1 PE=1 SV=1	B4DR61	-0.131648	0.424963	-0.00555049	0.546169	-0.0899634	0.362528	-0.089773	0.362163	FALSE
PG254293	O00330|O00330-3	sp|O00330|ODPX_HUMAN Pyruvate dehydrogenase protein X component; mitochondrial OS=Homo sapiens GN=PDHX PE=1 SV=3	O00330	0.0544513	0.423362	0.116332	0.159748	-0.249646	0.115098	-0.134462	0.343828	FALSE
PG255818	Q9HCN8	sp|Q9HCN8|SDF2L_HUMAN Stromal cell-derived factor 2-like protein 1 OS=Homo sapiens GN=SDF2L1 PE=1 SV=2	Q9HCN8	-0.48887	0.118102	-1.29046	0.000467053	-0.195563	0.106267	-0.047506	0.542362	TRUE
PG249567	P04040	sp|P04040|CATA_HUMAN Catalase OS=Homo sapiens GN=CAT PE=1 SV=3	P04040	-0.0126697	0.627354	-0.00576442	0.518661	-0.105824	0.242273	-0.123413	0.304544	FALSE
PG251792	P09884|A0A087WU64|A6NMQ1	tr|A6NMQ1|A6NMQ1_HUMAN DNA polymerase OS=Homo sapiens GN=POLA1 PE=1 SV=1	A6NMQ1	0.0509025	0.432797	0.064747	0.274195	0.189729	0.177133	-0.0242716	0.618561	FALSE
PG244114	P56181-2	sp|P56181-2|NDUV3_HUMAN Isoform 2 of NADH dehydrogenase [ubiquinone] flavoprotein 3; mitochondrial OS=Homo sapiens GN=NDUFV3	P56181-2	0.0149395	0.620527	0.118631	0.0844765	0.152286	0.155585	0.0676542	0.47605	FALSE
PG249045	O14497	sp|O14497|ARI1A_HUMAN AT-rich interactive domain-containing protein 1A OS=Homo sapiens GN=ARID1A PE=1 SV=3	O14497	-0.026616	0.594073	0.146371	0.0775441	-0.0283591	0.47079	-0.0216508	0.616188	FALSE
PG245223	Q9UL25	sp|Q9UL25|RAB21_HUMAN Ras-related protein Rab-21 OS=Homo sapiens GN=RAB21 PE=1 SV=3	Q9UL25	-0.0153608	0.648222	-0.0838537	0.242838	0.0992594	0.248759	0.17113	0.295561	FALSE
PG252751	Q14161	sp|Q14161|GIT2_HUMAN ARF GTPase-activating protein GIT2 OS=Homo sapiens GN=GIT2 PE=1 SV=2	Q14161	0.0254857	0.599008	-0.00770879	0.530182	-0.0790752	0.341177	-0.00807086	0.659559	FALSE
PG256433	Q96SI9	sp|Q96SI9|STRBP_HUMAN Spermatid perinuclear RNA-binding protein OS=Homo sapiens GN=STRBP PE=1 SV=1	Q96SI9	-0.0767097	0.400316	-0.0641805	0.212698	0.00807028	0.527382	0.0638544	0.51364	FALSE
PG251268	Q8NEZ5	sp|Q8NEZ5|FBX22_HUMAN F-box only protein 22 OS=Homo sapiens GN=FBXO22 PE=1 SV=1	Q8NEZ5	-0.007566	0.664509	-0.296044	0.0114101	-0.0724746	0.308066	-0.282952	0.144055	FALSE
PG247213	Q15643	sp|Q15643|TRIPB_HUMAN Thyroid receptor-interacting protein 11 OS=Homo sapiens GN=TRIP11 PE=1 SV=3	Q15643	-0.252012	0.224819	-0.940834	0.0104518			-0.143308	0.253549	TRUE
PG243526	P42167	sp|P42167|LAP2B_HUMAN Lamina-associated polypeptide 2; isoforms beta/gamma OS=Homo sapiens GN=TMPO PE=1 SV=2	P42167	0.000315897	0.665223	-0.0164563	0.53899			-0.0296166	0.624453	FALSE
PG248280	Q09666	sp|Q09666|AHNK_HUMAN Neuroblast differentiation-associated protein AHNAK OS=Homo sapiens GN=AHNAK PE=1 SV=2	Q09666	-0.0971466	0.33173	-0.0600569	0.295091	0.0753532	0.381286	-0.243537	0.253549	FALSE
PG254157	Q5SRE5	sp|Q5SRE5|NU188_HUMAN Nucleoporin NUP188 homolog OS=Homo sapiens GN=NUP188 PE=1 SV=1	Q5SRE5	-0.00630452	0.665847	0.100625	0.115944	0.00280302	0.53478	-0.019422	0.624453	FALSE
PG258541	F1T0I1|J3KNL6	tr|J3KNL6|J3KNL6_HUMAN Protein transport protein Sec16A OS=Homo sapiens GN=SEC16A PE=1 SV=1	J3KNL6	0.0370356	0.534079	0.141505	0.0469106	0.0335509	0.465351	-0.0146077	0.640424	FALSE
PG249373	Q8WY22	sp|Q8WY22|BRI3B_HUMAN BRI3-binding protein OS=Homo sapiens GN=BRI3BP PE=1 SV=1	Q8WY22	-0.408367	0.281552	-0.536241	0.0653363	-0.094765	0.395092	0.0669832	0.598471	FALSE
PG244208	Q8TD19	sp|Q8TD19|NEK9_HUMAN Serine/threonine-protein kinase Nek9 OS=Homo sapiens GN=NEK9 PE=1 SV=2	Q8TD19	0.0249216	0.616169	0.0913731	0.142392	0.0305321	0.438487	-0.0349733	0.56858	FALSE
PG248784	Q9NVT9	sp|Q9NVT9|ARMC1_HUMAN Armadillo repeat-containing protein 1 OS=Homo sapiens GN=ARMC1 PE=1 SV=1	Q9NVT9	-0.222951	0.136888	-0.543683	0.00843912	0.0699325	0.377324	-0.181528	0.334551	FALSE
PG256736	O94874-2	sp|O94874-2|UFL1_HUMAN Isoform 2 of E3 UFM1-protein ligase 1 OS=Homo sapiens GN=UFL1	O94874-2	0.0132893	0.643215	0.162359	0.163253	-0.162207	0.238141	-0.243317	0.200217	FALSE
PG242642	Q9BW83	sp|Q9BW83|IFT27_HUMAN Intraflagellar transport protein 27 homolog OS=Homo sapiens GN=IFT27 PE=1 SV=1	Q9BW83	0.0222861	0.578065	0.162935	0.0251147	0.0466536	0.391718	-0.0914183	0.362531	FALSE
PG248301	Q9Y4K1|A0A0J9YWL0	tr|A0A0J9YWL0|A0A0J9YWL0_HUMAN Absent in melanoma 1 protein OS=Homo sapiens GN=AIM1 PE=1 SV=1	A0A0J9YWL0	-0.178242	0.19493	-0.654289	0.00572676	-0.108871	0.213807	-0.00233206	0.68124	TRUE
PG267681	J3KQL8	tr|J3KQL8|J3KQL8_HUMAN Apolipoprotein L2 OS=Homo sapiens GN=APOL2 PE=1 SV=2	J3KQL8	0.045711	0.526432	0.133821	0.0734303	0.0235966	0.47225	-0.0544662	0.505158	FALSE
PG251082	P04080	sp|P04080|CYTB_HUMAN Cystatin-B OS=Homo sapiens GN=CSTB PE=1 SV=2	P04080	-0.0307519	0.673059	-0.0267206	0.53899	-0.290537	0.137214	-0.406183	0.0563935	FALSE
PG242493	Q9HBG6|Q9HBG6-3|Q9HBG6-4|Q9HBG6-5|Q9HBG6-6|Q9HBG6-7|Q9HBG6-8|Q9HBG6-10	sp|Q9HBG6-5|IF122_HUMAN Isoform 5 of Intraflagellar transport protein 122 homolog OS=Homo sapiens GN=IFT122	Q9HBG6-5	0.00929093	0.67048	-0.0357033	0.441645	-0.052401	0.424967	-0.0764223	0.510106	FALSE
PG254268	Q8NFH3	sp|Q8NFH3|NUP43_HUMAN Nucleoporin Nup43 OS=Homo sapiens GN=NUP43 PE=1 SV=1	Q8NFH3	-0.0364134	0.546868	0.15471	0.0476369	-0.151859	0.171414	-0.144354	0.270157	FALSE
PG248994	P56211	sp|P56211|ARP19_HUMAN cAMP-regulated phosphoprotein 19 OS=Homo sapiens GN=ARPP19 PE=1 SV=2	P56211	-0.0656264	0.567978	-1.39753	0.0203368	0.303983	0.0770976	0.0403165	0.624659	TRUE
PG251341	Q13868	sp|Q13868|EXOS2_HUMAN Exosome complex component RRP4 OS=Homo sapiens GN=EXOSC2 PE=1 SV=2	Q13868	-0.0514534	0.509059	0.0607823	0.251229	-0.0929984	0.339169	-0.216762	0.198084	FALSE
PG250409	P00403	sp|P00403|COX2_HUMAN Cytochrome c oxidase subunit 2 OS=Homo sapiens GN=MT-CO2 PE=1 SV=1	P00403	-0.277001	0.369682	-0.53667	0.0475344	-0.191954	0.156964	-0.128945	0.316899	FALSE
PG254702	P17858	sp|P17858|PFKAL_HUMAN ATP-dependent 6-phosphofructokinase; liver type OS=Homo sapiens GN=PFKL PE=1 SV=6	P17858	0.0432234	0.451218	0.20613	0.0734682	-0.217054	0.131659	-0.0422888	0.533944	FALSE
PG250280	Q96JM3	sp|Q96JM3|CHAP1_HUMAN Chromosome alignment-maintaining phosphoprotein 1 OS=Homo sapiens GN=CHAMP1 PE=1 SV=2	Q96JM3	-0.0393784	0.56341	0.0122475	0.512453	0.013823	0.498804	0.064432	0.471934	FALSE
PG242641	Q9NX62	sp|Q9NX62|IMPA3_HUMAN Inositol monophosphatase 3 OS=Homo sapiens GN=IMPAD1 PE=1 SV=1	Q9NX62	0.388706	0.183661	0.171309	0.112986	-0.148367	0.225151	-0.261024	0.180959	FALSE
PG256985	Q96KR1	sp|Q96KR1|ZFR_HUMAN Zinc finger RNA-binding protein OS=Homo sapiens GN=ZFR PE=1 SV=2	Q96KR1	0.0465057	0.478882	0.149059	0.0323283	0.0605993	0.42687	0.20216	0.273832	FALSE
PG247651	Q9BV38|A0A0A0MQU0|U3KQC1	sp|Q9BV38|WDR18_HUMAN WD repeat-containing protein 18 OS=Homo sapiens GN=WDR18 PE=1 SV=2	Q9BV38	-0.107699	0.240589	-0.00575422	0.5252	-0.131239	0.224273	-0.0225541	0.617516	FALSE
PG253417	Q16644	sp|Q16644|MAPK3_HUMAN MAP kinase-activated protein kinase 3 OS=Homo sapiens GN=MAPKAPK3 PE=1 SV=1	Q16644	-0.0156268	0.623725	0.133015	0.0544846	-0.136342	0.29294	-0.0450411	0.52491	FALSE
PG245055	Q96T37|Q96T37-2|Q96T37-3|Q96T37-4|A0A087WWP4	sp|Q96T37|RBM15_HUMAN Putative RNA-binding protein 15 OS=Homo sapiens GN=RBM15 PE=1 SV=2	Q96T37	-0.000699046	0.684273	0.220421	0.0385428	-0.0043425	0.530725	0.0112145	0.662074	FALSE
PG255061	O75915	sp|O75915|PRAF3_HUMAN PRA1 family protein 3 OS=Homo sapiens GN=ARL6IP5 PE=1 SV=1	O75915	0.0694434	0.525338	0.186093	0.124569	-0.132255	0.31361	0.0185646	0.657792	FALSE
PG251926	P19525	sp|P19525|E2AK2_HUMAN Interferon-induced; double-stranded RNA-activated protein kinase OS=Homo sapiens GN=EIF2AK2 PE=1 SV=2	P19525	0.0833561	0.443118	0.228746	0.0504214	-0.365026	0.080526	-0.0751454	0.407222	FALSE
PG254938	Q9Y244	sp|Q9Y244|POMP_HUMAN Proteasome maturation protein OS=Homo sapiens GN=POMP PE=1 SV=1	Q9Y244	-0.123047	0.281516	0.0142757	0.53899	-0.0558155	0.43926	-0.018616	0.628005	FALSE
PG246543	Q969Z0	sp|Q969Z0|TBRG4_HUMAN Protein TBRG4 OS=Homo sapiens GN=TBRG4 PE=1 SV=1	Q969Z0	-0.0256312	0.551591	0.0554104	0.291895	-0.294873	0.100092	-0.130539	0.275042	FALSE
PG250358	Q8N5K1	sp|Q8N5K1|CISD2_HUMAN CDGSH iron-sulfur domain-containing protein 2 OS=Homo sapiens GN=CISD2 PE=1 SV=1	Q8N5K1	-0.0255301	0.643215	-0.0698687	0.364334	0.00324236	0.542625	-0.0875749	0.500894	FALSE
PG257002	Q96MU7|Q96MU7-2	sp|Q96MU7|YTDC1_HUMAN YTH domain-containing protein 1 OS=Homo sapiens GN=YTHDC1 PE=1 SV=3	Q96MU7	-0.0149326	0.639758	-0.132565	0.0856189	0.540009	0.0710124	0.66822	0.108812	FALSE
PG253878	Q9NVC6	sp|Q9NVC6|MED17_HUMAN Mediator of RNA polymerase II transcription subunit 17 OS=Homo sapiens GN=MED17 PE=1 SV=2	Q9NVC6	-0.451769	0.0686335	-1.5086	0.00563786	-0.163694	0.141745	0.00611771	0.665516	TRUE
PG251140	Q9Y282|Q9Y282-3|H0Y5K5	tr|H0Y5K5|H0Y5K5_HUMAN Endoplasmic reticulum-Golgi intermediate compartment protein 3 (Fragment) OS=Homo sapiens GN=ERGIC3 PE=1 SV=1	H0Y5K5	0.0604001	0.416766	0.196337	0.0580949	-0.103508	0.282969	-0.0275033	0.613169	FALSE
PG244254	Q8NEJ9|Q8NEJ9-2	sp|Q8NEJ9|NGDN_HUMAN Neuroguidin OS=Homo sapiens GN=NGDN PE=1 SV=1	Q8NEJ9	0.115796	0.330827	0.139205	0.0897847	0.0885467	0.244436	0.0398567	0.60889	FALSE
PG255262	Q8NDX1	sp|Q8NDX1|PSD4_HUMAN PH and SEC7 domain-containing protein 4 OS=Homo sapiens GN=PSD4 PE=1 SV=2	Q8NDX1	-0.0682804	0.570613	-0.198254	0.161385	-0.114149	0.204703	-0.108177	0.371296	FALSE
PG251366	Q15024	sp|Q15024|EXOS7_HUMAN Exosome complex component RRP42 OS=Homo sapiens GN=EXOSC7 PE=1 SV=3	Q15024	-0.114375	0.219836	0.073603	0.149948	-0.152897	0.233025	0.48343	0.0563935	FALSE
PG247534	Q8NBM4	sp|Q8NBM4|UBAC2_HUMAN Ubiquitin-associated domain-containing protein 2 OS=Homo sapiens GN=UBAC2 PE=1 SV=1	Q8NBM4	2.94546	0.000363033	2.97884	3.6193e-05	0.0601956	0.373414	-0.0743677	0.490395	TRUE
PG253679	Q9ULC4|Q9ULC4-2|Q9ULC4-3	sp|Q9ULC4-3|MCTS1_HUMAN Isoform 3 of Malignant T-cell-amplified sequence 1 OS=Homo sapiens GN=MCTS1	Q9ULC4-3	0.0535664	0.547153	0.116961	0.0600295	-0.0417799	0.443966	-0.0960288	0.380513	FALSE
PG250433	O14579|M0QXB4	tr|M0QXB4|M0QXB4_HUMAN Coatomer protein complex; subunit epsilon; isoform CRA_g OS=Homo sapiens GN=COPE PE=1 SV=1	M0QXB4	0.145858	0.405047	0.127411	0.198844	0.301975	0.0784342	-0.0453593	0.54122	FALSE
PG249173	Q9BUT1	sp|Q9BUT1|BDH2_HUMAN 3-hydroxybutyrate dehydrogenase type 2 OS=Homo sapiens GN=BDH2 PE=1 SV=2	Q9BUT1	0.00236425	0.67336	-0.0740427	0.294208	-0.142185	0.176441	0.179418	0.202603	FALSE
PG242925	P35908	sp|P35908|K22E_HUMAN Keratin; type II cytoskeletal 2 epidermal OS=Homo sapiens GN=KRT2 PE=1 SV=2	P35908	-0.408505	0.46069	-0.784045	0.0851706	-0.207587	0.317413			TRUE
PG247655	Q9UNX4	sp|Q9UNX4|WDR3_HUMAN WD repeat-containing protein 3 OS=Homo sapiens GN=WDR3 PE=1 SV=1	Q9UNX4	0.0147057	0.622048	0.177834	0.0291087	-0.141958	0.21871	-0.18869	0.234929	FALSE
PG247652	Q9C0J8	sp|Q9C0J8|WDR33_HUMAN pre-mRNA 3' end processing protein WDR33 OS=Homo sapiens GN=WDR33 PE=1 SV=2	Q9C0J8	-0.0592096	0.407437	0.208179	0.0121256	0.116897	0.198439	0.0200552	0.657792	FALSE
PG246519	Q9BZK7	sp|Q9BZK7|TBL1R_HUMAN F-box-like/WD repeat-containing protein TBL1XR1 OS=Homo sapiens GN=TBL1XR1 PE=1 SV=1	Q9BZK7	-0.0495821	0.526983	0.113952	0.0991588	-0.115033	0.238827	-0.181822	0.24651	FALSE
PG242907	Q9H2U2|Q9H2U2-2	sp|Q9H2U2-2|IPYR2_HUMAN Isoform 2 of Inorganic pyrophosphatase 2; mitochondrial OS=Homo sapiens GN=PPA2	Q9H2U2-2	-0.0269802	0.603391	0.0164801	0.512453	-0.195323	0.110316	-0.188629	0.242308	FALSE
PG252983	Q96IJ6|Q96IJ6-2	sp|Q96IJ6-2|GMPPA_HUMAN Isoform 2 of Mannose-1-phosphate guanyltransferase alpha OS=Homo sapiens GN=GMPPA	Q96IJ6-2	-0.0508575	0.400234	0.120463	0.121452	0.0414184	0.403766	0.00454049	0.677865	FALSE
PG254790	Q9UBV8	sp|Q9UBV8|PEF1_HUMAN Peflin OS=Homo sapiens GN=PEF1 PE=1 SV=1	Q9UBV8	-0.0947805	0.394398	-0.0208721	0.486675	-0.126248	0.195876	-0.232764	0.279933	FALSE
PG243436	O15116	sp|O15116|LSM1_HUMAN U6 snRNA-associated Sm-like protein LSm1 OS=Homo sapiens GN=LSM1 PE=1 SV=1	O15116	-0.281569	0.195365	-0.483478	0.010129	-0.155002	0.192391	0.239003	0.332772	FALSE
PG244600	Q9NTI5|Q9NTI5-2	sp|Q9NTI5|PDS5B_HUMAN Sister chromatid cohesion protein PDS5 homolog B OS=Homo sapiens GN=PDS5B PE=1 SV=1	Q9NTI5	-0.00878738	0.676585	0.112081	0.307356	0.184653	0.370096	-0.0272883	0.628005	FALSE
PG255502	P53803	sp|P53803|RPAB4_HUMAN DNA-directed RNA polymerases I; II; and III subunit RPABC4 OS=Homo sapiens GN=POLR2K PE=1 SV=1	P53803	-0.0811784	0.290896	-0.199797	0.0282185	0.00947141	0.51747	-0.0166318	0.646797	FALSE
PG244198	P16333	sp|P16333|NCK1_HUMAN Cytoplasmic protein NCK1 OS=Homo sapiens GN=NCK1 PE=1 SV=1	P16333	-0.240252	0.329807	-0.387915	0.0512277	-0.0614643	0.465048	-0.0712091	0.435148	FALSE
PG254909	Q12972	sp|Q12972|PP1R8_HUMAN Nuclear inhibitor of protein phosphatase 1 OS=Homo sapiens GN=PPP1R8 PE=1 SV=2	Q12972	0.101088	0.263871	0.0997601	0.18627	0.0619377	0.380628	-0.0120398	0.650884	FALSE
PG258023	B4DY08	tr|B4DY08|B4DY08_HUMAN Heterogeneous nuclear ribonucleoproteins C1/C2 OS=Homo sapiens GN=HNRNPC PE=1 SV=1	B4DY08	0.189695	0.245405	0.286123	0.00530321	0.0106934	0.517298	-0.187929	0.326426	FALSE
PG251434	Q9UJV9|J3KNN5	tr|J3KNN5|J3KNN5_HUMAN Probable ATP-dependent RNA helicase DDX41 (Fragment) OS=Homo sapiens GN=DDX41 PE=1 SV=1	J3KNN5	-0.0851451	0.314052	0.0691557	0.202331	-0.0565241	0.358757	-0.0576067	0.493427	FALSE
PG254211	Q8NFH5|Q8NFH5-2	sp|Q8NFH5|NUP53_HUMAN Nucleoporin NUP53 OS=Homo sapiens GN=NUP35 PE=1 SV=1	Q8NFH5	0.0442829	0.599008	0.0829961	0.362326	-0.121588	0.181686	-0.0366985	0.599284	FALSE
PG244981	Q9NS91	sp|Q9NS91|RAD18_HUMAN E3 ubiquitin-protein ligase RAD18 OS=Homo sapiens GN=RAD18 PE=1 SV=2	Q9NS91	0.109707	0.36484	0.0461828	0.304877	-0.0742419	0.328083	-0.150648	0.24799	FALSE
PG244784	P48634	sp|P48634|PRC2A_HUMAN Protein PRRC2A OS=Homo sapiens GN=PRRC2A PE=1 SV=3	P48634	-0.0754264	0.364002	0.150958	0.0572899	0.39229	0.0644752	0.146811	0.253947	FALSE
PG244487	Q99447|Q99447-3	sp|Q99447-3|PCY2_HUMAN Isoform 3 of Ethanolamine-phosphate cytidylyltransferase OS=Homo sapiens GN=PCYT2	Q99447-3	0.0219727	0.592491	0.140025	0.12167	0.0522903	0.410528	0.0455835	0.523512	FALSE
PG244755	O14949	sp|O14949|QCR8_HUMAN Cytochrome b-c1 complex subunit 8 OS=Homo sapiens GN=UQCRQ PE=1 SV=4	O14949	-0.0835489	0.422039	-0.000494608	0.54523	-0.143489	0.186346	0.0833687	0.447031	FALSE
PG250868	Q9UKF6|G5E9W3	sp|Q9UKF6|CPSF3_HUMAN Cleavage and polyadenylation specificity factor subunit 3 OS=Homo sapiens GN=CPSF3 PE=1 SV=1	Q9UKF6	0.0111841	0.644705	0.178322	0.0174634	-0.0922587	0.246345	-0.068449	0.461372	FALSE
PG255189	Q6NYC8|A0A0G2JHC2	tr|A0A0G2JHC2|A0A0G2JHC2_HUMAN Phostensin OS=Homo sapiens GN=PPP1R18 PE=1 SV=1	A0A0G2JHC2	0.00481847	0.66895	0.0593921	0.278294	0.0252759	0.483702	0.189192	0.294265	FALSE
PG244330	Q9NX24	sp|Q9NX24|NHP2_HUMAN H/ACA ribonucleoprotein complex subunit 2 OS=Homo sapiens GN=NHP2 PE=1 SV=1	Q9NX24	-0.0126003	0.629472	0.0487082	0.362583	-0.219579	0.118868	-0.0838453	0.442168	FALSE
PG247351	O14933	sp|O14933|UB2L6_HUMAN Ubiquitin/ISG15-conjugating enzyme E2 L6 OS=Homo sapiens GN=UBE2L6 PE=1 SV=4	O14933	0.272322	0.141458	0.259911	0.0489742	-0.272117	0.171304	-0.0549021	0.518539	FALSE
PG256544	P46977	sp|P46977|STT3A_HUMAN Dolichyl-diphosphooligosaccharide--protein glycosyltransferase subunit STT3A OS=Homo sapiens GN=STT3A PE=1 SV=2	P46977	-0.127924	0.443106	-0.175391	0.176676	-0.093699	0.323879	-0.0903716	0.430038	FALSE
PG254764	Q00169|F5GWE5	tr|F5GWE5|F5GWE5_HUMAN Phosphatidylinositol transfer protein alpha isoform OS=Homo sapiens GN=PITPNA PE=1 SV=1	F5GWE5	0.140139	0.369175	-0.00701553	0.539464	0.0283678	0.47079	-0.0137985	0.650138	FALSE
PG244201	P55160	sp|P55160|NCKPL_HUMAN Nck-associated protein 1-like OS=Homo sapiens GN=NCKAP1L PE=1 SV=3	P55160	-0.0335601	0.584729	-0.068428	0.278862	-0.0483232	0.424363	0.00399006	0.673549	FALSE
PG249645	Q6PK04|I3L0U5	tr|I3L0U5|I3L0U5_HUMAN Coiled-coil domain-containing protein 137 (Fragment) OS=Homo sapiens GN=CCDC137 PE=1 SV=1	I3L0U5	0.00979806	0.651276	0.167177	0.183436	0.189947	0.342146	0.00800678	0.677638	FALSE
PG256737	O94874-3	sp|O94874-3|UFL1_HUMAN Isoform 3 of E3 UFM1-protein ligase 1 OS=Homo sapiens GN=UFL1	O94874-3	-0.105176	0.271191	-0.0269426	0.434944	-0.15702	0.155585	-0.0803251	0.389537	FALSE
PG254716	Q9NRX4	sp|Q9NRX4|PHP14_HUMAN 14 kDa phosphohistidine phosphatase OS=Homo sapiens GN=PHPT1 PE=1 SV=1	Q9NRX4	0.100066	0.500717	0.166057	0.16495	0.349584	0.0741895	1.07519	0.0842506	TRUE
PG246213	Q9NP81|M0QWZ7	tr|M0QWZ7|M0QWZ7_HUMAN Serine--tRNA ligase; mitochondrial OS=Homo sapiens GN=SARS2 PE=1 SV=1	M0QWZ7	-0.0593614	0.399352	0.0364669	0.359386	0.0682706	0.360099	0.0782774	0.398744	FALSE
PG247177	Q14258	sp|Q14258|TRI25_HUMAN E3 ubiquitin/ISG15 ligase TRIM25 OS=Homo sapiens GN=TRIM25 PE=1 SV=2	Q14258	-0.0457119	0.526432	0.107535	0.118744	0.0702901	0.399479	0.0270816	0.597794	FALSE
PG243237	Q9BVA0	sp|Q9BVA0|KTNB1_HUMAN Katanin p80 WD40 repeat-containing subunit B1 OS=Homo sapiens GN=KATNB1 PE=1 SV=1	Q9BVA0	0.589163	0.048978	0.713425	0.00372848	0.338286	0.080526	0.0539166	0.549301	TRUE
PG254203	Q5TFE4	sp|Q5TFE4|NT5D1_HUMAN 5'-nucleotidase domain-containing protein 1 OS=Homo sapiens GN=NT5DC1 PE=1 SV=1	Q5TFE4	0.0609371	0.451218	0.145017	0.13417	0.108637	0.227928	-0.141324	0.461372	FALSE
PG250146	Q9BWS9	sp|Q9BWS9|CHID1_HUMAN Chitinase domain-containing protein 1 OS=Homo sapiens GN=CHID1 PE=1 SV=1	Q9BWS9	0.0857516	0.414174	0.136387	0.138676	0.00115861	0.536246	-0.16926	0.334479	FALSE
PG244452	Q15365	sp|Q15365|PCBP1_HUMAN Poly(rC)-binding protein 1 OS=Homo sapiens GN=PCBP1 PE=1 SV=2	Q15365	-0.121996	0.253297	-0.186984	0.0481089	-0.0945747	0.265141	-0.042508	0.582374	FALSE
PG255294	P60891	sp|P60891|PRPS1_HUMAN Ribose-phosphate pyrophosphokinase 1 OS=Homo sapiens GN=PRPS1 PE=1 SV=2	P60891	0.0276875	0.598649	0.168021	0.149889	-0.134895	0.208639	-0.234408	0.188433	FALSE
PG250837	P50238	sp|P50238|CRIP1_HUMAN Cysteine-rich protein 1 OS=Homo sapiens GN=CRIP1 PE=1 SV=3	P50238	-0.339417	0.100711	-0.428964	0.0142331	0.0863424	0.42657	0.0181193	0.659559	FALSE
PG250494	Q7Z4G1|Q7Z4G1-2	sp|Q7Z4G1-2|COMD6_HUMAN Isoform 2 of COMM domain-containing protein 6 OS=Homo sapiens GN=COMMD6	Q7Z4G1-2	0.0840514	0.387669	0.201789	0.0356463	0.780705	0.0743189	0.683682	0.0646125	TRUE
PG243770	Q9GZZ1|E7EQ69	sp|Q9GZZ1|NAA50_HUMAN N-alpha-acetyltransferase 50 OS=Homo sapiens GN=NAA50 PE=1 SV=1	Q9GZZ1	0.205664	0.391717	0.175127	0.337027	0.0216754	0.492472	0.0306406	0.608124	FALSE
PG252500	P62942	sp|P62942|FKB1A_HUMAN Peptidyl-prolyl cis-trans isomerase FKBP1A OS=Homo sapiens GN=FKBP1A PE=1 SV=2	P62942	-0.0230951	0.669665	-0.0032413	0.518227	-0.498001	0.0743189	-0.548131	0.185062	FALSE
PG251856	Q96G46	sp|Q96G46|DUS3L_HUMAN tRNA-dihydrouridine(47) synthase [NAD(P)(+)]-like OS=Homo sapiens GN=DUS3L PE=1 SV=2	Q96G46	-0.0219082	0.599008	0.13876	0.163721	0.0363626	0.429324	0.026095	0.633915	FALSE
PG248799	P30533	sp|P30533|AMRP_HUMAN Alpha-2-macroglobulin receptor-associated protein OS=Homo sapiens GN=LRPAP1 PE=1 SV=1	P30533	-0.0332332	0.587904	-0.174444	0.125466	0.0877691	0.327277	-0.0321484	0.592045	FALSE
PG254131	Q9H8H0	sp|Q9H8H0|NOL11_HUMAN Nucleolar protein 11 OS=Homo sapiens GN=NOL11 PE=1 SV=1	Q9H8H0	-0.0933217	0.280545	0.0262609	0.432916	-0.163617	0.156073	-0.144728	0.234888	FALSE
PG255314	P62140	sp|P62140|PP1B_HUMAN Serine/threonine-protein phosphatase PP1-beta catalytic subunit OS=Homo sapiens GN=PPP1CB PE=1 SV=3	P62140	0.113523	0.378094	0.106703	0.125559	-0.0552671	0.374402	-0.0892443	0.391721	FALSE
PG251223	O75844	sp|O75844|FACE1_HUMAN CAAX prenyl protease 1 homolog OS=Homo sapiens GN=ZMPSTE24 PE=1 SV=2	O75844	0.155592	0.333405	0.236458	0.0172889	0.17503	0.138401	-0.101584	0.400332	FALSE
PG254388	Q15004	sp|Q15004|PAF15_HUMAN PCNA-associated factor OS=Homo sapiens GN=PCLAF PE=1 SV=1	Q15004	0.00379803	0.666559	0.255692	0.0426935	0.291083	0.15084	0.444633	0.131993	FALSE
PG242796	P26440|A0A0A0MT83	tr|A0A0A0MT83|A0A0A0MT83_HUMAN Isovaleryl-CoA dehydrogenase; mitochondrial OS=Homo sapiens GN=IVD PE=1 SV=1	A0A0A0MT83	-0.0364495	0.551905	0.13934	0.0680607	-0.0565512	0.36024	-0.191295	0.259774	FALSE
PG254339	Q7Z417	sp|Q7Z417|NUFP2_HUMAN Nuclear fragile X mental retardation-interacting protein 2 OS=Homo sapiens GN=NUFIP2 PE=1 SV=1	Q7Z417	-0.00922913	0.675831	0.200617	0.141849	0.0783363	0.334255	0.0808417	0.38881	FALSE
PG245474	Q15382	sp|Q15382|RHEB_HUMAN GTP-binding protein Rheb OS=Homo sapiens GN=RHEB PE=1 SV=1	Q15382	0.0142916	0.626376	0.116664	0.071175	-0.062186	0.331251	0.0625918	0.52491	FALSE
PG247409	Q9C0C9	sp|Q9C0C9|UBE2O_HUMAN (E3-independent) E2 ubiquitin-conjugating enzyme OS=Homo sapiens GN=UBE2O PE=1 SV=3	Q9C0C9	-0.022479	0.618535	0.0896709	0.169386	-0.0473861	0.381068	-0.0762343	0.41756	FALSE
PG251420	Q68CQ4	sp|Q68CQ4|DIEXF_HUMAN Digestive organ expansion factor homolog OS=Homo sapiens GN=DIEXF PE=1 SV=2	Q68CQ4	0.000234781	0.684273	0.0407776	0.394664	0.0957672	0.244558	-0.0268606	0.615028	FALSE
PG246585	Q9UPU7	sp|Q9UPU7|TBD2B_HUMAN TBC1 domain family member 2B OS=Homo sapiens GN=TBC1D2B PE=1 SV=2	Q9UPU7	-0.000772993	0.683514	0.0290153	0.400215	0.0229057	0.497488	0.100501	0.328851	FALSE
PG254075	P58546	sp|P58546|MTPN_HUMAN Myotrophin OS=Homo sapiens GN=MTPN PE=1 SV=2	P58546	-0.448331	0.238128	-1.08783	0.0165177	-0.130389	0.308066	-0.128111	0.322425	TRUE
PG249726	P21127-9|J3QR29	tr|J3QR29|J3QR29_HUMAN Cyclin-dependent kinase 11B OS=Homo sapiens GN=CDK11B PE=1 SV=2	J3QR29	-0.103274	0.330827	-0.0202696	0.484031	-0.0594054	0.334255	-0.19107	0.180993	FALSE
PG247099	Q9Y2L5|Q9Y2L5-2|J3QQJ5	sp|Q9Y2L5|TPPC8_HUMAN Trafficking protein particle complex subunit 8 OS=Homo sapiens GN=TRAPPC8 PE=1 SV=2	Q9Y2L5	-0.144038	0.422562	-1.17144	0.0199416	-0.110896	0.221971	0.00542684	0.678294	TRUE
PG254453	Q9Y3B8|Q9Y3B8-2|Q9Y3B8-3|F5GYG5|H0YG54|H0YGR4	sp|Q9Y3B8|ORN_HUMAN Oligoribonuclease; mitochondrial OS=Homo sapiens GN=REXO2 PE=1 SV=3	Q9Y3B8	0.0754637	0.504017	0.0113078	0.507226	-0.0482869	0.41328	0.119521	0.28902	FALSE
PG247548	Q8IWV8|Q8IWV8-4	sp|Q8IWV8-4|UBR2_HUMAN Isoform 4 of E3 ubiquitin-protein ligase UBR2 OS=Homo sapiens GN=UBR2	Q8IWV8-4	-0.0920213	0.233631	-0.185767	0.0999561	0.111367	0.382466	-0.0502669	0.549538	FALSE
PG242640	Q96G21	sp|Q96G21|IMP4_HUMAN U3 small nucleolar ribonucleoprotein protein IMP4 OS=Homo sapiens GN=IMP4 PE=1 SV=1	Q96G21	0.0741172	0.423097	0.17088	0.0734303	-0.0382315	0.464144	0.0510484	0.633078	FALSE
PG254247	Q9UFN0	sp|Q9UFN0|NPS3A_HUMAN Protein NipSnap homolog 3A OS=Homo sapiens GN=NIPSNAP3A PE=1 SV=2	Q9UFN0	0.311974	0.451115	-0.188915	0.234395	-0.075682	0.331736	-0.264248	0.155183	FALSE
PG245128	P54725|P54725-2|P54725-3	sp|P54725|RD23A_HUMAN UV excision repair protein RAD23 homolog A OS=Homo sapiens GN=RAD23A PE=1 SV=1	P54725	-0.00981276	0.673368	-0.00401331	0.546443	0.0612277	0.354883	0.0587809	0.582374	FALSE
PG255532	Q9P0P0	sp|Q9P0P0|RN181_HUMAN E3 ubiquitin-protein ligase RNF181 OS=Homo sapiens GN=RNF181 PE=1 SV=1	Q9P0P0	-0.0679661	0.316767	0.0591331	0.208365	0.339743	0.0743189	0.311788	0.0910682	FALSE
PG245751	O75940	sp|O75940|SPF30_HUMAN Survival of motor neuron-related-splicing factor 30 OS=Homo sapiens GN=SMNDC1 PE=1 SV=1	O75940	-0.0921867	0.485748	-0.100058	0.295914	0.00797921	0.527382	-0.148712	0.394609	FALSE
PG255398	Q9UHA3	sp|Q9UHA3|RLP24_HUMAN Probable ribosome biogenesis protein RLP24 OS=Homo sapiens GN=RSL24D1 PE=1 SV=1	Q9UHA3	-0.0462685	0.599008	0.0961281	0.346443			0.0408051	0.577143	FALSE
PG252023	P84090	sp|P84090|ERH_HUMAN Enhancer of rudimentary homolog OS=Homo sapiens GN=ERH PE=1 SV=1	P84090	-0.030573	0.587904	0.0861084	0.208055	-0.230579	0.127339	-0.233051	0.334551	FALSE
PG253631	O95983	sp|O95983|MBD3_HUMAN Methyl-CpG-binding domain protein 3 OS=Homo sapiens GN=MBD3 PE=1 SV=1	O95983	-0.148863	0.269205	-0.029141	0.445205	0.0449904	0.399384	0.10323	0.457112	FALSE
PG250048	Q9UEE9	sp|Q9UEE9|CFDP1_HUMAN Craniofacial development protein 1 OS=Homo sapiens GN=CFDP1 PE=1 SV=1	Q9UEE9	0.103926	0.364002	0.142003	0.163253	0.0592129	0.377676	0.0891433	0.395351	FALSE
PG243236	P51812	sp|P51812|KS6A3_HUMAN Ribosomal protein S6 kinase alpha-3 OS=Homo sapiens GN=RPS6KA3 PE=1 SV=1	P51812	0.10621	0.326139	0.20032	0.0370504	-0.00275367	0.533199	-0.0333951	0.58594	FALSE
PG249288	P46379|P46379-2|P46379-3|A0A024RCR6|A0A0G2JK23	sp|P46379-3|BAG6_HUMAN Isoform 3 of Large proline-rich protein BAG6 OS=Homo sapiens GN=BAG6	P46379-3	0.00619295	0.665223	0.00487237	0.532143	0.0209876	0.496461	0.261701	0.20429	FALSE
PG247981	Q16537|Q16537-2	sp|Q16537|2A5E_HUMAN Serine/threonine-protein phosphatase 2A 56 kDa regulatory subunit epsilon isoform OS=Homo sapiens GN=PPP2R5E PE=1 SV=1	Q16537	0.0141354	0.626376	0.0732939	0.272123	-0.153586	0.19499	-0.0285363	0.597686	FALSE
PG248594	Q9NX46	sp|Q9NX46|ARHL2_HUMAN Poly(ADP-ribose) glycohydrolase ARH3 OS=Homo sapiens GN=ADPRHL2 PE=1 SV=1	Q9NX46	0.0309469	0.576212	0.0845571	0.196279	0.00551102	0.536765	-0.0429067	0.599222	FALSE
PG254544	Q56VL3	sp|Q56VL3|OCAD2_HUMAN OCIA domain-containing protein 2 OS=Homo sapiens GN=OCIAD2 PE=1 SV=1	Q56VL3	-0.0250079	0.584729	0.135834	0.062444	0.816111	0.0112544	-0.1358	0.294265	TRUE
PG250102	Q9NRG0	sp|Q9NRG0|CHRC1_HUMAN Chromatin accessibility complex protein 1 OS=Homo sapiens GN=CHRAC1 PE=1 SV=1	Q9NRG0	0.409185	0.026101	0.427737	0.00165559	-0.180188	0.141892	-0.135977	0.296008	FALSE
PG255366	O75116	sp|O75116|ROCK2_HUMAN Rho-associated protein kinase 2 OS=Homo sapiens GN=ROCK2 PE=1 SV=4	O75116	0.00220171	0.67242	0.0505102	0.340934	0.0879133	0.313704	-0.145585	0.282534	FALSE
PG246581	O60343-2	sp|O60343-2|TBCD4_HUMAN Isoform 2 of TBC1 domain family member 4 OS=Homo sapiens GN=TBC1D4	O60343-2	0.112148	0.331293	0.183829	0.0325311	-0.0862242	0.356876	0.354848	0.0811756	FALSE
PG247379	O14530|O14530-2	sp|O14530|TXND9_HUMAN Thioredoxin domain-containing protein 9 OS=Homo sapiens GN=TXNDC9 PE=1 SV=2	O14530	-0.0352849	0.579928	0.00680259	0.534843	-0.162871	0.13541	-0.0999039	0.456648	FALSE
PG256548	O15400|O15400-2	sp|O15400|STX7_HUMAN Syntaxin-7 OS=Homo sapiens GN=STX7 PE=1 SV=4	O15400	-0.00455488	0.674044	0.161681	0.169386	0.202426	0.15039	-0.141625	0.295148	FALSE
PG251539	Q9NVM6	sp|Q9NVM6|DJC17_HUMAN DnaJ homolog subfamily C member 17 OS=Homo sapiens GN=DNAJC17 PE=1 SV=1	Q9NVM6	-0.045915	0.572424	0.0217299	0.483368	0.0128813	0.503652	0.356837	0.0764671	FALSE
PG256587	Q9BVJ6	sp|Q9BVJ6|UT14A_HUMAN U3 small nucleolar RNA-associated protein 14 homolog A OS=Homo sapiens GN=UTP14A PE=1 SV=1	Q9BVJ6	-0.0604628	0.495284	0.149446	0.193486	0.0550245	0.404644	0.0439466	0.580159	FALSE
PG253079	Q9Y5P6|Q9Y5P6-2	sp|Q9Y5P6-2|GMPPB_HUMAN Isoform 2 of Mannose-1-phosphate guanyltransferase beta OS=Homo sapiens GN=GMPPB	Q9Y5P6-2	0.036177	0.542444	0.0185263	0.511951	-0.0980438	0.252784	-0.108735	0.32411	FALSE
PG242064	O14964	sp|O14964|HGS_HUMAN Hepatocyte growth factor-regulated tyrosine kinase substrate OS=Homo sapiens GN=HGS PE=1 SV=1	O14964	0.0968459	0.364002	0.122045	0.12808	-0.0663906	0.335126	-0.000607481	0.680603	FALSE
PG251634	Q9NR28|Q9NR28-2	sp|Q9NR28|DBLOH_HUMAN Diablo homolog; mitochondrial OS=Homo sapiens GN=DIABLO PE=1 SV=1	Q9NR28	0.0104288	0.654871	-0.0654896	0.306924	0.132264	0.187048	-0.240593	0.155277	FALSE
PG247002	Q8WWH5	sp|Q8WWH5|TRUB1_HUMAN Probable tRNA pseudouridine synthase 1 OS=Homo sapiens GN=TRUB1 PE=1 SV=1	Q8WWH5	0.00238983	0.675831	0.0859391	0.174377	-0.0446559	0.393269	-0.161195	0.220463	FALSE
PG242137	P30519|P30519-2|A0A087WT44	tr|A0A087WT44|A0A087WT44_HUMAN Heme oxygenase 2 OS=Homo sapiens GN=HMOX2 PE=1 SV=1	A0A087WT44	-0.0686711	0.421079	0.0345249	0.395319	-0.108584	0.345325	-0.0394544	0.566405	FALSE
PG255322	P49593	sp|P49593|PPM1F_HUMAN Protein phosphatase 1F OS=Homo sapiens GN=PPM1F PE=1 SV=3	P49593	0.00710867	0.657609	0.0138869	0.500226	0.0934564	0.29294	0.277166	0.126583	FALSE
PG242211	Q9UK76	sp|Q9UK76|HN1_HUMAN Hematological and neurological expressed 1 protein OS=Homo sapiens GN=HN1 PE=1 SV=3	Q9UK76	-0.128324	0.330827	0.0273532	0.447751	0.634588	0.0915703	0.830013	0.0884123	TRUE
PG246767	Q7Z7H5	sp|Q7Z7H5|TMED4_HUMAN Transmembrane emp24 domain-containing protein 4 OS=Homo sapiens GN=TMED4 PE=1 SV=1	Q7Z7H5	0.0595704	0.507976	0.184618	0.0664187	0.0915314	0.341903	0.0392247	0.592609	FALSE
PG263150	A9Z1X7	tr|A9Z1X7|A9Z1X7_HUMAN Serine/arginine repetitive matrix protein 1 OS=Homo sapiens GN=SRRM1 PE=1 SV=1	A9Z1X7	0.071973	0.488172	0.00268825	0.537661	-0.221106	0.141745	1.16062	0.0782783	TRUE
PG255181	P67775	sp|P67775|PP2AA_HUMAN Serine/threonine-protein phosphatase 2A catalytic subunit alpha isoform OS=Homo sapiens GN=PPP2CA PE=1 SV=1	P67775	0.400972	0.451218	-0.0121967	0.534217	-0.157855	0.156419	-0.143767	0.323466	FALSE
PG245249	Q14257|Q14257-2	sp|Q14257-2|RCN2_HUMAN Isoform 2 of Reticulocalbin-2 OS=Homo sapiens GN=RCN2	Q14257-2	-0.00326158	0.680661	0.0755048	0.325086	0.215602	0.186742	0.241623	0.218567	FALSE
PG244986	Q9BRP8|Q9BRP8-2	sp|Q9BRP8|PYM1_HUMAN Partner of Y14 and mago OS=Homo sapiens GN=PYM1 PE=1 SV=1	Q9BRP8	-0.000684394	0.684112	0.132747	0.0754601	0.131689	0.206493	0.0765948	0.531426	FALSE
PG252086	Q14677-3	sp|Q14677-3|EPN4_HUMAN Isoform 3 of Clathrin interactor 1 OS=Homo sapiens GN=CLINT1	Q14677-3	0.480683	0.0211889	0.629389	0.000177575	0.0780537	0.328437	0.0782922	0.448458	TRUE
PG256230	O95104	sp|O95104|SFR15_HUMAN Splicing factor; arginine/serine-rich 15 OS=Homo sapiens GN=SCAF4 PE=1 SV=3	O95104	-0.00513559	0.664097	0.156169	0.0550887	-0.0854861	0.29139	0.0852532	0.462133	FALSE
PG255373	Q99942	sp|Q99942|RNF5_HUMAN E3 ubiquitin-protein ligase RNF5 OS=Homo sapiens GN=RNF5 PE=1 SV=1	Q99942	0.0304429	0.606699	0.0827057	0.316509	-0.133045	0.228849			FALSE
PG253416	Q66K74|Q66K74-2	sp|Q66K74|MAP1S_HUMAN Microtubule-associated protein 1S OS=Homo sapiens GN=MAP1S PE=1 SV=2	Q66K74	0.0486032	0.434598	0.280355	0.00910592	0.0319233	0.44467	0.0668682	0.479309	FALSE
PG244039	Q9UGV2|Q9UGV2-2|Q5TH30	tr|Q5TH30|Q5TH30_HUMAN NDRG family member 3; isoform CRA_c OS=Homo sapiens GN=NDRG3 PE=1 SV=1	Q5TH30	-0.0453522	0.479366	0.0444229	0.369466	0.059705	0.410982	-0.138015	0.374599	FALSE
PG245018	P11498	sp|P11498|PYC_HUMAN Pyruvate carboxylase; mitochondrial OS=Homo sapiens GN=PC PE=1 SV=2	P11498	0.116929	0.326489	0.192565	0.0481359	-0.0836616	0.265063	-0.137217	0.265739	FALSE
PG251960	P30046	sp|P30046|DOPD_HUMAN D-dopachrome decarboxylase OS=Homo sapiens GN=DDT PE=1 SV=3	P30046	-0.156694	0.324356	-0.23176	0.115641	-0.221974	0.171564	-0.168869	0.315272	FALSE
PG255577	Q01196	sp|Q01196|RUNX1_HUMAN Runt-related transcription factor 1 OS=Homo sapiens GN=RUNX1 PE=1 SV=3	Q01196	-0.362933	0.106788	-0.924851	0.00139139	-0.083707	0.345767	-0.193494	0.281101	TRUE
PG242151	O15347	sp|O15347|HMGB3_HUMAN High mobility group protein B3 OS=Homo sapiens GN=HMGB3 PE=1 SV=4	O15347	-0.449554	0.193834	-1.54453	0.0210952	0.0846887	0.453217	0.0493397	0.658669	TRUE
PG254236	Q9BXS6|Q9BXS6-2	sp|Q9BXS6|NUSAP_HUMAN Nucleolar and spindle-associated protein 1 OS=Homo sapiens GN=NUSAP1 PE=1 SV=1	Q9BXS6	-0.125628	0.312783	0.0603972	0.242677	0.377052	0.22474	0.545351	0.185062	FALSE
PG245175	Q9UKL0	sp|Q9UKL0|RCOR1_HUMAN REST corepressor 1 OS=Homo sapiens GN=RCOR1 PE=1 SV=2	Q9UKL0	0.10331	0.321588	0.174514	0.0996559	-0.204544	0.11657	0.0174598	0.645692	FALSE
PG244005	Q9UJ70|Q9UJ70-2	sp|Q9UJ70-2|NAGK_HUMAN Isoform 2 of N-acetyl-D-glucosamine kinase OS=Homo sapiens GN=NAGK	Q9UJ70-2	-0.0786847	0.391279	-0.0278914	0.451266	-0.033099	0.44443	-0.116348	0.302578	FALSE
PG252780	P62879	sp|P62879|GBB2_HUMAN Guanine nucleotide-binding protein G(I)/G(S)/G(T) subunit beta-2 OS=Homo sapiens GN=GNB2 PE=1 SV=3	P62879	-0.0440447	0.539513	0.119985	0.24318	-0.0683247	0.352556	-0.045086	0.625066	FALSE
PG256601	Q16222|Q16222-2|Q16222-3	sp|Q16222|UAP1_HUMAN UDP-N-acetylhexosamine pyrophosphorylase OS=Homo sapiens GN=UAP1 PE=1 SV=3	Q16222	0.0478412	0.554683	0.16227	0.0928635	-0.09726	0.286525	0.0111323	0.655883	FALSE
PG252142	Q8IV48	sp|Q8IV48|ERI1_HUMAN 3'-5' exoribonuclease 1 OS=Homo sapiens GN=ERI1 PE=1 SV=3	Q8IV48	0.0367146	0.560175	-0.0384342	0.392257	-0.0639017	0.338907	-0.0162211	0.657792	FALSE
PG243037	Q8WZA9	sp|Q8WZA9|IRGQ_HUMAN Immunity-related GTPase family Q protein OS=Homo sapiens GN=IRGQ PE=1 SV=1	Q8WZA9	0.0625516	0.474911	0.0694705	0.319298	0.14933	0.243262	0.101912	0.461636	FALSE
PG251958	Q9ULA0|E7ETB3	tr|E7ETB3|E7ETB3_HUMAN Aspartyl aminopeptidase OS=Homo sapiens GN=DNPEP PE=1 SV=2	E7ETB3	0.116942	0.246749	0.156119	0.10764	0.095837	0.232404	0.0231324	0.614883	FALSE
PG244453	P57721|P57721-4|P57721-5|E9PFP8	sp|P57721|PCBP3_HUMAN Poly(rC)-binding protein 3 OS=Homo sapiens GN=PCBP3 PE=2 SV=2	P57721	-0.308251	0.390759	-0.331266	0.0779855	-0.109502	0.216077	-0.309011	0.186846	FALSE
PG247836	O75717	sp|O75717|WDHD1_HUMAN WD repeat and HMG-box DNA-binding protein 1 OS=Homo sapiens GN=WDHD1 PE=1 SV=1	O75717	0.0741463	0.500717	0.194589	0.0492587	-0.129854	0.197105	-0.125591	0.28026	FALSE
PG242115	Q7Z4Q2	sp|Q7Z4Q2|HEAT3_HUMAN HEAT repeat-containing protein 3 OS=Homo sapiens GN=HEATR3 PE=1 SV=2	Q7Z4Q2	-0.0580087	0.390759	0.0258985	0.432175	-0.239066	0.145483	-0.149838	0.256059	FALSE
PG256322	P02549|P02549-2	sp|P02549|SPTA1_HUMAN Spectrin alpha chain; erythrocytic 1 OS=Homo sapiens GN=SPTA1 PE=1 SV=5	P02549	0.0932766	0.304028	0.210553	0.0137856			-0.0953099	0.371552	FALSE
PG246138	Q9UEW8|Q9UEW8-2	sp|Q9UEW8|STK39_HUMAN STE20/SPS1-related proline-alanine-rich protein kinase OS=Homo sapiens GN=STK39 PE=1 SV=3	Q9UEW8	-0.102131	0.222788	0.0170357	0.491903	-0.0987599	0.354184	-0.111229	0.334542	FALSE
PG252643	Q06546	sp|Q06546|GABPA_HUMAN GA-binding protein alpha chain OS=Homo sapiens GN=GABPA PE=1 SV=1	Q06546	0.015776	0.646749	0.14358	0.0963912	-0.134936	0.172152	-0.221015	0.199248	FALSE
PG255278	P40306	sp|P40306|PSB10_HUMAN Proteasome subunit beta type-10 OS=Homo sapiens GN=PSMB10 PE=1 SV=1	P40306	0.120565	0.258105	0.126206	0.10764	-0.0184261	0.482962	-0.139231	0.3184	FALSE
PG247922	P49748|P49748-2|P49748-3	sp|P49748-3|ACADV_HUMAN Isoform 3 of Very long-chain specific acyl-CoA dehydrogenase; mitochondrial OS=Homo sapiens GN=ACADVL	P49748-3	0.576419	0.351413	0.106076	0.18648	-0.200005	0.126384	-0.0499586	0.51983	FALSE
PG254514	Q96SU4|Q96SU4-2|Q96SU4-7	sp|Q96SU4|OSBL9_HUMAN Oxysterol-binding protein-related protein 9 OS=Homo sapiens GN=OSBPL9 PE=1 SV=2	Q96SU4	0.0117481	0.662157	-0.060732	0.33664	-0.127226	0.205494	-0.0728661	0.411307	FALSE
PG244379	Q9Y2S7	sp|Q9Y2S7|PDIP2_HUMAN Polymerase delta-interacting protein 2 OS=Homo sapiens GN=POLDIP2 PE=1 SV=1	Q9Y2S7	-0.0801873	0.324829	-0.081954	0.171816	-0.0408183	0.400948	-0.0388705	0.569143	FALSE
PG244932	Q9BRS2	sp|Q9BRS2|RIOK1_HUMAN Serine/threonine-protein kinase RIO1 OS=Homo sapiens GN=RIOK1 PE=1 SV=2	Q9BRS2	0.0950501	0.330827	0.218786	0.0580683	-0.0562059	0.369467	-0.163113	0.224129	FALSE
PG256688	Q9Y5J1	sp|Q9Y5J1|UTP18_HUMAN U3 small nucleolar RNA-associated protein 18 homolog OS=Homo sapiens GN=UTP18 PE=1 SV=3	Q9Y5J1	0.129168	0.33031	0.220775	0.0545853	0.247195	0.222341	0.0188596	0.680381	FALSE
PG247864	Q8TAF3	sp|Q8TAF3|WDR48_HUMAN WD repeat-containing protein 48 OS=Homo sapiens GN=WDR48 PE=1 SV=1	Q8TAF3	-0.117659	0.246293	0.0253283	0.460692	-0.161038	0.335988	-0.0658481	0.457634	FALSE
PG256054	Q9Y3B4	sp|Q9Y3B4|SF3B6_HUMAN Splicing factor 3B subunit 6 OS=Homo sapiens GN=SF3B6 PE=1 SV=1	Q9Y3B4	-0.00380707	0.674044	0.0996431	0.209509	-0.193552	0.128184	-0.0456884	0.556433	FALSE
PG250298	Q7LBR1	sp|Q7LBR1|CHM1B_HUMAN Charged multivesicular body protein 1b OS=Homo sapiens GN=CHMP1B PE=1 SV=1	Q7LBR1	-0.13957	0.236518	-0.111274	0.168481	-0.112502	0.231206	0.110908	0.398283	FALSE
PG245183	P61106	sp|P61106|RAB14_HUMAN Ras-related protein Rab-14 OS=Homo sapiens GN=RAB14 PE=1 SV=4	P61106	-0.0943848	0.451218	0.169815	0.147866	-0.136404	0.255236	-0.139036	0.261152	FALSE
PG250728	Q9BQA9|Q9BQA9-2	sp|Q9BQA9|CQ062_HUMAN Uncharacterized protein C17orf62 OS=Homo sapiens GN=C17orf62 PE=1 SV=1	Q9BQA9	-0.185242	0.335603	0.110251	0.252639	-0.244045	0.131678	-0.374981	0.136565	FALSE
PG246327	Q96EK4	sp|Q96EK4|THA11_HUMAN THAP domain-containing protein 11 OS=Homo sapiens GN=THAP11 PE=1 SV=2	Q96EK4	0.0534299	0.506522	0.101409	0.101928	-0.076167	0.371402	-0.0117256	0.650703	FALSE
PG251388	Q9BTE7	sp|Q9BTE7|DCNL5_HUMAN DCN1-like protein 5 OS=Homo sapiens GN=DCUN1D5 PE=1 SV=1	Q9BTE7	0.0421794	0.613653	-0.0268378	0.482281	-0.0504167	0.381286	-0.063334	0.514526	FALSE
PG247373	Q9UNY4	sp|Q9UNY4|TTF2_HUMAN Transcription termination factor 2 OS=Homo sapiens GN=TTF2 PE=1 SV=2	Q9UNY4	-0.00383762	0.673255	0.031544	0.416205	0.0144873	0.494251	-0.00884475	0.665472	FALSE
PG256408	O15269	sp|O15269|SPTC1_HUMAN Serine palmitoyltransferase 1 OS=Homo sapiens GN=SPTLC1 PE=1 SV=1	O15269	-0.0179774	0.639758	0.0823401	0.232457	-0.0415214	0.422827	0.096776	0.517478	FALSE
PG251612	Q16698|Q16698-2	sp|Q16698|DECR_HUMAN 2;4-dienoyl-CoA reductase; mitochondrial OS=Homo sapiens GN=DECR1 PE=1 SV=1	Q16698	-0.148246	0.150266	0.0245292	0.454817	-0.164263	0.166164	-0.231884	0.147512	FALSE
PG258385		tr|G3V3G9|G3V3G9_HUMAN Uncharacterized protein OS=Homo sapiens PE=4 SV=1	G3V3G9	-0.130134	0.188671	-0.12481	0.0834325	-0.151398	0.161163	-0.0234872	0.626914	FALSE
PG245831	Q9NRC6	sp|Q9NRC6|SPTN5_HUMAN Spectrin beta chain; non-erythrocytic 5 OS=Homo sapiens GN=SPTBN5 PE=1 SV=2	Q9NRC6	0.11584	0.331637	0.0799203	0.246082			0.111632	0.397766	FALSE
PG247819	Q5THJ4|Q5THJ4-2	sp|Q5THJ4|VP13D_HUMAN Vacuolar protein sorting-associated protein 13D OS=Homo sapiens GN=VPS13D PE=1 SV=2	Q5THJ4	-0.792593	0.136526	-3.66569	0.0174655					TRUE
PG254106	P19404|E7EPT4	tr|E7EPT4|E7EPT4_HUMAN NADH dehydrogenase [ubiquinone] flavoprotein 2; mitochondrial OS=Homo sapiens GN=NDUFV2 PE=1 SV=1	E7EPT4	-0.0358292	0.540405	-0.0439316	0.361319	0.881273	0.0457097	-0.238688	0.227995	TRUE
PG252854	Q49A26|Q49A26-2|Q49A26-3|K7EMM8	sp|Q49A26|GLYR1_HUMAN Putative oxidoreductase GLYR1 OS=Homo sapiens GN=GLYR1 PE=1 SV=3	Q49A26	0.204472	0.184564	0.362404	0.0142331	0.130522	0.400772	0.445584	0.136565	FALSE
PG246988	Q9UI30	sp|Q9UI30|TR112_HUMAN Multifunctional methyltransferase subunit TRM112-like protein OS=Homo sapiens GN=TRMT112 PE=1 SV=1	Q9UI30	-0.13911	0.219836	-0.460548	0.025326	-0.179264	0.144876	0.0652077	0.517421	FALSE
PG256467	Q8NB90	sp|Q8NB90|SPAT5_HUMAN Spermatogenesis-associated protein 5 OS=Homo sapiens GN=SPATA5 PE=1 SV=3	Q8NB90	0.0395792	0.576212	0.0977922	0.124792	-0.158214	0.141892	-0.118034	0.294265	FALSE
PG251254	Q5W0V3|Q5W0V3-2	sp|Q5W0V3|F16B1_HUMAN Protein FAM160B1 OS=Homo sapiens GN=FAM160B1 PE=1 SV=1	Q5W0V3	-0.0347244	0.546999	0.0786715	0.294044	-0.151131	0.190753	-0.156922	0.228921	FALSE
PG245506	Q969G6	sp|Q969G6|RIFK_HUMAN Riboflavin kinase OS=Homo sapiens GN=RFK PE=1 SV=2	Q969G6	0.00746369	0.673059	0.145045	0.0710134	-0.0776553	0.279603	-0.0425637	0.579083	FALSE
PG249960	P20963|P20963-3	sp|P20963|CD3Z_HUMAN T-cell surface glycoprotein CD3 zeta chain OS=Homo sapiens GN=CD247 PE=1 SV=2	P20963	0.0619816	0.441881	0.115368	0.126194	0.0160868	0.490669	0.116053	0.313134	FALSE
PG247869	P61964	sp|P61964|WDR5_HUMAN WD repeat-containing protein 5 OS=Homo sapiens GN=WDR5 PE=1 SV=1	P61964	0.0390972	0.547153	0.075159	0.286816	-0.418706	0.0992668	-0.181155	0.362589	FALSE
PG244605	Q92882	sp|Q92882|OSTF1_HUMAN Osteoclast-stimulating factor 1 OS=Homo sapiens GN=OSTF1 PE=1 SV=2	Q92882	-0.115797	0.473645	0.0782684	0.532532	-0.0291732	0.447196	-0.0282645	0.592045	FALSE
PG250376	P62633|P62633-2|P62633-4|P62633-5|P62633-6|P62633-8	sp|P62633-6|CNBP_HUMAN Isoform 6 of Cellular nucleic acid-binding protein OS=Homo sapiens GN=CNBP	P62633-6	0.899748	0.322599	-0.0736701	0.462911	0.988089	0.0703787	0.134777	0.366271	TRUE
PG242601	Q15056	sp|Q15056|IF4H_HUMAN Eukaryotic translation initiation factor 4H OS=Homo sapiens GN=EIF4H PE=1 SV=5	Q15056	-0.259003	0.257091	-0.147762	0.147532	-0.100837	0.365988	0.439241	0.0924593	FALSE
PG252818	P06396-2	sp|P06396-2|GELS_HUMAN Isoform 2 of Gelsolin OS=Homo sapiens GN=GSN	P06396-2	0.687118	0.00576586	0.778037	0.000134759	1.35324	0.00388599	1.32067	0.00221174	TRUE
PG253940	Q9BV57	sp|Q9BV57|MTND_HUMAN 1;2-dihydroxy-3-keto-5-methylthiopentene dioxygenase OS=Homo sapiens GN=ADI1 PE=1 SV=1	Q9BV57	0.381438	0.127754	0.273717	0.0370504	-0.171184	0.143504	-0.00826638	0.659358	FALSE
PG244877	Q96BW5|Q96BW5-2|A0A0A0MSI3	sp|Q96BW5|PTER_HUMAN Phosphotriesterase-related protein OS=Homo sapiens GN=PTER PE=1 SV=1	Q96BW5	0.0398051	0.493985	0.111927	0.0696638	-0.134491	0.194989	-0.117134	0.415746	FALSE
PG248433	Q9BT22	sp|Q9BT22|ALG1_HUMAN Chitobiosyldiphosphodolichol beta-mannosyltransferase OS=Homo sapiens GN=ALG1 PE=1 SV=2	Q9BT22	-0.127993	0.36745	-0.0501778	0.421278	0.0596112	0.390874	-0.0421344	0.619032	FALSE
PG246504	Q9HA65|Q9HA65-2|Q9HA65-3	sp|Q9HA65|TBC17_HUMAN TBC1 domain family member 17 OS=Homo sapiens GN=TBC1D17 PE=1 SV=2	Q9HA65	0.000320874	0.670719	0.179464	0.174437					FALSE
PG254572	Q96BN8	sp|Q96BN8|OTUL_HUMAN Ubiquitin thioesterase otulin OS=Homo sapiens GN=OTULIN PE=1 SV=3	Q96BN8	-0.0490366	0.507451	0.000362541	0.547361	-0.163739	0.153214	-0.0120473	0.651025	FALSE
PG249403	Q9NXV6	sp|Q9NXV6|CARF_HUMAN CDKN2A-interacting protein OS=Homo sapiens GN=CDKN2AIP PE=1 SV=3	Q9NXV6	0.0300611	0.599833	0.120268	0.241897	0.0161314	0.501228	0.0141186	0.644852	FALSE
PG248730	Q6UB98|Q6UB98-2	sp|Q6UB98|ANR12_HUMAN Ankyrin repeat domain-containing protein 12 OS=Homo sapiens GN=ANKRD12 PE=1 SV=3	Q6UB98	-0.59835	0.118102	-2.47546	0.0134296					TRUE
PG256422	P51571	sp|P51571|SSRD_HUMAN Translocon-associated protein subunit delta OS=Homo sapiens GN=SSR4 PE=1 SV=1	P51571	-0.0560367	0.475768	-0.12626	0.122903	-0.162851	0.286155	-0.230321	0.260849	FALSE
PG251425	Q9NP97|B1AKR6	tr|B1AKR6|B1AKR6_HUMAN Dynein light chain roadblock-type 1 OS=Homo sapiens GN=DYNLRB1 PE=1 SV=1	B1AKR6	-0.141789	0.291358	-0.128862	0.136584	0.0207576	0.497827	-0.0117935	0.652633	FALSE
PG256458	O43805	sp|O43805|SSNA1_HUMAN Sjoegren syndrome nuclear autoantigen 1 OS=Homo sapiens GN=SSNA1 PE=1 SV=2	O43805	-0.0285028	0.620218	-0.157755	0.180469	-0.207681	0.138401			FALSE
PG243594	P27361	sp|P27361|MK03_HUMAN Mitogen-activated protein kinase 3 OS=Homo sapiens GN=MAPK3 PE=1 SV=4	P27361	-0.0307585	0.581102	0.052308	0.354551	0.158705	0.18035	-0.251663	0.151553	FALSE
PG256595	P21283	sp|P21283|VATC1_HUMAN V-type proton ATPase subunit C 1 OS=Homo sapiens GN=ATP6V1C1 PE=1 SV=4	P21283	-0.0495219	0.455312	0.0584001	0.22487	-0.137684	0.158445	-0.0524883	0.512347	FALSE
PG254093	O95299|A0A087WXC5|E7ESZ7	tr|E7ESZ7|E7ESZ7_HUMAN NADH dehydrogenase [ubiquinone] 1 alpha subcomplex subunit 10; mitochondrial OS=Homo sapiens GN=NDUFA10 PE=1 SV=1	E7ESZ7	0.0340084	0.565026	0.105917	0.169128	0.254633	0.0828038	-0.0363693	0.59638	FALSE
PG265744	C9JF13	tr|C9JF13|C9JF13_HUMAN Eukaryotic translation initiation factor 4 gamma 1 (Fragment) OS=Homo sapiens GN=EIF4G1 PE=1 SV=1	C9JF13	-0.0640487	0.562985	-0.208995	0.0543467					FALSE
PG249077	P40616|P40616-2|F8VYN9	tr|F8VYN9|F8VYN9_HUMAN ADP-ribosylation factor-like protein 1 OS=Homo sapiens GN=ARL1 PE=1 SV=1	F8VYN9	0.163166	0.143883	0.307641	0.0122495	0.0122409	0.503006	-0.124484	0.274221	FALSE
PG242997	Q7Z7F0	sp|Q7Z7F0|K0907_HUMAN UPF0469 protein KIAA0907 OS=Homo sapiens GN=KIAA0907 PE=1 SV=1	Q7Z7F0	0.0179353	0.629714	0.107049	0.219674	0.040475	0.487707	-0.0845033	0.469513	FALSE
PG253268	Q5GLZ8|Q5GLZ8-2|Q5GLZ8-6	sp|Q5GLZ8|HERC4_HUMAN Probable E3 ubiquitin-protein ligase HERC4 OS=Homo sapiens GN=HERC4 PE=1 SV=1	Q5GLZ8	0.0595662	0.470872	-0.00256216	0.538602	0.202413	0.14505	-0.0478282	0.598471	FALSE
PG246999	P02787	sp|P02787|TRFE_HUMAN Serotransferrin OS=Homo sapiens GN=TF PE=1 SV=3	P02787	2.52287	0.000577816	2.41539	4.63313e-06	3.07515	0.000791045	3.06699	0.000423382	TRUE
PG244112	Q9NX14|Q9NX14-2	sp|Q9NX14-2|NDUBB_HUMAN Isoform 2 of NADH dehydrogenase [ubiquinone] 1 beta subcomplex subunit 11; mitochondrial OS=Homo sapiens GN=NDUFB11	Q9NX14-2	-0.0953936	0.406449	0.0433687	0.418247	-0.344152	0.144387	-0.0268993	0.610584	FALSE
PG253908	Q9Y6D9	sp|Q9Y6D9|MD1L1_HUMAN Mitotic spindle assembly checkpoint protein MAD1 OS=Homo sapiens GN=MAD1L1 PE=1 SV=2	Q9Y6D9	0.00408036	0.684112	0.0263648	0.416937	0.310274	0.108165	0.00958769	0.655964	FALSE
PG246179	P12081-4	sp|P12081-4|SYHC_HUMAN Isoform 4 of Histidine--tRNA ligase; cytoplasmic OS=Homo sapiens GN=HARS	P12081-4	-0.144457	0.245405	-0.370965	0.0152953	-0.148943	0.181508	-0.0990375	0.334479	FALSE
PG256767	P53007	sp|P53007|TXTP_HUMAN Tricarboxylate transport protein; mitochondrial OS=Homo sapiens GN=SLC25A1 PE=1 SV=2	P53007	-0.057404	0.562445	0.133144	0.278794	-0.208794	0.149721	-0.0999148	0.3603	FALSE
PG246185	Q8IWZ8	sp|Q8IWZ8|SUGP1_HUMAN SURP and G-patch domain-containing protein 1 OS=Homo sapiens GN=SUGP1 PE=1 SV=2	Q8IWZ8	0.11005	0.272672	0.145964	0.1139	0.065301	0.417483	-0.0485054	0.523707	FALSE
PG250141	Q86WJ1	sp|Q86WJ1|CHD1L_HUMAN Chromodomain-helicase-DNA-binding protein 1-like OS=Homo sapiens GN=CHD1L PE=1 SV=2	Q86WJ1	0.0354344	0.562985	0.159803	0.0640709	-0.0786982	0.295753	-0.0354239	0.593054	FALSE
PG251503	Q9BTZ2|Q9BTZ2-4|Q9BTZ2-8	sp|Q9BTZ2|DHRS4_HUMAN Dehydrogenase/reductase SDR family member 4 OS=Homo sapiens GN=DHRS4 PE=1 SV=3	Q9BTZ2	-0.0148048	0.646749	-0.0216351	0.479916	-0.196914	0.105896	-0.131654	0.292246	FALSE
PG253254	Q93077	sp|Q93077|H2A1C_HUMAN Histone H2A type 1-C OS=Homo sapiens GN=HIST1H2AC PE=1 SV=3	Q93077	-0.192094	0.51611	-0.075436	0.49877					FALSE
PG246884	Q9UM00|Q9UM00-2|J9JIE6	tr|J9JIE6|J9JIE6_HUMAN Calcium load-activated calcium channel OS=Homo sapiens GN=TMCO1 PE=1 SV=1	J9JIE6	0.0503694	0.546999	0.153764	0.122635	-0.151576	0.221971	-0.132257	0.475476	FALSE
PG265264	A0A087WVM4	tr|A0A087WVM4|A0A087WVM4_HUMAN Monofunctional C1-tetrahydrofolate synthase; mitochondrial OS=Homo sapiens GN=MTHFD1L PE=1 SV=1	A0A087WVM4	0.0370162	0.58017	0.0419934	0.371315			-0.214077	0.199248	FALSE
PG250252	Q49AR2	sp|Q49AR2|CE022_HUMAN UPF0489 protein C5orf22 OS=Homo sapiens GN=C5orf22 PE=1 SV=2	Q49AR2	0.0699027	0.383808	0.178441	0.0686952	0.115664	0.260813	-0.060027	0.49767	FALSE
PG243960	O14974|O14974-2|O14974-3|O14974-4	sp|O14974|MYPT1_HUMAN Protein phosphatase 1 regulatory subunit 12A OS=Homo sapiens GN=PPP1R12A PE=1 SV=1	O14974	-0.0273313	0.606745	0.0942667	0.222422	0.0726716	0.412244	0.0811409	0.434094	FALSE
PG252762	Q9Y223|Q9Y223-2	sp|Q9Y223-2|GLCNE_HUMAN Isoform 2 of Bifunctional UDP-N-acetylglucosamine 2-epimerase/N-acetylmannosamine kinase OS=Homo sapiens GN=GNE	Q9Y223-2	-0.0321364	0.576849	0.0345135	0.404056	-0.0935509	0.244436	-0.106251	0.317977	FALSE
PG249676	P49454	sp|P49454|CENPF_HUMAN Centromere protein F OS=Homo sapiens GN=CENPF PE=1 SV=2	P49454	-0.0772435	0.457177	0.0823646	0.238679	0.120897	0.255607	0.204616	0.18068	FALSE
PG242214	O60812	sp|O60812|HNRC1_HUMAN Heterogeneous nuclear ribonucleoprotein C-like 1 OS=Homo sapiens GN=HNRNPCL1 PE=1 SV=1	O60812	0.0158996	0.644486	0.0705904	0.210827	-0.155559	0.346973	-0.209188	0.313134	FALSE
PG243429	P50851|P50851-2	sp|P50851|LRBA_HUMAN Lipopolysaccharide-responsive and beige-like anchor protein OS=Homo sapiens GN=LRBA PE=1 SV=4	P50851	0.0127387	0.637958	0.198773	0.0846432	-0.0392982	0.415153	-0.0282171	0.597686	FALSE
PG244170	O60524|O60524-3|O60524-4	sp|O60524|NEMF_HUMAN Nuclear export mediator factor NEMF OS=Homo sapiens GN=NEMF PE=1 SV=4	O60524	-0.0131006	0.644309	0.0620611	0.309493	0.70902	0.0118721	0.023091	0.6371	TRUE
PG253753	O00255|O00255-2|O00255-3|E7EN32	sp|O00255|MEN1_HUMAN Menin OS=Homo sapiens GN=MEN1 PE=1 SV=4	O00255	-0.0736165	0.391224	0.00237604	0.539839	-0.0689734	0.345325	0.0405021	0.547385	FALSE
PG250374	Q9BXV9	sp|Q9BXV9|CN142_HUMAN Uncharacterized protein C14orf142 OS=Homo sapiens GN=C14orf142 PE=1 SV=2	Q9BXV9	-0.207823	0.191069	-0.145717	0.160881	0.361948	0.176441			FALSE
PG251513	Q15398	sp|Q15398|DLGP5_HUMAN Disks large-associated protein 5 OS=Homo sapiens GN=DLGAP5 PE=1 SV=2	Q15398	0.0655158	0.45568	0.193889	0.0467923	0.375441	0.186346	0.327554	0.206495	FALSE
PG247530	A0AVT1	sp|A0AVT1|UBA6_HUMAN Ubiquitin-like modifier-activating enzyme 6 OS=Homo sapiens GN=UBA6 PE=1 SV=1	A0AVT1	-0.222187	0.110847	-0.223294	0.079057	0.063975	0.334628	-0.0896615	0.375366	FALSE
PG245658	P62244	sp|P62244|RS15A_HUMAN 40S ribosomal protein S15a OS=Homo sapiens GN=RPS15A PE=1 SV=2	P62244	0.11567	0.387657	0.297816	0.0507712	-0.113546	0.395716	-0.026005	0.651025	FALSE
PG245084	P35241|P35241-5	sp|P35241-5|RADI_HUMAN Isoform 5 of Radixin OS=Homo sapiens GN=RDX	P35241-5	0.0270846	0.601524	0.170098	0.158554	0.210544	0.169726	0.0421364	0.557709	FALSE
PG243162	O75449	sp|O75449|KTNA1_HUMAN Katanin p60 ATPase-containing subunit A1 OS=Homo sapiens GN=KATNA1 PE=1 SV=1	O75449	-0.0931858	0.375291	0.00376876	0.534217	-0.149402	0.213209	0.138256	0.325149	FALSE
PG256069	O60880	sp|O60880|SH21A_HUMAN SH2 domain-containing protein 1A OS=Homo sapiens GN=SH2D1A PE=1 SV=1	O60880	-0.116591	0.441881	-0.102271	0.300389	-0.0293771	0.457408	-0.012733	0.649696	FALSE
PG243687	P33527|P33527-9|I3L4X2	sp|P33527-9|MRP1_HUMAN Isoform 9 of Multidrug resistance-associated protein 1 OS=Homo sapiens GN=ABCC1	P33527-9	0.14881	0.225631	0.100355	0.102422	-0.00770279	0.520607	0.0289112	0.595099	FALSE
PG255509	P36954	sp|P36954|RPB9_HUMAN DNA-directed RNA polymerase II subunit RPB9 OS=Homo sapiens GN=POLR2I PE=1 SV=1	P36954	-0.135281	0.236518	-0.126889	0.104639					FALSE
PG245549	O43665-3	sp|O43665-3|RGS10_HUMAN Isoform 3 of Regulator of G-protein signaling 10 OS=Homo sapiens GN=RGS10	O43665-3	0.0463567	0.451218	0.164933	0.0528533	-0.00795846	0.522587	-0.0157348	0.641218	FALSE
PG253258	Q96CS2	sp|Q96CS2|HAUS1_HUMAN HAUS augmin-like complex subunit 1 OS=Homo sapiens GN=HAUS1 PE=1 SV=1	Q96CS2	-0.0713064	0.453551	-0.0743943	0.271535	-0.0574226	0.38379	0.0344739	0.672163	FALSE
PG251691	O95865	sp|O95865|DDAH2_HUMAN N(G);N(G)-dimethylarginine dimethylaminohydrolase 2 OS=Homo sapiens GN=DDAH2 PE=1 SV=1	O95865	0.0425494	0.555511	0.00776893	0.513597	0.0080444	0.518331	0.021016	0.640385	FALSE
PG250069	Q5T280	sp|Q5T280|CI114_HUMAN Putative methyltransferase C9orf114 OS=Homo sapiens GN=C9orf114 PE=1 SV=3	Q5T280	-0.0296402	0.567045	-0.110462	0.138237	0.180839	0.131607	0.191791	0.297326	FALSE
PG255937	Q9Y512	sp|Q9Y512|SAM50_HUMAN Sorting and assembly machinery component 50 homolog OS=Homo sapiens GN=SAMM50 PE=1 SV=3	Q9Y512	-0.135663	0.412386	0.0283759	0.500317	0.481114	0.0195326	-0.00227802	0.680488	FALSE
PG242390	Q00613|Q00613-2|E9PMQ6	sp|Q00613|HSF1_HUMAN Heat shock factor protein 1 OS=Homo sapiens GN=HSF1 PE=1 SV=1	Q00613	-0.0393058	0.613205	-0.00329986	0.48395	-0.00664826	0.525522	0.0503267	0.557709	FALSE
PG248087	Q7Z5R6	sp|Q7Z5R6|AB1IP_HUMAN Amyloid beta A4 precursor protein-binding family B member 1-interacting protein OS=Homo sapiens GN=APBB1IP PE=1 SV=1	Q7Z5R6	0.00423734	0.671949	0.111773	0.0862839	0.0657336	0.370522	-0.00579551	0.671186	FALSE
PG253102	P11166	sp|P11166|GTR1_HUMAN Solute carrier family 2; facilitated glucose transporter member 1 OS=Homo sapiens GN=SLC2A1 PE=1 SV=2	P11166	-0.156817	0.169448	-0.0782028	0.185005	0.00493662	0.526428	-0.0151415	0.657792	FALSE
PG258289	G5EA30	tr|G5EA30|G5EA30_HUMAN CUG triplet repeat; RNA binding protein 1; isoform CRA_c OS=Homo sapiens GN=CELF1 PE=1 SV=1	G5EA30	-0.0614374	0.533624	0.0474529	0.373771	0.0249817	0.459032	-0.00527294	0.667732	FALSE
PG246438	Q92609|Q92609-2	sp|Q92609-2|TBCD5_HUMAN Isoform 2 of TBC1 domain family member 5 OS=Homo sapiens GN=TBC1D5	Q92609-2	0.0458317	0.49243	0.0796346	0.244703	-0.0601573	0.339433	-0.0967659	0.457224	FALSE
PG243760	P20645	sp|P20645|MPRD_HUMAN Cation-dependent mannose-6-phosphate receptor OS=Homo sapiens GN=M6PR PE=1 SV=1	P20645	-0.000137225	0.682446	0.146252	0.128284	0.0887135	0.279603	0.426749	0.155277	FALSE
PG246465	O95379|O95379-2|O95379-3|O95379-4|D6RCM8	sp|O95379-4|TFIP8_HUMAN Isoform 4 of Tumor necrosis factor alpha-induced protein 8 OS=Homo sapiens GN=TNFAIP8	O95379-4	-0.200204	0.188896	-0.146152	0.143025	0.302066	0.209897	0.460892	0.198745	FALSE
PG248619	O43747|O43747-2	sp|O43747-2|AP1G1_HUMAN Isoform 2 of AP-1 complex subunit gamma-1 OS=Homo sapiens GN=AP1G1	O43747-2	0.0966806	0.216749	0.112057	0.0632375	-0.0175402	0.497711	0.116181	0.340377	FALSE
PG244210	Q9BYT8|E9PCB6	sp|Q9BYT8|NEUL_HUMAN Neurolysin; mitochondrial OS=Homo sapiens GN=NLN PE=1 SV=1	Q9BYT8	0.125223	0.481781	-0.00541397	0.546857	-0.0110091	0.506508	-0.108125	0.334542	FALSE
PG260651	F5H532	tr|F5H532|F5H532_HUMAN Nucleolar protein 8 OS=Homo sapiens GN=NOL8 PE=1 SV=1	F5H532	-0.0255568	0.643114	0.053787	0.394406			-0.157899	0.531392	FALSE
PG242302	Q86VS8	sp|Q86VS8|HOOK3_HUMAN Protein Hook homolog 3 OS=Homo sapiens GN=HOOK3 PE=1 SV=2	Q86VS8	0.0223573	0.624539	0.0752694	0.241699	-0.0505806	0.380513	-0.0135714	0.647665	FALSE
PG248820	P53680|M0R0N4|M0QYZ2	tr|M0QYZ2|M0QYZ2_HUMAN AP-2 complex subunit sigma OS=Homo sapiens GN=AP2S1 PE=1 SV=1	M0QYZ2	-0.0588744	0.447922	-0.151009	0.0580949	-0.122496	0.221971	-0.238757	0.190568	FALSE
PG245228	P20339|P20339-2	sp|P20339|RAB5A_HUMAN Ras-related protein Rab-5A OS=Homo sapiens GN=RAB5A PE=1 SV=2	P20339	-0.0536758	0.470872	0.072551	0.229365	-0.132636	0.225657	-0.197405	0.22546	FALSE
PG244779	Q96PZ0	sp|Q96PZ0|PUS7_HUMAN Pseudouridylate synthase 7 homolog OS=Homo sapiens GN=PUS7 PE=1 SV=2	Q96PZ0	0.0202007	0.629472	0.0986206	0.168436	-0.0314458	0.461825	0.0157178	0.640385	FALSE
PG248739	P53367-2	sp|P53367-2|ARFP1_HUMAN Isoform A of Arfaptin-1 OS=Homo sapiens GN=ARFIP1	P53367-2	-0.0623804	0.46719	0.133931	0.132533	-0.169781	0.151478	0.058536	0.489989	FALSE
PG246660	P25325-2	sp|P25325-2|THTM_HUMAN Isoform 2 of 3-mercaptopyruvate sulfurtransferase OS=Homo sapiens GN=MPST	P25325-2	-0.0935524	0.326489	0.000260117	0.54273	-0.153982	0.143719	-0.140544	0.250521	FALSE
PG251163	Q9HBU6|H0YH69	sp|Q9HBU6|EKI1_HUMAN Ethanolamine kinase 1 OS=Homo sapiens GN=ETNK1 PE=1 SV=1	Q9HBU6	-0.286631	0.155921	-0.0081248	0.519346	-0.197106	0.130841	-0.126506	0.297816	FALSE
PG243564	P40692	sp|P40692|MLH1_HUMAN DNA mismatch repair protein Mlh1 OS=Homo sapiens GN=MLH1 PE=1 SV=1	P40692	-0.0765562	0.381202	0.0660371	0.291204	-0.0892881	0.299832	-0.023109	0.612421	FALSE
PG247353	Q8WVY7	sp|Q8WVY7|UBCP1_HUMAN Ubiquitin-like domain-containing CTD phosphatase 1 OS=Homo sapiens GN=UBLCP1 PE=1 SV=2	Q8WVY7	0.0475457	0.512361	0.115235	0.0962012	-0.00257338	0.537079	0.1518	0.343828	FALSE
PG246312	P04350	sp|P04350|TBB4A_HUMAN Tubulin beta-4A chain OS=Homo sapiens GN=TUBB4A PE=1 SV=2	P04350	-0.286011	0.244122	-0.0773688	0.31324	-0.0377539	0.434043	-0.330995	0.111439	FALSE
PG246369	Q9Y228	sp|Q9Y228|T3JAM_HUMAN TRAF3-interacting JNK-activating modulator OS=Homo sapiens GN=TRAF3IP3 PE=1 SV=2	Q9Y228	-0.000820302	0.680661	0.0655609	0.327557	0.197101	0.173821	-0.0288507	0.593054	FALSE
PG255618	Q96IZ7	sp|Q96IZ7|RSRC1_HUMAN Serine/Arginine-related protein 53 OS=Homo sapiens GN=RSRC1 PE=1 SV=1	Q96IZ7	0.100473	0.405047	0.117691	0.234632	0.0856496	0.255596	0.247575	0.129245	FALSE
PG251452	Q8WW22|Q8WW22-2|Q8WW22-3|F5H170	sp|Q8WW22-2|DNJA4_HUMAN Isoform 2 of DnaJ homolog subfamily A member 4 OS=Homo sapiens GN=DNAJA4	Q8WW22-2	-0.0345354	0.581609	-0.128373	0.0956522					FALSE
PG255204	O75569	sp|O75569|PRKRA_HUMAN Interferon-inducible double-stranded RNA-dependent protein kinase activator A OS=Homo sapiens GN=PRKRA PE=1 SV=1	O75569	0.0602244	0.399352	0.185994	0.062444	-0.150956	0.175157	-0.133193	0.272543	FALSE
PG250947	Q13619	sp|Q13619|CUL4A_HUMAN Cullin-4A OS=Homo sapiens GN=CUL4A PE=1 SV=3	Q13619	-0.0764149	0.353392	0.0155562	0.494643	-0.00756137	0.520979	-0.0374065	0.55815	FALSE
PG248185	Q9UKU7	sp|Q9UKU7|ACAD8_HUMAN Isobutyryl-CoA dehydrogenase; mitochondrial OS=Homo sapiens GN=ACAD8 PE=1 SV=1	Q9UKU7	-0.0196631	0.625779	-0.00320055	0.537661	-0.261234	0.109236	-0.218047	0.20141	FALSE
PG243038	Q96CN7	sp|Q96CN7|ISOC1_HUMAN Isochorismatase domain-containing protein 1 OS=Homo sapiens GN=ISOC1 PE=1 SV=3	Q96CN7	0.0893212	0.322091	0.115805	0.10648	-0.0640929	0.380513	-0.0910098	0.496562	FALSE
PG249274	P55957|P55957-2	sp|P55957-2|BID_HUMAN Isoform 2 of BH3-interacting domain death agonist OS=Homo sapiens GN=BID	P55957-2	-0.0959657	0.256818	-0.107205	0.143582	-0.016816	0.506049	0.0549979	0.512687	FALSE
PG248583	Q9NP61	sp|Q9NP61|ARFG3_HUMAN ADP-ribosylation factor GTPase-activating protein 3 OS=Homo sapiens GN=ARFGAP3 PE=1 SV=1	Q9NP61	-0.00619922	0.669665	-0.0268382	0.446842	-0.0114995	0.504332	0.0869976	0.388219	FALSE
PG251599	Q9BU89	sp|Q9BU89|DOHH_HUMAN Deoxyhypusine hydroxylase OS=Homo sapiens GN=DOHH PE=1 SV=1	Q9BU89	-0.0472611	0.58041	0.0394976	0.438354	-0.00412068	0.528356	-0.0612198	0.549301	FALSE
PG250875	Q13098|Q13098-5|Q13098-7|C9JFE4	sp|Q13098-7|CSN1_HUMAN Isoform 2 of COP9 signalosome complex subunit 1 OS=Homo sapiens GN=GPS1	Q13098-7	-0.0980934	0.259788	-0.100307	0.121914	-0.3479	0.155396	-0.268641	0.136565	FALSE
PG246790	Q9Y296|E9PN70	tr|E9PN70|E9PN70_HUMAN Trafficking protein particle complex subunit 4 OS=Homo sapiens GN=TRAPPC4 PE=1 SV=1	E9PN70	0.0870312	0.297257	0.119239	0.0885273	0.0206172	0.498804	-0.185002	0.192851	FALSE
PG246227	Q8IYB8	sp|Q8IYB8|SUV3_HUMAN ATP-dependent RNA helicase SUPV3L1; mitochondrial OS=Homo sapiens GN=SUPV3L1 PE=1 SV=1	Q8IYB8	0.0615603	0.451218	0.117671	0.127361	-0.0859421	0.301554	-0.101948	0.326256	FALSE
PG246156	P47897-2	sp|P47897-2|SYQ_HUMAN Isoform 2 of Glutamine--tRNA ligase OS=Homo sapiens GN=QARS	P47897-2	-0.0842029	0.481127	-0.0121261	0.518227	0.10314	0.371402	-0.0698173	0.52491	FALSE
PG255953	O14828	sp|O14828|SCAM3_HUMAN Secretory carrier-associated membrane protein 3 OS=Homo sapiens GN=SCAMP3 PE=1 SV=3	O14828	0.0244436	0.629472	0.0960712	0.333152	-0.109763	0.230359	-0.0018479	0.674452	FALSE
PG258379	J3KPF0	tr|J3KPF0|J3KPF0_HUMAN Probable E3 ubiquitin-protein ligase HECTD4 OS=Homo sapiens GN=HECTD4 PE=1 SV=3	J3KPF0	-0.123376	0.406498	-0.0500917	0.410743	0.753503	0.0349073			TRUE
PG246617	Q6I9Y2	sp|Q6I9Y2|THOC7_HUMAN THO complex subunit 7 homolog OS=Homo sapiens GN=THOC7 PE=1 SV=3	Q6I9Y2	-0.157607	0.186963	-0.242841	0.0259075	-0.0694281	0.354184	-0.0820321	0.393684	FALSE
PG242431	Q9Y2F5	sp|Q9Y2F5|ICE1_HUMAN Little elongation complex subunit 1 OS=Homo sapiens GN=ICE1 PE=1 SV=5	Q9Y2F5	0.0183873	0.643215	0.119098	0.330888					FALSE
PG246084	Q96SB8|Q96SB8-2	sp|Q96SB8-2|SMC6_HUMAN Isoform 2 of Structural maintenance of chromosomes protein 6 OS=Homo sapiens GN=SMC6	Q96SB8-2	0.0439178	0.560957	0.11142	0.112516	-0.0593974	0.343506	-0.0776103	0.397766	FALSE
PG243506	Q9BT23|J3KRR0	sp|Q9BT23|LIMD2_HUMAN LIM domain-containing protein 2 OS=Homo sapiens GN=LIMD2 PE=1 SV=1	Q9BT23	-0.127282	0.188896	-0.0214846	0.449329	0.0947181	0.281467	-0.057811	0.596501	FALSE
PG253406	O95372	sp|O95372|LYPA2_HUMAN Acyl-protein thioesterase 2 OS=Homo sapiens GN=LYPLA2 PE=1 SV=1	O95372	-0.00460635	0.681036	0.0625678	0.333638	0.239793	0.137214	0.0197731	0.634786	FALSE
PG244154	O96000	sp|O96000|NDUBA_HUMAN NADH dehydrogenase [ubiquinone] 1 beta subcomplex subunit 10 OS=Homo sapiens GN=NDUFB10 PE=1 SV=3	O96000	-0.0552284	0.454711	-0.0987241	0.107077	-0.023938	0.48373	-0.139236	0.389963	FALSE
PG243819	P53602	sp|P53602|MVD1_HUMAN Diphosphomevalonate decarboxylase OS=Homo sapiens GN=MVD PE=1 SV=1	P53602	-0.000558026	0.684369	-0.010567	0.514905	0.173349	0.243859	0.0141996	0.644852	FALSE
PG251689	Q9H773	sp|Q9H773|DCTP1_HUMAN dCTP pyrophosphatase 1 OS=Homo sapiens GN=DCTPP1 PE=1 SV=1	Q9H773	-0.00603459	0.662324	0.0673322	0.210391	0.128003	0.261506	0.312602	0.169525	FALSE
PG244124	P19838|P19838-2	sp|P19838-2|NFKB1_HUMAN Isoform 2 of Nuclear factor NF-kappa-B p105 subunit OS=Homo sapiens GN=NFKB1	P19838-2	-0.0654939	0.515027	0.110796	0.0982629	0.0252583	0.470657	-0.0992446	0.359382	FALSE
PG247200	P02788|P02788-2|E7EQB2|E7ER44	sp|P02788|TRFL_HUMAN Lactotransferrin OS=Homo sapiens GN=LTF PE=1 SV=6	P02788	2.32904	0.0438212	0.00182178	0.387236	2.65347	0.000725262	2.66575	0.000230901	TRUE
PG244017	O95167	sp|O95167|NDUA3_HUMAN NADH dehydrogenase [ubiquinone] 1 alpha subcomplex subunit 3 OS=Homo sapiens GN=NDUFA3 PE=1 SV=1	O95167	-0.0250993	0.606699	0.200811	0.0525476			-0.360615	0.0764258	FALSE
PG254480	O60313-2|E5KLK1|E5KLJ5|E5KLJ9	tr|E5KLJ5|E5KLJ5_HUMAN Dynamin-like 120 kDa protein; mitochondrial OS=Homo sapiens GN=OPA1 PE=1 SV=1	E5KLJ5	0.00963095	0.653504	0.0972816	0.111436	-0.113021	0.195993	-0.0849019	0.396707	FALSE
PG245709	Q96E11|Q96E11-3|Q96E11-8	sp|Q96E11|RRFM_HUMAN Ribosome-recycling factor; mitochondrial OS=Homo sapiens GN=MRRF PE=1 SV=1	Q96E11	-0.028363	0.581095	0.0772546	0.274223	-0.103925	0.27412	-0.123328	0.444939	FALSE
PG252821	O95166|H6UMI1	sp|O95166|GBRAP_HUMAN Gamma-aminobutyric acid receptor-associated protein OS=Homo sapiens GN=GABARAP PE=1 SV=1	O95166	-0.0462756	0.572686	-0.126586	0.0999561	0.0700671	0.447424	-0.162102	0.317022	FALSE
PG253133	Q6Y1H2	sp|Q6Y1H2|HACD2_HUMAN Very-long-chain (3R)-3-hydroxyacyl-CoA dehydratase 2 OS=Homo sapiens GN=HACD2 PE=1 SV=1	Q6Y1H2	0.0568375	0.547153	0.123097	0.214101	0.0687158	0.402383	-0.0425122	0.584486	FALSE
PG245149	P51148|P51148-2	sp|P51148-2|RAB5C_HUMAN Isoform 2 of Ras-related protein Rab-5C OS=Homo sapiens GN=RAB5C	P51148-2	0.024767	0.639625	0.0533874	0.402909	-0.064802	0.366683	-0.0538053	0.546249	FALSE
PG255311	P62136	sp|P62136|PP1A_HUMAN Serine/threonine-protein phosphatase PP1-alpha catalytic subunit OS=Homo sapiens GN=PPP1CA PE=1 SV=1	P62136	-0.0864845	0.435198	-0.188601	0.16495	-0.16984	0.182051	-0.13762	0.29423	FALSE
PG262467	A0A0X1KG71	tr|A0A0X1KG71|A0A0X1KG71_HUMAN Negative elongation factor B OS=Homo sapiens GN=NELFB PE=1 SV=1	A0A0X1KG71	-0.0302338	0.568228	0.0763325	0.196279	-0.0338362	0.437661	0.0250678	0.606031	FALSE
PG256549	P61764|P61764-2|A0A0D9SG72|A0A1B0GWF2|A0A1B0GVQ5|A0A1B0GTP9	sp|P61764-2|STXB1_HUMAN Isoform 2 of Syntaxin-binding protein 1 OS=Homo sapiens GN=STXBP1	P61764-2	0.00330431	0.671949	0.102337	0.145566	0.0616833	0.36128	0.0378022	0.592609	FALSE
PG251115	Q9HAF1|Q9HAF1-2|Q9HAF1-3|Q9HAF1-4	sp|Q9HAF1-3|EAF6_HUMAN Isoform 3 of Chromatin modification-related protein MEAF6 OS=Homo sapiens GN=MEAF6	Q9HAF1-3	-0.142123	0.201989	-0.0411037	0.397774	-0.0166905	0.507458			FALSE
PG243386	Q9HA64	sp|Q9HA64|KT3K_HUMAN Ketosamine-3-kinase OS=Homo sapiens GN=FN3KRP PE=1 SV=2	Q9HA64	0.0138979	0.629472	0.101227	0.185316	0.0227986	0.477453	0.236037	0.177602	FALSE
PG252335	Q13642|Q13642-1|Q13642-3|Q13642-4|Q13642-5|A0A0D9SFI6|Q5JXI8|Q5JXI3|Q5JXI2|A0A0D9SFB0|Q5JXH9|A0A0D9SFZ9|Q5JXH8|Q5JXH7	sp|Q13642|FHL1_HUMAN Four and a half LIM domains protein 1 OS=Homo sapiens GN=FHL1 PE=1 SV=4	Q13642	0.10175	0.4456	0.00701591	0.516387	-0.102017	0.22474	0.0447264	0.583579	FALSE
PG250883	P61923|P61923-4|F8VVA7	tr|F8VVA7|F8VVA7_HUMAN Coatomer subunit zeta-1 OS=Homo sapiens GN=COPZ1 PE=1 SV=1	F8VVA7	0.0660149	0.382749	0.139387	0.0508794	-0.114428	0.272063	-0.224549	0.182706	FALSE
PG242215	P55795	sp|P55795|HNRH2_HUMAN Heterogeneous nuclear ribonucleoprotein H2 OS=Homo sapiens GN=HNRNPH2 PE=1 SV=1	P55795	-0.139756	0.368262	0.0461122	0.4631	-0.194405	0.117504	0.00918034	0.657792	FALSE
PG250966	P61803|F5GXX5	sp|P61803|DAD1_HUMAN Dolichyl-diphosphooligosaccharide--protein glycosyltransferase subunit DAD1 OS=Homo sapiens GN=DAD1 PE=1 SV=3	P61803	-0.171365	0.424076	-1.01088	0.0216091	-0.184717	0.132413	-0.226061	0.182354	TRUE
PG252719	P35573|P35573-2|P35573-3	sp|P35573|GDE_HUMAN Glycogen debranching enzyme OS=Homo sapiens GN=AGL PE=1 SV=3	P35573	0.0815021	0.304378	0.0992513	0.153076	0.0613203	0.334935	-0.0210755	0.616871	FALSE
PG251111	Q01844|Q01844-3|Q01844-5|Q01844-6|B0QYK0	sp|Q01844-5|EWS_HUMAN Isoform 5 of RNA-binding protein EWS OS=Homo sapiens GN=EWSR1	Q01844-5	-0.248549	0.278667	-0.179556	0.100749	0.240899	0.117504	0.153454	0.318353	FALSE
PG257229	Q5T200	sp|Q5T200|ZC3HD_HUMAN Zinc finger CCCH domain-containing protein 13 OS=Homo sapiens GN=ZC3H13 PE=1 SV=1	Q5T200	-0.00205996	0.684273	0.134454	0.100078	0.333947	0.135128	0.0389253	0.605472	FALSE
PG247988	P45954|P45954-2	sp|P45954|ACDSB_HUMAN Short/branched chain specific acyl-CoA dehydrogenase; mitochondrial OS=Homo sapiens GN=ACADSB PE=1 SV=1	P45954	0.0926052	0.378427	0.010045	0.512526	-0.130284	0.1792	-0.230393	0.18068	FALSE
PG246956	Q9UJA5	sp|Q9UJA5|TRM6_HUMAN tRNA (adenine(58)-N(1))-methyltransferase non-catalytic subunit TRM6 OS=Homo sapiens GN=TRMT6 PE=1 SV=1	Q9UJA5	-0.108129	0.485748	0.0973299	0.500226	0.0827034	0.380628	-0.193218	0.21739	FALSE
PG251526	Q9H6R0	sp|Q9H6R0|DHX33_HUMAN Putative ATP-dependent RNA helicase DHX33 OS=Homo sapiens GN=DHX33 PE=1 SV=2	Q9H6R0	0.0504786	0.516584	0.177328	0.0704128	0.0658521	0.334255	0.0429579	0.533651	FALSE
PG247381	O95551|O95551-2	sp|O95551-2|TYDP2_HUMAN Isoform 2 of Tyrosyl-DNA phosphodiesterase 2 OS=Homo sapiens GN=TDP2	O95551-2	0.0994476	0.330827	0.0845213	0.193388	-0.0876068	0.271533	0.0137512	0.651423	FALSE
PG247250	Q9BRZ2	sp|Q9BRZ2|TRI56_HUMAN E3 ubiquitin-protein ligase TRIM56 OS=Homo sapiens GN=TRIM56 PE=1 SV=3	Q9BRZ2	0.00971834	0.660115	0.0864932	0.176816	-0.170829	0.131659	0.0169443	0.648225	FALSE
PG245037	Q86YV0	sp|Q86YV0|RASL3_HUMAN RAS protein activator like-3 OS=Homo sapiens GN=RASAL3 PE=1 SV=2	Q86YV0	0.0240065	0.62564	0.158187	0.206033	0.109713	0.264447	-0.0014692	0.673398	FALSE
PG256659	Q9Y3A2	sp|Q9Y3A2|UTP11_HUMAN Probable U3 small nucleolar RNA-associated protein 11 OS=Homo sapiens GN=UTP11 PE=1 SV=2	Q9Y3A2	0.134622	0.183661	0.129568	0.0720961	0.265753	0.224911	0.0884828	0.65161	FALSE
PG243243	Q92615	sp|Q92615|LAR4B_HUMAN La-related protein 4B OS=Homo sapiens GN=LARP4B PE=1 SV=3	Q92615	0.0472431	0.45568	0.101227	0.220502	0.0240108	0.474649	0.178703	0.195619	FALSE
PG249043	Q14155-1|Q14155-5|B1ALK7	sp|Q14155-5|ARHG7_HUMAN Isoform 5 of Rho guanine nucleotide exchange factor 7 OS=Homo sapiens GN=ARHGEF7	Q14155-5	0.116558	0.236713	0.038179	0.423602	-0.0624651	0.338907	0.00142294	0.677638	FALSE
PG245244	P52756	sp|P52756|RBM5_HUMAN RNA-binding protein 5 OS=Homo sapiens GN=RBM5 PE=1 SV=2	P52756	-0.00555204	0.666598	0.118854	0.0928223	-0.069071	0.348128	0.0336385	0.577194	FALSE
PG248704	Q9NVJ2	sp|Q9NVJ2|ARL8B_HUMAN ADP-ribosylation factor-like protein 8B OS=Homo sapiens GN=ARL8B PE=1 SV=1	Q9NVJ2	0.218504	0.353956	0.045585	0.334	-0.232213	0.0949916	-0.124233	0.351145	FALSE
PG255310	Q99575	sp|Q99575|POP1_HUMAN Ribonucleases P/MRP protein subunit POP1 OS=Homo sapiens GN=POP1 PE=1 SV=2	Q99575	0.00910486	0.662324	0.0335831	0.397063	0.130682	0.208058	-0.0429933	0.531392	FALSE
PG254912	Q5H9R7|Q5H9R7-2	sp|Q5H9R7|PP6R3_HUMAN Serine/threonine-protein phosphatase 6 regulatory subunit 3 OS=Homo sapiens GN=PPP6R3 PE=1 SV=2	Q5H9R7	-0.0276205	0.573821	0.0249207	0.420142	-0.0432334	0.442676	-0.0593865	0.490768	FALSE
PG255896	Q9NQZ2	sp|Q9NQZ2|SAS10_HUMAN Something about silencing protein 10 OS=Homo sapiens GN=UTP3 PE=1 SV=1	Q9NQZ2	-0.2384	0.33031	-0.15712	0.300456	-0.0681919	0.424967	-0.170363	0.364076	FALSE
PG244709	P35236|P35236-2|P35236-3|J3KR55	sp|P35236-3|PTN7_HUMAN Isoform 3 of Tyrosine-protein phosphatase non-receptor type 7 OS=Homo sapiens GN=PTPN7	P35236-3	0.0204994	0.616145	0.0394623	0.399062	0.0680411	0.30648	-0.0399847	0.554207	FALSE
PG258140	A0A087X1U6|A0A075B730	tr|A0A087X1U6|A0A087X1U6_HUMAN Epiplakin OS=Homo sapiens GN=EPPK1 PE=1 SV=1	A0A087X1U6	-0.0867866	0.479368	-0.0414592	0.449123					FALSE
PG256448	Q13243	sp|Q13243|SRSF5_HUMAN Serine/arginine-rich splicing factor 5 OS=Homo sapiens GN=SRSF5 PE=1 SV=1	Q13243	0.0254635	0.575474	0.155968	0.0695726	-0.0394805	0.49175	-0.0244667	0.633289	FALSE
PG243772	Q9BWU0|A0A087X0M4	sp|Q9BWU0|NADAP_HUMAN Kanadaptin OS=Homo sapiens GN=SLC4A1AP PE=1 SV=1	Q9BWU0	-0.107352	0.258032	-0.0559824	0.320576	-0.011392	0.510398	-0.0815304	0.432642	FALSE
PG249613	Q03701	sp|Q03701|CEBPZ_HUMAN CCAAT/enhancer-binding protein zeta OS=Homo sapiens GN=CEBPZ PE=1 SV=3	Q03701	0.0641191	0.435198	0.156725	0.0621537	0.0149632	0.526504	-0.027067	0.630325	FALSE
PG256454	O60232|H0YEB6	sp|O60232|SSA27_HUMAN Sjoegren syndrome/scleroderma autoantigen 1 OS=Homo sapiens GN=SSSCA1 PE=1 SV=1	O60232	-0.0368626	0.565064	0.0813272	0.179352	-0.101152	0.23236			FALSE
PG251244	Q96PZ2	sp|Q96PZ2|F111A_HUMAN Protein FAM111A OS=Homo sapiens GN=FAM111A PE=1 SV=2	Q96PZ2	-0.0310991	0.626376	0.124384	0.274223	0.200347	0.11701	0.0903769	0.524714	FALSE
PG249594	O60826	sp|O60826|CCD22_HUMAN Coiled-coil domain-containing protein 22 OS=Homo sapiens GN=CCDC22 PE=1 SV=1	O60826	0.0457737	0.541619	0.124811	0.144515	-0.0884841	0.342991	-0.0694959	0.485674	FALSE
PG252431	O95864	sp|O95864|FADS2_HUMAN Fatty acid desaturase 2 OS=Homo sapiens GN=FADS2 PE=1 SV=1	O95864	-0.0281419	0.603391	-0.0796588	0.258996	-0.089024	0.369846	0.0393435	0.605004	FALSE
PG253600	Q7L5Y9	sp|Q7L5Y9|MAEA_HUMAN Macrophage erythroblast attacher OS=Homo sapiens GN=MAEA PE=1 SV=1	Q7L5Y9	0.158789	0.16531	0.147823	0.05406	-0.0358916	0.42476	-0.00767309	0.66155	FALSE
PG251832	O43598	sp|O43598|DNPH1_HUMAN 2'-deoxynucleoside 5'-phosphate N-hydrolase 1 OS=Homo sapiens GN=DNPH1 PE=1 SV=1	O43598	0.0434382	0.516584	0.0139943	0.490412	0.389272	0.0741895	0.233475	0.190288	FALSE
[truncated: 3,981 more rows]
