# Supplementary material for: HIV-1 virological synapse formation enhances infection spread by dysregulating Aurora Kinase B
Source: PLoS Pathog. 2023 Jul 17;19(7):e1011492. doi: 10.1371/journal.ppat.1011492 (PMC10374047; doi:10.1371/journal.ppat.1011492)
Supplement: S2 Table — Phosphopeptides identified by protein group, UniProt ID, representative name, and phosphorylation isoform. Columns show log2 fold changes and q-values in phosphopeptide level in experiments 1 and 2 at 5 and 60 minutes relative to 0 min controls. True in the Significant column means the phosphopeptide met criteria of a q-value ≤ 0.1 and a fold change ≥ 1.5 in magnitude in at least one experiment and time point. (XLSX) [file ppat.1011492.s008.xlsx]

## Sheet: PhosphoPeptides
S2 Table. Producer cell phosphopeptides identified after VS formation
Phosphopeptides identified by protein group, UniProt ID, representative name, and phosphorylation isoform. Columns show log2 fold changes and q-values in phosphopeptide level in experiments 1 and 2 at 5 and 60 minutes relative to 0 min controls. True in the Significant column means the phosphopeptide met criteria of a q-value ≤ 0.1 and a fold change ≥ 1.5 in magnitude in at least one experiment a…
Protein Group	Defline	Isoform	Uniprot	Exp1 5 min log2 fold change	Exp1 5 min q-value	Exp1 60 min log2 fold change	Exp1 60 min q-value	Exp2 5 min log2 fold change	Exp2 5 min q-value	Exp2 60 min log2 fold change	Exp2 60 min q-value	Significant
PG279627	sp|P02765|FETUA_HUMAN Alpha-2-HS-glycoprotein OS=Homo sapiens GN=AHSG PE=1 SV=1	S(138)	P02765	2.55891	9.38737e-05	2.55891	1.26186e-05	1.75738	0.00807227	1.50436	0.00981915	TRUE
PG269615|PG269616	sp|P61978-2|HNRPK_HUMAN Isoform 2 of Heterogeneous nuclear ribonucleoprotein K OS=Homo sapiens GN=HNRNPK	S(284)	P61978-2	-0.987832	0.000479908	-1.31116	2.63056e-05	-0.276243	0.125447	-0.305752	0.0723702	TRUE
PG290387|PG292577	tr|A9Z1X7|A9Z1X7_HUMAN Serine/arginine repetitive matrix protein 1 OS=Homo sapiens GN=SRRM1 PE=1 SV=1	S(635);S(637)	A9Z1X7	-0.133844	0.335009	0.0647811	0.272304	0.921475	0.0156545	0.780355	0.00912554	TRUE
PG280908	sp|P49736|MCM2_HUMAN DNA replication licensing factor MCM2 OS=Homo sapiens GN=MCM2 PE=1 SV=4	S(139)	P49736	0.0216433	0.557884	0.243098	0.0190428	-0.162234	0.237824	-0.126731	0.227328	FALSE
PG273785|PG292669	sp|Q13428-8|TCOF_HUMAN Isoform 8 of Treacle protein OS=Homo sapiens GN=TCOF1	S(304)	Q13428-8	-0.221457	0.135687	-0.172408	0.0845058	0.995622	0.0101073	0.419333	0.036308	TRUE
PG276996	sp|Q13185|CBX3_HUMAN Chromobox protein homolog 3 OS=Homo sapiens GN=CBX3 PE=1 SV=4	S(95)	Q13185	-0.13042	0.340269	-0.562475	0.00259459			0.423457	0.147719	FALSE
PG290387|PG292577	tr|A9Z1X7|A9Z1X7_HUMAN Serine/arginine repetitive matrix protein 1 OS=Homo sapiens GN=SRRM1 PE=1 SV=1	S(645);S(647)	A9Z1X7	-0.030035	0.533865	0.0398725	0.312128	0.860168	0.018149	0.786624	0.0113947	TRUE
PG281481	sp|Q14978-2|NOLC1_HUMAN Isoform Beta of Nucleolar and coiled-body phosphoprotein 1 OS=Homo sapiens GN=NOLC1	S(548)	Q14978-2	-0.06921	0.425449	-0.00218011	0.415435	-0.00284389	0.502048	0.169368	0.180309	FALSE
PG276426|PG276427	sp|Q9NYF8|BCLF1_HUMAN Bcl-2-associated transcription factor 1 OS=Homo sapiens GN=BCLAF1 PE=1 SV=2	S(531)	Q9NYF8	-0.0344302	0.52815	0.175949	0.0880537	0.0901686	0.378736	0.285527	0.13805	FALSE
PG291207	tr|E9PG73|E9PG73_HUMAN Peptidyl-prolyl cis-trans isomerase G OS=Homo sapiens GN=PPIG PE=1 SV=1	S(672)	E9PG73	0.0826653	0.399098	0.237813	0.0311596	-0.13698	0.266199	-0.224516	0.123634	FALSE
PG270679	sp|P16150|LEUK_HUMAN Leukosialin OS=Homo sapiens GN=SPN PE=1 SV=1	S(355)	P16150	-0.0362305	0.542157	-1.05594	0.000197765					TRUE
PG278970	tr|E9PRY8|E9PRY8_HUMAN Elongation factor 1-delta OS=Homo sapiens GN=EEF1D PE=1 SV=1	S(549)	E9PRY8	-0.025826	0.543481	0.20383	0.0391286	0.024814	0.466564	-0.142329	0.192684	FALSE
PG283763	sp|P31948-2|STIP1_HUMAN Isoform 2 of Stress-induced-phosphoprotein 1 OS=Homo sapiens GN=STIP1	S(528)	P31948-2	0.126731	0.313064	0.243207	0.0443003	0.291706	0.125316	-0.026869	0.363098	FALSE
PG278639	sp|Q9BUQ8|DDX23_HUMAN Probable ATP-dependent RNA helicase DDX23 OS=Homo sapiens GN=DDX23 PE=1 SV=3	S(14)	Q9BUQ8	0.172038	0.231522	0.191963	0.0828391	1.65595	0.00996444	1.16553	0.00585776	TRUE
PG272513	sp|Q14498|RBM39_HUMAN RNA-binding protein 39 OS=Homo sapiens GN=RBM39 PE=1 SV=2	S(97)	Q14498	-0.0125319	0.58876	0.105126	0.184832	-0.364053	0.122283			FALSE
PG274261	sp|O43399|TPD54_HUMAN Tumor protein D54 OS=Homo sapiens GN=TPD52L2 PE=1 SV=2	S(166)	O43399	-0.15074	0.367115	-0.154663	0.205301	-1.35026	0.00946959	-1.67985	0.00554493	TRUE
PG281503	sp|P19338|NUCL_HUMAN Nucleolin OS=Homo sapiens GN=NCL PE=1 SV=3	S(67)	P19338	0.191115	0.147613	0.362481	0.00527329	-0.0540698	0.418912	-0.426424	0.14718	FALSE
PG270617	sp|P05455|LA_HUMAN Lupus La protein OS=Homo sapiens GN=SSB PE=1 SV=2	S(366)	P05455	0.172948	0.20585	0.0403349	0.330541	-0.094623	0.348668	-0.323934	0.1038	FALSE
PG275167|PG293899	sp|Q9UKV3-5|ACINU_HUMAN Isoform 4 of Apoptotic chromatin condensation inducer in the nucleus OS=Homo sapiens GN=ACIN1	S(729)	Q9UKV3-5	-0.055804	0.482694	-0.250125	0.0943264	0.395109	0.0895225	0.279237	0.107471	FALSE
PG275829	sp|Q15052|ARHG6_HUMAN Rho guanine nucleotide exchange factor 6 OS=Homo sapiens GN=ARHGEF6 PE=1 SV=2	S(225)	Q15052	0.178338	0.155519	0.223499	0.030647	-0.354206	0.0879391	-0.389295	0.0456372	FALSE
PG272303	sp|P38159|RBMX_HUMAN RNA-binding motif protein; X chromosome OS=Homo sapiens GN=RBMX PE=1 SV=3	S(352)	P38159	-0.279489	0.215572	-1.46476	0.000162671	-0.278939	0.157709	-1.20894	0.00460552	TRUE
PG273785|PG292669	sp|Q13428-8|TCOF_HUMAN Isoform 8 of Treacle protein OS=Homo sapiens GN=TCOF1	S(1274)	Q13428-8	-0.28996	0.0926618	-0.816543	0.00157786	-0.14605	0.280546	-0.306276	0.0682594	TRUE
PG276426|PG276427	sp|Q9NYF8|BCLF1_HUMAN Bcl-2-associated transcription factor 1 OS=Homo sapiens GN=BCLAF1 PE=1 SV=2	S(496)	Q9NYF8	0.114825	0.376687	0.35726	0.0140389	0.541789	0.0418111	1.1815	0.00631489	TRUE
PG270523	sp|Q14739|LBR_HUMAN Lamin-B receptor OS=Homo sapiens GN=LBR PE=1 SV=2	S(99)	Q14739	0.0314295	0.535285	0.113917	0.173271	0.308022	0.129501	0.0574014	0.330237	FALSE
PG273275	sp|Q15036|SNX17_HUMAN Sorting nexin-17 OS=Homo sapiens GN=SNX17 PE=1 SV=1	S(409)	Q15036	-0.0300459	0.533865	-0.103587	0.148789	1.62626	0.00807227	1.04524	0.00907897	TRUE
PG272303|PG282573	sp|P38159|RBMX_HUMAN RNA-binding motif protein; X chromosome OS=Homo sapiens GN=RBMX PE=1 SV=3	S(208)	P38159	-0.255876	0.283136	-0.893747	0.00155305	-0.0284852	0.473007	-0.284389	0.10864	TRUE
PG274944	sp|Q15061|WDR43_HUMAN WD repeat-containing protein 43 OS=Homo sapiens GN=WDR43 PE=1 SV=3	S(77)	Q15061	0.186415	0.167962	0.28561	0.0161596	0.0701852	0.386578	0.136697	0.216819	FALSE
PG281468	sp|Q9H1E3|NUCKS_HUMAN Nuclear ubiquitous casein and cyclin-dependent kinase substrate 1 OS=Homo sapiens GN=NUCKS1 PE=1 SV=1	S(19)	Q9H1E3	0.130414	0.244464	-0.103111	0.149086	-0.185324	0.211061	-0.415401	0.0766396	FALSE
PG282198	sp|Q9H307|PININ_HUMAN Pinin OS=Homo sapiens GN=PNN PE=1 SV=4	S(66)	Q9H307	-0.476017	0.0477278	-0.619489	0.00244264			0.38178	0.0631952	TRUE
PG282541	sp|Q13523|PRP4B_HUMAN Serine/threonine-protein kinase PRP4 homolog OS=Homo sapiens GN=PRPF4B PE=1 SV=3	S(257)	Q13523	0.241756	0.0938818	0.455399	0.00474358					FALSE
PG269418	sp|P51858|HDGF_HUMAN Hepatoma-derived growth factor OS=Homo sapiens GN=HDGF PE=1 SV=1	S(165)	P51858	0.210723	0.127109	0.363931	0.00867682	-0.348716	0.176653	-0.244367	0.126454	FALSE
PG290387|PG292577	tr|A9Z1X7|A9Z1X7_HUMAN Serine/arginine repetitive matrix protein 1 OS=Homo sapiens GN=SRRM1 PE=1 SV=1	T(550)	A9Z1X7	0.105804	0.379355	0.131592	0.112294			-0.160583	0.19246	FALSE
PG280844	tr|E9PGC8|E9PGC8_HUMAN Microtubule-associated protein 1A OS=Homo sapiens GN=MAP1A PE=1 SV=1	S(2855)	E9PGC8	0.120234	0.274023	0.276464	0.0152794	2.02138	0.00807227	1.58154	0.00585776	TRUE
PG283279	sp|P84101|SERF2_HUMAN Small EDRK-rich factor 2 OS=Homo sapiens GN=SERF2 PE=1 SV=1	S(21)	P84101	0.49809	0.032906	-0.115511	0.262669					FALSE
PG269606	sp|Q1KMD3|HNRL2_HUMAN Heterogeneous nuclear ribonucleoprotein U-like protein 2 OS=Homo sapiens GN=HNRNPUL2 PE=1 SV=1	S(193)	Q1KMD3	0.121853	0.307454	0.207897	0.0536839	1.56307	0.0114402	1.29574	0.00793234	TRUE
PG274411	sp|Q9Y2W1|TR150_HUMAN Thyroid hormone receptor-associated protein 3 OS=Homo sapiens GN=THRAP3 PE=1 SV=2	S(243)	Q9Y2W1	-0.0222183	0.555519	-0.507783	0.00860363	0.292497	0.127469	0.135745	0.210167	FALSE
PG273198	sp|Q9UQ35|SRRM2_HUMAN Serine/arginine repetitive matrix protein 2 OS=Homo sapiens GN=SRRM2 PE=1 SV=2	S(1132)	Q9UQ35	0.130573	0.262647	0.105925	0.148254	1.09949	0.0133695	0.953537	0.00903592	TRUE
PG269720	sp|O00425|IF2B3_HUMAN Insulin-like growth factor 2 mRNA-binding protein 3 OS=Homo sapiens GN=IGF2BP3 PE=1 SV=2	S(184)	O00425	0.200321	0.156954	0.0201228	0.367588					FALSE
PG290387|PG292577	tr|A9Z1X7|A9Z1X7_HUMAN Serine/arginine repetitive matrix protein 1 OS=Homo sapiens GN=SRRM1 PE=1 SV=1	S(458);S(460)	A9Z1X7	0.278369	0.0754063	0.472756	0.00383841					FALSE
PG283767	sp|P16949|STMN1_HUMAN Stathmin OS=Homo sapiens GN=STMN1 PE=1 SV=3	S(16)	P16949	-0.875205	0.0132986	-1.74091	4.08529e-05	-0.465133	0.0812832	-0.748432	0.0125903	TRUE
PG273198	sp|Q9UQ35|SRRM2_HUMAN Serine/arginine repetitive matrix protein 2 OS=Homo sapiens GN=SRRM2 PE=1 SV=2	T(2738);S(2740)	Q9UQ35	0.0329187	0.538292	-0.0168794	0.376298	0.277608	0.130584	-0.00224061	0.385829	FALSE
PG285538|PG289493	tr|I1E4Y6|I1E4Y6_HUMAN PERQ amino acid-rich with GYF domain-containing protein 2 OS=Homo sapiens GN=GIGYF2 PE=1 SV=1	S(160)	I1E4Y6	-0.183183	0.289296	0.115775	0.206097	-0.651254	0.0277778	-0.238591	0.100876	TRUE
PG281481	sp|Q14978-2|NOLC1_HUMAN Isoform Beta of Nucleolar and coiled-body phosphoprotein 1 OS=Homo sapiens GN=NOLC1	S(653)	Q14978-2	-0.172654	0.195527	0.0690691	0.229959	-0.200355	0.190435	-0.195574	0.178766	FALSE
PG284337	sp|O95218-2|ZRAB2_HUMAN Isoform 2 of Zinc finger Ran-binding domain-containing protein 2 OS=Homo sapiens GN=ZRANB2	S(120)	O95218-2	0.217973	0.551916	-0.87796	0.212737	-0.160367	0.269834	-0.412946	0.0417987	FALSE
PG281662	tr|E9PPM1|E9PPM1_HUMAN Tumor protein p53-inducible protein 11 OS=Homo sapiens GN=TP53I11 PE=1 SV=1	S(14)	E9PPM1	0.0652107	0.47652	0.292136	0.0442997	-0.345912	0.104197	-0.322468	0.0862364	FALSE
PG278057	sp|Q9HCG8|CWC22_HUMAN Pre-mRNA-splicing factor CWC22 homolog OS=Homo sapiens GN=CWC22 PE=1 SV=3	S(829)	Q9HCG8	0.0939541	0.381183	0.050042	0.291712	0.0509918	0.415401	-0.0275834	0.358327	FALSE
PG284471	tr|E7ERS3|E7ERS3_HUMAN Zinc finger CCCH domain-containing protein 18 OS=Homo sapiens GN=ZC3H18 PE=1 SV=1	S(892)	E7ERS3	0.128464	0.251107	0.254048	0.0273533	-0.0477664	0.444143	-0.0161078	0.362947	FALSE
PG277345	tr|F5H7W8|F5H7W8_HUMAN Chromosome 12 open reading frame 43; isoform CRA_a OS=Homo sapiens GN=C12orf43 PE=1 SV=2	S(169)	F5H7W8	0.209326	0.145425	0.22926	0.0430248	1.6195	0.0084307	1.10342	0.00788956	TRUE
PG282683	sp|P09651|ROA1_HUMAN Heterogeneous nuclear ribonucleoprotein A1 OS=Homo sapiens GN=HNRNPA1 PE=1 SV=5	S(6)	P09651	-0.259557	0.327165	-0.402112	0.0241753	-0.170171	0.266937	-0.11168	0.234939	FALSE
PG281414|PG281416	sp|P06748|NPM_HUMAN Nucleophosmin OS=Homo sapiens GN=NPM1 PE=1 SV=2	T(199)	P06748	-0.0399777	0.540177	0.62992	0.00364697	1.45022	0.00988527	1.25252	0.0100722	TRUE
PG279392	sp|P13639|EF2_HUMAN Elongation factor 2 OS=Homo sapiens GN=EEF2 PE=1 SV=4	T(57)	P13639	-0.207131	0.183743	-0.627181	0.00346235	-1.15831	0.016095	-0.334861	0.0912029	TRUE
PG290387|PG292577	tr|A9Z1X7|A9Z1X7_HUMAN Serine/arginine repetitive matrix protein 1 OS=Homo sapiens GN=SRRM1 PE=1 SV=1	S(397);T(401)	A9Z1X7	-0.0737245	0.456054	-0.0277867	0.369719	-0.0984602	0.329068	-0.131798	0.204864	FALSE
PG269753	sp|Q96PE3|INP4A_HUMAN Type I inositol 3;4-bisphosphate 4-phosphatase OS=Homo sapiens GN=INPP4A PE=1 SV=1	S(214)	Q96PE3	-0.0391634	0.524871	0.0267173	0.354152					FALSE
PG273202|PG287995	sp|Q9BXP5|SRRT_HUMAN Serrate RNA effector molecule homolog OS=Homo sapiens GN=SRRT PE=1 SV=1	S(67);S(74)	Q9BXP5	0.26982	0.0959355	0.501024	0.00366146	-0.120738	0.293999	-0.184065	0.144759	FALSE
PG269713	sp|O43719|HTSF1_HUMAN HIV Tat-specific factor 1 OS=Homo sapiens GN=HTATSF1 PE=1 SV=1	S(387)	O43719	-0.321847	0.0610642	-0.681137	0.00445658	0.266132	0.180064	0.591032	0.0408051	TRUE
PG273785|PG292669	sp|Q13428-8|TCOF_HUMAN Isoform 8 of Treacle protein OS=Homo sapiens GN=TCOF1	S(829)	Q13428-8	0.16544	0.241441	0.615523	0.00158922	-0.100411	0.371783	0.157914	0.170598	TRUE
PG278274|PG278275	sp|Q9UJU6|DBNL_HUMAN Drebrin-like protein OS=Homo sapiens GN=DBNL PE=1 SV=1	S(269)	Q9UJU6	-0.358414	0.0751001	-0.532774	0.00112539	-1.81092	0.00807227	-2.22144	0.00288926	TRUE
PG282575	sp|Q15287|RNPS1_HUMAN RNA-binding protein with serine-rich domain 1 OS=Homo sapiens GN=RNPS1 PE=1 SV=1	S(27)	Q15287	0.188407	0.200403	0.3548	0.015081			1.84921	0.00339769	TRUE
PG269835	tr|A0A087WUT6|A0A087WUT6_HUMAN Eukaryotic translation initiation factor 5B OS=Homo sapiens GN=EIF5B PE=1 SV=1	S(164)	A0A087WUT6	0.0872936	0.399098	0.0060896	0.40701					FALSE
PG269391|PG269452	tr|G8JLB6|G8JLB6_HUMAN Heterogeneous nuclear ribonucleoprotein H OS=Homo sapiens GN=HNRNPH1 PE=1 SV=1	S(104)	G8JLB6	-0.093642	0.399098	0.151701	0.134432	-0.334404	0.100147	-0.376982	0.0466353	FALSE
PG281468	sp|Q9H1E3|NUCKS_HUMAN Nuclear ubiquitous casein and cyclin-dependent kinase substrate 1 OS=Homo sapiens GN=NUCKS1 PE=1 SV=1	S(58);S(61)	Q9H1E3	0.114104	0.397825	0.324261	0.0623257					FALSE
PG295112|PG296236	tr|A0A087X0X3|A0A087X0X3_HUMAN Heterogeneous nuclear ribonucleoprotein M OS=Homo sapiens GN=HNRNPM PE=1 SV=1	S(513)	A0A087X0X3	-1.16048	0.00160233	-2.53704	4.08529e-05					TRUE
PG281468	sp|Q9H1E3|NUCKS_HUMAN Nuclear ubiquitous casein and cyclin-dependent kinase substrate 1 OS=Homo sapiens GN=NUCKS1 PE=1 SV=1	S(73);S(75);S(79)	Q9H1E3	0.110085	0.349458	0.0928133	0.20707	-0.243373	0.175763			FALSE
PG271418	sp|P30419|NMT1_HUMAN Glycylpeptide N-tetradecanoyltransferase 1 OS=Homo sapiens GN=NMT1 PE=1 SV=2	S(47)	P30419	0.0865577	0.424596	0.147733	0.111848	-0.181023	0.209562	-0.279064	0.120278	FALSE
PG290387|PG292577	tr|A9Z1X7|A9Z1X7_HUMAN Serine/arginine repetitive matrix protein 1 OS=Homo sapiens GN=SRRM1 PE=1 SV=1	S(424);S(426)	A9Z1X7	0.0227447	0.550251	0.172231	0.0626553	-0.0949722	0.353492			FALSE
PG295112|PG296236	tr|A0A087X0X3|A0A087X0X3_HUMAN Heterogeneous nuclear ribonucleoprotein M OS=Homo sapiens GN=HNRNPM PE=1 SV=1	S(481)	A0A087X0X3	-0.44738	0.0295163	-1.49645	5.53891e-05					TRUE
PG282484	sp|O43242|PSMD3_HUMAN 26S proteasome non-ATPase regulatory subunit 3 OS=Homo sapiens GN=PSMD3 PE=1 SV=2	S(6)	O43242	0.562394	0.0319642	-0.246776	0.0559204					FALSE
PG280871	sp|P33991|MCM4_HUMAN DNA replication licensing factor MCM4 OS=Homo sapiens GN=MCM4 PE=1 SV=5	S(120)	P33991	0.0778819	0.439436	0.0250145	0.392699	-0.0679886	0.396968	-0.143323	0.23279	FALSE
PG269397	sp|Q92598|HS105_HUMAN Heat shock protein 105 kDa OS=Homo sapiens GN=HSPH1 PE=1 SV=1	S(809)	Q92598	0.139923	0.23229	0.190453	0.0475747			-0.203903	0.139434	FALSE
PG269579	sp|Q04637-8|IF4G1_HUMAN Isoform 8 of Eukaryotic translation initiation factor 4 gamma 1 OS=Homo sapiens GN=EIF4G1	S(1188)	Q04637-8	-0.0911887	0.380543	-0.139458	0.105672	-0.315326	0.118744	-0.616975	0.0454009	TRUE
PG273054	sp|Q53GS9|SNUT2_HUMAN U4/U6.U5 tri-snRNP-associated protein 2 OS=Homo sapiens GN=USP39 PE=1 SV=2	S(82)	Q53GS9	0.0499808	0.497652	-0.026947	0.371393	-0.145627	0.300164	-0.143273	0.237882	FALSE
PG272197	sp|Q8TB72-3|PUM2_HUMAN Isoform 3 of Pumilio homolog 2 OS=Homo sapiens GN=PUM2	S(136)	Q8TB72-3	0.199646	0.266817	0.218798	0.0792053	-0.2389	0.157171	-0.107606	0.240104	FALSE
PG275167|PG293899	sp|Q9UKV3-5|ACINU_HUMAN Isoform 4 of Apoptotic chromatin condensation inducer in the nucleus OS=Homo sapiens GN=ACIN1	S(991)	Q9UKV3-5	0.126715	0.293064	0.404935	0.0227028	-0.300151	0.180969	-0.0659064	0.352051	FALSE
PG278597|PG278600	sp|A0FGR8-2|ESYT2_HUMAN Isoform 2 of Extended synaptotagmin-2 OS=Homo sapiens GN=ESYT2	S(648)	A0FGR8-2	0.296141	0.0891539	0.623882	0.00136435	1.58173	0.0155322	1.76382	0.00409401	TRUE
PG280844	tr|E9PGC8|E9PGC8_HUMAN Microtubule-associated protein 1A OS=Homo sapiens GN=MAP1A PE=1 SV=1	S(1224)	E9PGC8	0.201225	0.214034	0.170049	0.116675	-0.322803	0.0995965	-0.357441	0.10116	FALSE
PG271062	sp|P35579|MYH9_HUMAN Myosin-9 OS=Homo sapiens GN=MYH9 PE=1 SV=4	S(1943)	P35579	0.241061	0.201399	0.232398	0.0977245	0.410995	0.110303	0.329034	0.0713018	FALSE
PG270035	sp|Q96ST2|IWS1_HUMAN Protein IWS1 homolog OS=Homo sapiens GN=IWS1 PE=1 SV=2	S(398);S(400)	Q96ST2	0.312953	0.0655482	0.269158	0.0187391					FALSE
PG276426|PG276427	sp|Q9NYF8|BCLF1_HUMAN Bcl-2-associated transcription factor 1 OS=Homo sapiens GN=BCLAF1 PE=1 SV=2	S(397)	Q9NYF8	-0.102359	0.402576	-0.309991	0.0112296	-0.28572	0.154878	-0.237284	0.115664	FALSE
PG279590	sp|Q6UN15|FIP1_HUMAN Pre-mRNA 3'-end-processing factor FIP1 OS=Homo sapiens GN=FIP1L1 PE=1 SV=1	S(304)	Q6UN15	0.0335314	0.527731	0.343287	0.0068183	-0.0460545	0.426069	-0.104867	0.239965	FALSE
PG280388	sp|P10412|H14_HUMAN Histone H1.4 OS=Homo sapiens GN=HIST1H1E PE=1 SV=2	T(146)	P10412	0.495599	0.100284	1.02049	0.00418933	2.89225	0.00807227	2.52427	0.00278954	TRUE
PG272345	sp|P49756|RBM25_HUMAN RNA-binding protein 25 OS=Homo sapiens GN=RBM25 PE=1 SV=3	S(677)	P49756	0.0654638	0.448047	0.529573	0.00115188	-0.327765	0.111392	0.0514183	0.32749	FALSE
PG282928	sp|O75995|SASH3_HUMAN SAM and SH3 domain-containing protein 3 OS=Homo sapiens GN=SASH3 PE=1 SV=2	S(27)	O75995	0.589543	0.0168456	1.26609	6.6329e-05					TRUE
PG290387	tr|A9Z1X7|A9Z1X7_HUMAN Serine/arginine repetitive matrix protein 1 OS=Homo sapiens GN=SRRM1 PE=1 SV=1	S(747);S(749)	A9Z1X7	0.259849	0.0684208	0.347587	0.00521413	0.431963	0.0704903	0.339492	0.0609108	FALSE
PG290387|PG292577	tr|A9Z1X7|A9Z1X7_HUMAN Serine/arginine repetitive matrix protein 1 OS=Homo sapiens GN=SRRM1 PE=1 SV=1	S(426)	A9Z1X7	0.214134	0.135687	-0.442725	0.0197564					FALSE
PG277517	sp|Q96JM3|CHAP1_HUMAN Chromosome alignment-maintaining phosphoprotein 1 OS=Homo sapiens GN=CHAMP1 PE=1 SV=2	S(275)	Q96JM3	-0.027469	0.544907	0.182273	0.102347					FALSE
PG269945	sp|Q96CB8|INT12_HUMAN Integrator complex subunit 12 OS=Homo sapiens GN=INTS12 PE=1 SV=1	S(378)	Q96CB8	0.196965	0.222339	0.200213	0.0693705					FALSE
PG282086|PG282088|PG282091|PG282093	sp|P29590-9|PML_HUMAN Isoform PML-3 of Protein PML OS=Homo sapiens GN=PML	S(505)	P29590-9	-0.627806	0.0571901	-1.38686	0.000101853	0.210081	0.200254	1.04148	0.0110771	TRUE
PG291400	tr|A0A1C7CYX9|A0A1C7CYX9_HUMAN Dihydropyrimidinase-related protein 2 OS=Homo sapiens GN=DPYSL2 PE=1 SV=1	S(27)	A0A1C7CYX9	-0.201909	0.251698	0.189151	0.188584	-0.0814951	0.360298	-0.148109	0.191815	FALSE
PG273198	sp|Q9UQ35|SRRM2_HUMAN Serine/arginine repetitive matrix protein 2 OS=Homo sapiens GN=SRRM2 PE=1 SV=2	S(295);S(297)	Q9UQ35	0.0227205	0.56792	-0.282459	0.133937	0.00550549	0.500488	0.0572909	0.32615	FALSE
PG271149	tr|B8ZZ87|B8ZZ87_HUMAN Mitotic-spindle organizing protein 2B OS=Homo sapiens GN=MZT2B PE=1 SV=1	S(212)	B8ZZ87	0.167609	0.185417	0.409958	0.00308015					FALSE
PG278907	sp|O60832|DKC1_HUMAN H/ACA ribonucleoprotein complex subunit 4 OS=Homo sapiens GN=DKC1 PE=1 SV=3	S(513)	O60832	0.0904354	0.371825	-0.148308	0.103576	-0.0435565	0.435357	-0.36235	0.0523262	FALSE
PG276278|PG289574	tr|V9GYM8|V9GYM8_HUMAN Rho guanine nucleotide exchange factor 2 OS=Homo sapiens GN=ARHGEF2 PE=1 SV=1	S(827)	V9GYM8	-0.0394845	0.521605	-0.877821	0.0017561	1.7414	0.0145913			TRUE
PG270800	sp|Q15773|MLF2_HUMAN Myeloid leukemia factor 2 OS=Homo sapiens GN=MLF2 PE=1 SV=1	S(238)	Q15773	0.270774	0.0991391	0.577785	0.00158957	-0.155684	0.237803	0.801503	0.0159612	TRUE
PG281292	sp|P49006|MRP_HUMAN MARCKS-related protein OS=Homo sapiens GN=MARCKSL1 PE=1 SV=2	S(104)	P49006	-0.0644355	0.468884	0.139571	0.105694					FALSE
PG273689	sp|P04053|TDT_HUMAN DNA nucleotidylexotransferase OS=Homo sapiens GN=DNTT PE=1 SV=3	S(10)	P04053	0.17973	0.252595	0.386715	0.0145245	0.919798	0.0201069	0.954428	0.00978083	TRUE
PG284466	sp|Q5T200|ZC3HD_HUMAN Zinc finger CCCH domain-containing protein 13 OS=Homo sapiens GN=ZC3H13 PE=1 SV=1	S(109)	Q5T200	-0.144114	0.448047	-0.186338	0.211889			1.02207	0.00613	TRUE
PG281700	sp|P08559-4|ODPA_HUMAN Isoform 4 of Pyruvate dehydrogenase E1 component subunit alpha; somatic form; mitochondrial OS=Homo sapiens GN=PDHA1	S(270)	P08559-4	0.00559663	0.599795	0.26097	0.0408468	-0.0870351	0.35127	-0.419342	0.0429532	FALSE
PG275202	sp|P53396|ACLY_HUMAN ATP-citrate synthase OS=Homo sapiens GN=ACLY PE=1 SV=3	S(481)	P53396	0.208746	0.132509	0.335545	0.00893686	0.0159334	0.480943	-0.00267965	0.393443	FALSE
PG275302	sp|Q9Y478|AAKB1_HUMAN 5'-AMP-activated protein kinase subunit beta-1 OS=Homo sapiens GN=PRKAB1 PE=1 SV=4	S(24)	Q9Y478	0.290405	0.155712	-0.0669686	0.295844	1.69615	0.0143003			TRUE
PG271460	sp|Q9BZE4|NOG1_HUMAN Nucleolar GTP-binding protein 1 OS=Homo sapiens GN=GTPBP4 PE=1 SV=3	S(578)	Q9BZE4	-0.047929	0.560348	-0.140875	0.260847					FALSE
PG269767	sp|Q9NZI8|IF2B1_HUMAN Insulin-like growth factor 2 mRNA-binding protein 1 OS=Homo sapiens GN=IGF2BP1 PE=1 SV=2	S(181)	Q9NZI8	-0.399069	0.247919	-1.61043	0.00251214	0.217299	0.168704	0.153379	0.17471	TRUE
PG283723	sp|Q08945|SSRP1_HUMAN FACT complex subunit SSRP1 OS=Homo sapiens GN=SSRP1 PE=1 SV=1	S(444)	Q08945	0.296665	0.116321	0.361659	0.00538519	0.148746	0.393472	0.916847	0.00861043	TRUE
PG279306	sp|O60869|EDF1_HUMAN Endothelial differentiation-related factor 1 OS=Homo sapiens GN=EDF1 PE=1 SV=1	S(53)	O60869	0.23446	0.19389	-1.91841	1.7639e-05	2.1056	0.0556727	0.618104	0.124621	TRUE
PG273112	sp|Q13573|SNW1_HUMAN SNW domain-containing protein 1 OS=Homo sapiens GN=SNW1 PE=1 SV=1	S(224);S(232)	Q13573	0.217991	0.19181	0.327848	0.0287174	0.108853	0.332168	-0.247727	0.119712	FALSE
PG295112|PG296236	tr|A0A087X0X3|A0A087X0X3_HUMAN Heterogeneous nuclear ribonucleoprotein M OS=Homo sapiens GN=HNRNPM PE=1 SV=1	S(432)	A0A087X0X3	-0.674788	0.0177819	-0.929377	0.000737008	-1.00908	0.00942141	-0.737819	0.00986615	TRUE
PG284754|PG290584	tr|B7ZL14|B7ZL14_HUMAN FNBP1 protein OS=Homo sapiens GN=FNBP1 PE=1 SV=1	S(296)	B7ZL14	-0.282849	0.149027	-0.900758	0.00473595	-0.435817	0.0640417	-0.6283	0.0433082	TRUE
PG274810	sp|O75554|WBP4_HUMAN WW domain-binding protein 4 OS=Homo sapiens GN=WBP4 PE=1 SV=1	S(262)	O75554	-0.0400109	0.533406	0.223052	0.128039	1.24181	0.0084307			TRUE
PG270320	sp|Q6PKG0|LARP1_HUMAN La-related protein 1 OS=Homo sapiens GN=LARP1 PE=1 SV=2	S(517);S(521)	Q6PKG0	-0.024956	0.544706	-0.171041	0.15117	0.695104	0.0602287	0.847341	0.0154026	TRUE
PG280538|PG280571	sp|Q03252|LMNB2_HUMAN Lamin-B2 OS=Homo sapiens GN=LMNB2 PE=1 SV=4	S(407)	Q03252	-0.0828535	0.367321	-0.278268	0.0198655	-0.123212	0.408721	-0.295572	0.148425	FALSE
PG271973	sp|P18031|PTN1_HUMAN Tyrosine-protein phosphatase non-receptor type 1 OS=Homo sapiens GN=PTPN1 PE=1 SV=1	S(378)	P18031	-1.24121	0.0112695	-3.39155	4.04272e-05					TRUE
PG273198	sp|Q9UQ35|SRRM2_HUMAN Serine/arginine repetitive matrix protein 2 OS=Homo sapiens GN=SRRM2 PE=1 SV=2	S(1083)	Q9UQ35	0.00505883	0.589184	0.033998	0.373464	-0.0528418	0.415365	0.015485	0.389076	FALSE
PG281468	sp|Q9H1E3|NUCKS_HUMAN Nuclear ubiquitous casein and cyclin-dependent kinase substrate 1 OS=Homo sapiens GN=NUCKS1 PE=1 SV=1	T(179);S(181)	Q9H1E3	-0.0191613	0.556266	0.0282731	0.40406	0.198138	0.269275	0.407775	0.0415755	FALSE
PG285538	tr|I1E4Y6|I1E4Y6_HUMAN PERQ amino acid-rich with GYF domain-containing protein 2 OS=Homo sapiens GN=GIGYF2 PE=1 SV=1	S(258)	I1E4Y6	0.084999	0.3786	0.197445	0.0403998	0.224408	0.268387	-0.106775	0.24826	FALSE
PG272411	sp|P06400|RB_HUMAN Retinoblastoma-associated protein OS=Homo sapiens GN=RB1 PE=1 SV=2	S(249)	P06400	-0.343554	0.079052	-0.424758	0.0266594	-0.231976	0.16327	-0.864205	0.00877159	TRUE
PG272606	sp|Q9Y5S9|RBM8A_HUMAN RNA-binding protein 8A OS=Homo sapiens GN=RBM8A PE=1 SV=1	S(42)	Q9Y5S9	0.00897826	0.585866	-0.0620993	0.279375					FALSE
PG278549	sp|Q9UI08-2|EVL_HUMAN Isoform 1 of Ena/VASP-like protein OS=Homo sapiens GN=EVL	S(333)	Q9UI08-2	-0.415979	0.0751001	-1.56123	0.00111884	-0.487942	0.0745373			TRUE
PG287041	tr|J3KTL2|J3KTL2_HUMAN Serine/arginine-rich-splicing factor 1 OS=Homo sapiens GN=SRSF1 PE=1 SV=1	S(199)	J3KTL2	0.00743929	0.599228	-0.682198	0.000673745	-0.355144	0.0826384	-0.751766	0.0108596	TRUE
PG272704	sp|O43566|RGS14_HUMAN Regulator of G-protein signaling 14 OS=Homo sapiens GN=RGS14 PE=1 SV=4	S(203)	O43566	0.0692459	0.412677	0.0725954	0.241613	0.443513	0.0813472	0.445294	0.0789949	FALSE
PG290387	tr|A9Z1X7|A9Z1X7_HUMAN Serine/arginine repetitive matrix protein 1 OS=Homo sapiens GN=SRRM1 PE=1 SV=1	S(747)	A9Z1X7	0.101875	0.346072	0.307294	0.0135742	-0.215283	0.181176	0.0276589	0.384715	FALSE
PG273042|PG273044	sp|Q01082|SPTB2_HUMAN Spectrin beta chain; non-erythrocytic 1 OS=Homo sapiens GN=SPTBN1 PE=1 SV=2	S(2102)	Q01082	-0.15227	0.544706	-0.107325	0.392702	-0.0566626	0.40656	-0.125854	0.226511	FALSE
PG283742	sp|Q05519|SRS11_HUMAN Serine/arginine-rich splicing factor 11 OS=Homo sapiens GN=SRSF11 PE=1 SV=1	S(449)	Q05519	-0.0223521	0.564038	0.117237	0.192742	0.790693	0.016114	0.788079	0.0110771	TRUE
PG276460	tr|A0A087X188|A0A087X188_HUMAN Bridging integrator 2 OS=Homo sapiens GN=BIN2 PE=1 SV=1	S(490)	A0A087X188	-0.0223063	0.550251	-0.0106771	0.388769	-0.26033	0.134125			FALSE
PG273001	sp|O15042|SR140_HUMAN U2 snRNP-associated SURP motif-containing protein OS=Homo sapiens GN=U2SURP PE=1 SV=2	T(919)	O15042	0.269609	0.0655482	0.479486	0.00152697	1.60846	0.0123247	1.14313	0.00596611	TRUE
PG273716	sp|P23193|TCEA1_HUMAN Transcription elongation factor A protein 1 OS=Homo sapiens GN=TCEA1 PE=1 SV=2	S(100)	P23193	0.0459328	0.531137	0.156492	0.127114	0.031879	0.461649	0.137457	0.204131	FALSE
PG278159	sp|O00571-2|DDX3X_HUMAN Isoform 2 of ATP-dependent RNA helicase DDX3X OS=Homo sapiens GN=DDX3X	S(74)	O00571-2	-0.0310902	0.581306	-1.38687	0.000272492	-0.320227	0.112469	-0.665316	0.0176864	TRUE
PG278805	sp|Q8TDD1|DDX54_HUMAN ATP-dependent RNA helicase DDX54 OS=Homo sapiens GN=DDX54 PE=1 SV=2	S(782)	Q8TDD1	0.267103	0.0679148	0.258193	0.0191657	0.0331162	0.486829	0.0403982	0.378303	FALSE
PG275202	sp|P53396|ACLY_HUMAN ATP-citrate synthase OS=Homo sapiens GN=ACLY PE=1 SV=3	S(455)	P53396	-0.298567	0.111477	-0.156536	0.129533	-0.115598	0.296677	-0.0630438	0.307916	FALSE
PG275167|PG293899	sp|Q9UKV3-5|ACINU_HUMAN Isoform 4 of Apoptotic chromatin condensation inducer in the nucleus OS=Homo sapiens GN=ACIN1	S(837)	Q9UKV3-5	-0.401792	0.0255914	-0.817394	0.000168747	-0.55667	0.0347153	-0.90514	0.0243055	TRUE
PG273216	sp|Q92922|SMRC1_HUMAN SWI/SNF complex subunit SMARCC1 OS=Homo sapiens GN=SMARCC1 PE=1 SV=3	S(328);S(330)	Q92922	-0.0155046	0.565963	-0.421771	0.0193306	-0.0756299	0.396047	-0.100163	0.257951	FALSE
PG276460	tr|A0A087X188|A0A087X188_HUMAN Bridging integrator 2 OS=Homo sapiens GN=BIN2 PE=1 SV=1	S(427)	A0A087X188	0.196072	0.126007	0.376437	0.00585835	1.24876	0.0157948	0.843765	0.0161122	TRUE
PG284466	sp|Q5T200|ZC3HD_HUMAN Zinc finger CCCH domain-containing protein 13 OS=Homo sapiens GN=ZC3H13 PE=1 SV=1	S(1295)	Q5T200	-0.205932	0.138632	0.489604	0.00209837					FALSE
PG277055	sp|Q9H6F5|CCD86_HUMAN Coiled-coil domain-containing protein 86 OS=Homo sapiens GN=CCDC86 PE=1 SV=1	S(58);S(69)	Q9H6F5	0.371434	0.135114	0.18252	0.124478					FALSE
PG270679	sp|P16150|LEUK_HUMAN Leukosialin OS=Homo sapiens GN=SPN PE=1 SV=1	S(291)	P16150	1.29642	0.00500909	0.342141	0.137262	-1.2697	0.04188	-2.27025	0.00339769	TRUE
PG277517	sp|Q96JM3|CHAP1_HUMAN Chromosome alignment-maintaining phosphoprotein 1 OS=Homo sapiens GN=CHAMP1 PE=1 SV=2	S(476)	Q96JM3	0.0136848	0.588325	0.283283	0.0203424			-0.114431	0.253082	FALSE
PG281578	sp|Q14980|NUMA1_HUMAN Nuclear mitotic apparatus protein 1 OS=Homo sapiens GN=NUMA1 PE=1 SV=2	S(1853)	Q14980	-0.649879	0.0704059	-1.50165	0.00109714			-0.326189	0.082242	TRUE
PG279590	sp|Q6UN15|FIP1_HUMAN Pre-mRNA 3'-end-processing factor FIP1 OS=Homo sapiens GN=FIP1L1 PE=1 SV=1	S(492)	Q6UN15	0.0921294	0.39575	0.0869342	0.219844	-0.226263	0.171253	-0.199398	0.132172	FALSE
PG282198	sp|Q9H307|PININ_HUMAN Pinin OS=Homo sapiens GN=PNN PE=1 SV=4	S(692)	Q9H307	0.328005	0.0892813	-0.329213	0.0195877					FALSE
PG272411	sp|P06400|RB_HUMAN Retinoblastoma-associated protein OS=Homo sapiens GN=RB1 PE=1 SV=2	T(821);T(826)	P06400	-0.229119	0.154204	-0.197911	0.173316	-0.00416469	0.502048	0.00134498	0.389258	FALSE
PG295112|PG296236	tr|A0A087X0X3|A0A087X0X3_HUMAN Heterogeneous nuclear ribonucleoprotein M OS=Homo sapiens GN=HNRNPM PE=1 SV=1	S(452)	A0A087X0X3	-1.03829	0.00190259	-1.80457	8.49192e-05					TRUE
PG270848	sp|P36507|MP2K2_HUMAN Dual specificity mitogen-activated protein kinase kinase 2 OS=Homo sapiens GN=MAP2K2 PE=1 SV=1	T(394)	P36507	0.0175816	0.573763	0.179998	0.0682382	-0.401299	0.0819853	-0.101792	0.27188	FALSE
PG273198	sp|Q9UQ35|SRRM2_HUMAN Serine/arginine repetitive matrix protein 2 OS=Homo sapiens GN=SRRM2 PE=1 SV=2	S(351);S(353)	Q9UQ35	0.1349	0.2715	0.258366	0.0270369	0.0204142	0.478772	0.0584294	0.321835	FALSE
PG272220|PG272221	sp|P11216|PYGB_HUMAN Glycogen phosphorylase; brain form OS=Homo sapiens GN=PYGB PE=1 SV=5	S(15)	P11216	-0.170549	0.18504	-0.477713	0.0068183					FALSE
PG277747|PG277749	sp|Q7Z460|CLAP1_HUMAN CLIP-associating protein 1 OS=Homo sapiens GN=CLASP1 PE=1 SV=1	S(600)	Q7Z460	0.160128	0.23903	0.0829972	0.223125					FALSE
PG280660	sp|Q9BQG0-2|MBB1A_HUMAN Isoform 2 of Myb-binding protein 1A OS=Homo sapiens GN=MYBBP1A	S(1163)	Q9BQG0-2	0.130268	0.322571	0.90773	0.0182497	0.0129032	0.492079	0.132435	0.239315	TRUE
PG282797	sp|P62753|RS6_HUMAN 40S ribosomal protein S6 OS=Homo sapiens GN=RPS6 PE=1 SV=1	S(236);S(240)	P62753	0.591014	0.0235973	-1.02196	0.000374829					TRUE
PG282987	sp|Q7L4I2|RSRC2_HUMAN Arginine/serine-rich coiled-coil protein 2 OS=Homo sapiens GN=RSRC2 PE=1 SV=1	S(32)	Q7L4I2	0.0487762	0.509301	-0.0867442	0.194488	-0.133364	0.271225	-0.278508	0.0800052	FALSE
PG276882	tr|I3L0U5|I3L0U5_HUMAN Coiled-coil domain-containing protein 137 (Fragment) OS=Homo sapiens GN=CCDC137 PE=1 SV=1	S(19)	I3L0U5	0.141256	0.371967	0.33214	0.0519155	1.24603	0.0131261	0.785303	0.0352958	TRUE
PG272534|PG272535	sp|Q9UKM9|RALY_HUMAN RNA-binding protein Raly OS=Homo sapiens GN=RALY PE=1 SV=1	S(135)	Q9UKM9	0.0487502	0.497772	0.390468	0.00413186	-0.0394648	0.43737	-0.179232	0.159615	FALSE
PG274411	sp|Q9Y2W1|TR150_HUMAN Thyroid hormone receptor-associated protein 3 OS=Homo sapiens GN=THRAP3 PE=1 SV=2	S(243);S(248)	Q9Y2W1	0.200374	0.196084	0.534564	0.00131306					FALSE
PG269645|PG287669	sp|P23588-2|IF4B_HUMAN Isoform 2 of Eukaryotic translation initiation factor 4B OS=Homo sapiens GN=EIF4B	S(244)	P23588-2	0.155358	0.275414	-0.825341	0.000707957					TRUE
PG276413|PG287880	sp|Q8WWM7|ATX2L_HUMAN Ataxin-2-like protein OS=Homo sapiens GN=ATXN2L PE=1 SV=2	S(339)	Q8WWM7	0.271336	0.142688	0.540888	0.0105584	0.264303	0.145609	0.359727	0.0700373	FALSE
PG281468	sp|Q9H1E3|NUCKS_HUMAN Nuclear ubiquitous casein and cyclin-dependent kinase substrate 1 OS=Homo sapiens GN=NUCKS1 PE=1 SV=1	S(75);S(79)	Q9H1E3	0.151922	0.25158	0.212625	0.0462776	-0.173938	0.217205	-0.093553	0.273691	FALSE
PG276278|PG289574	tr|V9GYM8|V9GYM8_HUMAN Rho guanine nucleotide exchange factor 2 OS=Homo sapiens GN=ARHGEF2 PE=1 SV=1	S(977)	V9GYM8	0.216946	0.151334	0.370662	0.00534567	-0.207502	0.2009	-0.354015	0.0574705	FALSE
PG278795	tr|H3BLZ8|H3BLZ8_HUMAN Probable ATP-dependent RNA helicase DDX17 OS=Homo sapiens GN=DDX17 PE=1 SV=1	S(601)	H3BLZ8	-1.49125	0.000182954	-2.46063	3.32795e-06	0.83399	0.0139242	0.536852	0.0248957	TRUE
PG290387|PG292577	tr|A9Z1X7|A9Z1X7_HUMAN Serine/arginine repetitive matrix protein 1 OS=Homo sapiens GN=SRRM1 PE=1 SV=1	S(705)	A9Z1X7	0.131316	0.271333	0.264362	0.0197687	-0.0234559	0.467155	-0.115478	0.227429	FALSE
PG274411	sp|Q9Y2W1|TR150_HUMAN Thyroid hormone receptor-associated protein 3 OS=Homo sapiens GN=THRAP3 PE=1 SV=2	T(381)	Q9Y2W1	-0.33092	0.0440402	-0.703406	0.00141107					TRUE
PG281085|PG281087	sp|Q9GZY8-2|MFF_HUMAN Isoform 2 of Mitochondrial fission factor OS=Homo sapiens GN=MFF	S(129)	Q9GZY8-2	0.161798	0.215538	0.37219	0.00444692	-0.433082	0.0820348	0.347626	0.0528617	FALSE
PG269838|PG269839	sp|Q15056|IF4H_HUMAN Eukaryotic translation initiation factor 4H OS=Homo sapiens GN=EIF4H PE=1 SV=5	S(21)	Q15056	0.516472	0.0242166	-0.740831	0.000813996			-0.8943	0.00741882	TRUE
PG283179	sp|Q01826-2|SATB1_HUMAN Isoform 2 of DNA-binding protein SATB1 OS=Homo sapiens GN=SATB1	S(38)	Q01826-2	0.0130174	0.573763	-0.107033	0.150019	-0.197504	0.226864	-0.515788	0.0288643	FALSE
PG277396|PG276846	sp|P06493|CDK1_HUMAN Cyclin-dependent kinase 1 OS=Homo sapiens GN=CDK1 PE=1 SV=3	T(14);Y(15)	P06493	0.273914	0.189275	0.436924	0.017219					FALSE
PG283767	sp|P16949|STMN1_HUMAN Stathmin OS=Homo sapiens GN=STMN1 PE=1 SV=3	S(16);S(25)	P16949	0.00836325	0.59924	-0.977818	0.000233106	-0.0802322	0.369515	-0.50132	0.0357122	TRUE
PG276432	sp|P11274|BCR_HUMAN Breakpoint cluster region protein OS=Homo sapiens GN=BCR PE=1 SV=2	S(301)	P11274	0.00355238	0.6033	-0.0841598	0.218429					FALSE
PG292577	tr|M0R088|M0R088_HUMAN Serine/arginine repetitive matrix protein 1 (Fragment) OS=Homo sapiens GN=SRRM1 PE=1 SV=1	S(390);S(392)	M0R088	0.302982	0.149264	0.0995539	0.224633					FALSE
PG290387	tr|A9Z1X7|A9Z1X7_HUMAN Serine/arginine repetitive matrix protein 1 OS=Homo sapiens GN=SRRM1 PE=1 SV=1	S(883)	A9Z1X7	0.0150078	0.575199	-0.161448	0.153004					FALSE
PG279152	sp|P33316-2|DUT_HUMAN Isoform 2 of Deoxyuridine 5'-triphosphate nucleotidohydrolase; mitochondrial OS=Homo sapiens GN=DUT	S(11)	P33316-2	0.505682	0.0606782	0.655512	0.0362255	-0.326274	0.124444	-0.220661	0.149131	TRUE
PG273198	sp|Q9UQ35|SRRM2_HUMAN Serine/arginine repetitive matrix protein 2 OS=Homo sapiens GN=SRRM2 PE=1 SV=2	S(876)	Q9UQ35	0.244904	0.111498	0.241654	0.0516179	0.078292	0.369515	-0.144665	0.194674	FALSE
PG273198	sp|Q9UQ35|SRRM2_HUMAN Serine/arginine repetitive matrix protein 2 OS=Homo sapiens GN=SRRM2 PE=1 SV=2	S(1320)	Q9UQ35	-0.0800935	0.467695	0.0642851	0.299067			-0.137846	0.212278	FALSE
PG276451	sp|O95817|BAG3_HUMAN BAG family molecular chaperone regulator 3 OS=Homo sapiens GN=BAG3 PE=1 SV=3	S(264)	O95817	0.0335775	0.5246	0.0938757	0.189824					FALSE
PG284179	sp|Q969S3|ZN622_HUMAN Zinc finger protein 622 OS=Homo sapiens GN=ZNF622 PE=1 SV=1	S(143)	Q969S3	0.14302	0.2151	0.571483	0.000728851	0.647467	0.127645	0.9349	0.00668129	TRUE
PG279071	sp|Q92608|DOCK2_HUMAN Dedicator of cytokinesis protein 2 OS=Homo sapiens GN=DOCK2 PE=1 SV=2	S(587)	Q92608	-0.349873	0.105178	-0.970555	0.00142973					TRUE
PG283448	sp|Q99961|SH3G1_HUMAN Endophilin-A2 OS=Homo sapiens GN=SH3GL1 PE=1 SV=1	S(288)	Q99961	-0.037118	0.529567	-0.16463	0.129053					FALSE
PG269481	sp|Q92522|H1X_HUMAN Histone H1x OS=Homo sapiens GN=H1FX PE=1 SV=1	S(31)	Q92522	-0.140248	0.453092	-0.712202	0.0424132	0.611396	0.150475	1.12433	0.0187949	TRUE
PG270320	sp|Q6PKG0|LARP1_HUMAN La-related protein 1 OS=Homo sapiens GN=LARP1 PE=1 SV=2	S(521)	Q6PKG0	0.387054	0.166126	-0.284719	0.0168711	0.844806	0.027975	0.846116	0.0179487	TRUE
PG270994	sp|Q99549-2|MPP8_HUMAN Isoform 2 of M-phase phosphoprotein 8 OS=Homo sapiens GN=MPHOSPH8	S(392)	Q99549-2	-0.046559	0.551916	-0.0813539	0.305556	0.815685	0.053213	0.769322	0.0435366	TRUE
PG279985	sp|Q06210|GFPT1_HUMAN Glutamine--fructose-6-phosphate aminotransferase [isomerizing] 1 OS=Homo sapiens GN=GFPT1 PE=1 SV=3	S(261)	Q06210	0.115473	0.346072	0.467841	0.00542571			-0.0192959	0.378303	FALSE
PG269579	sp|Q04637-8|IF4G1_HUMAN Isoform 8 of Eukaryotic translation initiation factor 4 gamma 1 OS=Homo sapiens GN=EIF4G1	S(1210)	Q04637-8	-0.210713	0.132069	0.0323699	0.348858	-0.357447	0.0909237	-0.178019	0.160955	FALSE
PG275268	sp|Q13131-2|AAPK1_HUMAN Isoform 2 of 5'-AMP-activated protein kinase catalytic subunit alpha-1 OS=Homo sapiens GN=PRKAA1	S(511)	Q13131-2	0.183605	0.2477	0.402791	0.00961902			0.93882	0.00660228	TRUE
PG278639	sp|Q9BUQ8|DDX23_HUMAN Probable ATP-dependent RNA helicase DDX23 OS=Homo sapiens GN=DDX23 PE=1 SV=3	S(106);S(109)	Q9BUQ8	-0.124857	0.344756	-0.173625	0.172779	1.04373	0.0382761			TRUE
PG283742	sp|Q05519|SRS11_HUMAN Serine/arginine-rich splicing factor 11 OS=Homo sapiens GN=SRSF11 PE=1 SV=1	S(483)	Q05519	0.364887	0.0338542	0.444698	0.00228304	0.048354	0.448097	-0.109735	0.233613	FALSE
PG274478	sp|P62995|TRA2B_HUMAN Transformer-2 protein homolog beta OS=Homo sapiens GN=TRA2B PE=1 SV=1	S(95);S(97);S(99)	P62995	-0.0743224	0.42459	0.444202	0.00228304					FALSE
PG274698	sp|Q9UPU5|UBP24_HUMAN Ubiquitin carboxyl-terminal hydrolase 24 OS=Homo sapiens GN=USP24 PE=1 SV=3	S(1943)	Q9UPU5	0.0524092	0.491599	0.312778	0.0152794	1.38272	0.00810529	1.01104	0.0166663	TRUE
PG277055	sp|Q9H6F5|CCD86_HUMAN Coiled-coil domain-containing protein 86 OS=Homo sapiens GN=CCDC86 PE=1 SV=1	S(69)	Q9H6F5	-0.360797	0.181709	-0.980326	0.00158922					TRUE
PG278418	sp|O75460|ERN1_HUMAN Serine/threonine-protein kinase/endoribonuclease IRE1 OS=Homo sapiens GN=ERN1 PE=1 SV=2	S(51)	O75460	-0.184528	0.345799	-0.535297	0.0175158					FALSE
PG278907	sp|O60832|DKC1_HUMAN H/ACA ribonucleoprotein complex subunit 4 OS=Homo sapiens GN=DKC1 PE=1 SV=3	S(451);T(458)	O60832	0.279129	0.05705	0.379462	0.00903425	-0.136722	0.314141			FALSE
PG270523	sp|Q14739|LBR_HUMAN Lamin-B receptor OS=Homo sapiens GN=LBR PE=1 SV=2	S(67)	Q14739	-0.537188	0.0241631	-2.0766	8.49192e-05					TRUE
PG282595	sp|P22626|ROA2_HUMAN Heterogeneous nuclear ribonucleoproteins A2/B1 OS=Homo sapiens GN=HNRNPA2B1 PE=1 SV=2	S(324)	P22626	-0.289924	0.216125	-1.00418	0.000655911	1.53022	0.00807227			TRUE
PG291317|PG292492	tr|E9PN89|E9PN89_HUMAN Heat shock cognate 71 kDa protein (Fragment) OS=Homo sapiens GN=HSPA8 PE=1 SV=1	S(194)	E9PN89	0.0551531	0.472044	0.156867	0.10356	1.69393	0.00807227	1.31994	0.019832	TRUE
PG272619	sp|Q9H6H4|REEP4_HUMAN Receptor expression-enhancing protein 4 OS=Homo sapiens GN=REEP4 PE=1 SV=1	S(152)	Q9H6H4	0.0127723	0.576822	0.342688	0.0106322	-0.472836	0.0525477	-0.154609	0.173223	FALSE
PG274399	sp|Q02880|TOP2B_HUMAN DNA topoisomerase 2-beta OS=Homo sapiens GN=TOP2B PE=1 SV=3	S(1550);S(1552)	Q02880	0.265116	0.218724	-0.123603	0.264706	0.00652698	0.483154	-0.418609	0.0914668	FALSE
PG285735|PG295074|PG295365	tr|E7ESS2|E7ESS2_HUMAN Mitogen-activated protein kinase kinase kinase kinase 4 OS=Homo sapiens GN=MAP4K4 PE=1 SV=3	S(600)	E7ESS2	-0.0578363	0.534477	0.303222	0.137661					FALSE
PG273792	sp|Q9NYB0|TE2IP_HUMAN Telomeric repeat-binding factor 2-interacting protein 1 OS=Homo sapiens GN=TERF2IP PE=1 SV=1	S(203)	Q9NYB0	0.0583811	0.467405	0.0747785	0.24117	-0.196993	0.205268	-0.372637	0.0776529	FALSE
PG280556	sp|Q8ND56-2|LS14A_HUMAN Isoform 2 of Protein LSM14 homolog A OS=Homo sapiens GN=LSM14A	S(216)	Q8ND56-2	-0.876289	0.0774395	-1.97085	0.00023668					TRUE
PG278907	sp|O60832|DKC1_HUMAN H/ACA ribonucleoprotein complex subunit 4 OS=Homo sapiens GN=DKC1 PE=1 SV=3	S(494)	O60832	0.248384	0.0831412	0.50361	0.000993075	-0.058345	0.418249	0.111932	0.29704	FALSE
PG278639	sp|Q9BUQ8|DDX23_HUMAN Probable ATP-dependent RNA helicase DDX23 OS=Homo sapiens GN=DDX23 PE=1 SV=3	S(109)	Q9BUQ8	0.292706	0.0815133	0.332347	0.0167757					FALSE
PG275879|PG275881|PG275880	sp|Q66PJ3|AR6P4_HUMAN ADP-ribosylation factor-like protein 6-interacting protein 4 OS=Homo sapiens GN=ARL6IP4 PE=1 SV=2	S(332)	Q66PJ3	-0.0365188	0.531545	-0.931567	0.000218025					TRUE
PG269517	sp|P08238|HS90B_HUMAN Heat shock protein HSP 90-beta OS=Homo sapiens GN=HSP90AB1 PE=1 SV=4	S(255)	P08238	-0.360302	0.13462	-0.633716	0.00155957	-0.209427	0.243707	-0.320992	0.0992314	TRUE
PG277520	sp|O14646|CHD1_HUMAN Chromodomain-helicase-DNA-binding protein 1 OS=Homo sapiens GN=CHD1 PE=1 SV=2	S(1677)	O14646	0.0967195	0.366229	-0.0167369	0.381338	-0.362419	0.241912	-0.0975141	0.28327	FALSE
PG270301	sp|Q1ED39|KNOP1_HUMAN Lysine-rich nucleolar protein 1 OS=Homo sapiens GN=KNOP1 PE=1 SV=1	S(238)	Q1ED39	0.015594	0.580013	0.321899	0.00903369	1.39927	0.0120854			TRUE
PG277007	sp|Q9UK58|CCNL1_HUMAN Cyclin-L1 OS=Homo sapiens GN=CCNL1 PE=1 SV=1	S(374)	Q9UK58	0.144263	0.258961	0.396485	0.00606776	-0.0793959	0.362188	-0.260021	0.0999014	FALSE
PG275775|PG287032	sp|Q9ULX6|AKP8L_HUMAN A-kinase anchor protein 8-like OS=Homo sapiens GN=AKAP8L PE=1 SV=3	S(283)	Q9ULX6	0.139236	0.261119	0.257024	0.0322836			0.901435	0.0264169	TRUE
PG272337	sp|Q7Z6E9|RBBP6_HUMAN E3 ubiquitin-protein ligase RBBP6 OS=Homo sapiens GN=RBBP6 PE=1 SV=1	S(861)	Q7Z6E9	-0.0813812	0.443867	0.18223	0.136704	-0.337795	0.103636	-0.180608	0.157651	FALSE
PG278949	sp|Q16643-3|DREB_HUMAN Isoform 3 of Drebrin OS=Homo sapiens GN=DBN1	S(142)	Q16643-3	-0.0513964	0.476363	0.118803	0.135723	-0.447983	0.0832686	-0.232999	0.108974	FALSE
PG277258	sp|Q9P0B6|CC167_HUMAN Coiled-coil domain-containing protein 167 OS=Homo sapiens GN=CCDC167 PE=1 SV=2	S(42)	Q9P0B6	0.229609	0.133518	0.459622	0.00466839					FALSE
PG272621	sp|P35251|RFC1_HUMAN Replication factor C subunit 1 OS=Homo sapiens GN=RFC1 PE=1 SV=4	S(368)	P35251	0.3182	0.129606	0.474775	0.0115918	0.253536	0.320289	-0.014656	0.356984	FALSE
PG280538|PG280571	sp|Q03252|LMNB2_HUMAN Lamin-B2 OS=Homo sapiens GN=LMNB2 PE=1 SV=4	S(405);S(407)	Q03252	0.0851008	0.373091	-0.0348394	0.330116	0.0807681	0.422402	-0.222315	0.120819	FALSE
PG279239|PG284764	sp|O00303|EIF3F_HUMAN Eukaryotic translation initiation factor 3 subunit F OS=Homo sapiens GN=EIF3F PE=1 SV=1	S(258)	O00303	-0.0737442	0.487563	0.511127	0.00441647					FALSE
PG291400	tr|A0A1C7CYX9|A0A1C7CYX9_HUMAN Dihydropyrimidinase-related protein 2 OS=Homo sapiens GN=DPYSL2 PE=1 SV=1	S(627)	A0A1C7CYX9	-0.0724386	0.491114	0.225015	0.155314	0.545789	0.145519	0.728672	0.0662682	TRUE
PG270268	sp|Q12906-7|ILF3_HUMAN Isoform 7 of Interleukin enhancer-binding factor 3 OS=Homo sapiens GN=ILF3	S(382)	Q12906-7	-0.00933507	0.575846	0.128922	0.17682	-0.388704	0.161017	-0.236616	0.154954	FALSE
PG290387|PG292577	tr|A9Z1X7|A9Z1X7_HUMAN Serine/arginine repetitive matrix protein 1 OS=Homo sapiens GN=SRRM1 PE=1 SV=1	S(409)	A9Z1X7	-0.0978205	0.361945	-1.37198	5.62135e-05	1.55222	0.00837359	0.111782	0.323565	TRUE
PG275167|PG293899	sp|Q9UKV3-5|ACINU_HUMAN Isoform 4 of Apoptotic chromatin condensation inducer in the nucleus OS=Homo sapiens GN=ACIN1	S(710)	Q9UKV3-5	-0.789673	0.0161883	-1.14248	0.000356116	-0.667409	0.0237038	-0.909356	0.0104095	TRUE
PG280582	sp|Q9NQ29|LUC7L_HUMAN Putative RNA-binding protein Luc7-like 1 OS=Homo sapiens GN=LUC7L PE=1 SV=1	S(336)	Q9NQ29	-0.124574	0.283216	0.00834204	0.396106	-0.516054	0.0390189	-0.627703	0.0177407	TRUE
PG275516	sp|P52594-4|AGFG1_HUMAN Isoform 4 of Arf-GAP domain and FG repeat-containing protein 1 OS=Homo sapiens GN=AGFG1	S(181)	P52594-4	-0.195543	0.157739	1.22556	3.18259e-05	-0.581615	0.0447108	-0.108584	0.237124	TRUE
PG279071	sp|Q92608|DOCK2_HUMAN Dedicator of cytokinesis protein 2 OS=Homo sapiens GN=DOCK2 PE=1 SV=2	S(1706)	Q92608	0.2511	0.11061	-0.223314	0.0412858	-0.0771431	0.375136	-0.393545	0.0591411	FALSE
PG276731	sp|Q9BRD0|BUD13_HUMAN BUD13 homolog OS=Homo sapiens GN=BUD13 PE=1 SV=1	T(159);S(163)	Q9BRD0	0.145317	0.344243	0.362867	0.0561315	-0.294995	0.176791	-0.285046	0.0957589	FALSE
PG275167|PG293899	sp|Q9UKV3-5|ACINU_HUMAN Isoform 4 of Apoptotic chromatin condensation inducer in the nucleus OS=Homo sapiens GN=ACIN1	S(974)	Q9UKV3-5	-0.888697	0.0206587	-1.38545	6.76336e-05	-2.98034	0.00534029	-2.12644	0.00339769	TRUE
PG284471	tr|E7ERS3|E7ERS3_HUMAN Zinc finger CCCH domain-containing protein 18 OS=Homo sapiens GN=ZC3H18 PE=1 SV=1	S(917)	E7ERS3	0.0667416	0.463946	-0.036363	0.350068	1.24583	0.0445873	1.13951	0.00912554	TRUE
PG290387|PG292577	tr|A9Z1X7|A9Z1X7_HUMAN Serine/arginine repetitive matrix protein 1 OS=Homo sapiens GN=SRRM1 PE=1 SV=1	S(625)	A9Z1X7	0.156607	0.209296	0.086378	0.205637	-0.325494	0.111638	-0.278759	0.0811121	FALSE
PG295064	tr|M0QYC1|M0QYC1_HUMAN Rho guanine nucleotide exchange factor 1 (Fragment) OS=Homo sapiens GN=ARHGEF1 PE=1 SV=1	S(86)	M0QYC1	-0.165452	0.328758	-0.139451	0.174633	-0.182251	0.353935	-0.132549	0.275135	FALSE
PG281481	sp|Q14978-2|NOLC1_HUMAN Isoform Beta of Nucleolar and coiled-body phosphoprotein 1 OS=Homo sapiens GN=NOLC1	S(708)	Q14978-2	0.16358	0.205947	0.301102	0.0209067					FALSE
PG277019	sp|O95400|CD2B2_HUMAN CD2 antigen cytoplasmic tail-binding protein 2 OS=Homo sapiens GN=CD2BP2 PE=1 SV=1	S(195)	O95400	0.0284931	0.547751	0.1711	0.109344	0.456554	0.0569426	0.681271	0.0281318	TRUE
PG290387|PG292577	tr|A9Z1X7|A9Z1X7_HUMAN Serine/arginine repetitive matrix protein 1 OS=Homo sapiens GN=SRRM1 PE=1 SV=1	S(445)	A9Z1X7	0.140815	0.328758	-0.198286	0.0864296	0.36088	0.0805981	-0.146072	0.199412	FALSE
PG278067|PG284724	sp|Q6JBY9|CPZIP_HUMAN CapZ-interacting protein OS=Homo sapiens GN=RCSD1 PE=1 SV=1	S(216)	Q6JBY9	0.134623	0.234952	0.164264	0.0622776	-0.122327	0.334364	-0.290073	0.103134	FALSE
PG276413|PG287880	sp|Q8WWM7|ATX2L_HUMAN Ataxin-2-like protein OS=Homo sapiens GN=ATXN2L PE=1 SV=2	S(684)	Q8WWM7	0.321907	0.153665	1.93222	2.63056e-05	0.785063	0.0475034	1.59469	0.00417387	TRUE
PG279605	sp|Q6SJ93|F111B_HUMAN Protein FAM111B OS=Homo sapiens GN=FAM111B PE=1 SV=1	S(331)	Q6SJ93	0.0579706	0.491999	0.290127	0.0234194					FALSE
PG274399	sp|Q02880|TOP2B_HUMAN DNA topoisomerase 2-beta OS=Homo sapiens GN=TOP2B PE=1 SV=3	S(1552)	Q02880	0.0115064	0.562129	-0.466877	0.0537366	0.0385362	0.492092	-0.637209	0.0705535	TRUE
PG281292	sp|P49006|MRP_HUMAN MARCKS-related protein OS=Homo sapiens GN=MARCKSL1 PE=1 SV=2	S(22)	P49006	0.020906	0.56927	0.181077	0.0968871	-0.105803	0.354275	-0.157236	0.197701	FALSE
PG283813	sp|Q92890-1|UFD1_HUMAN Isoform Long of Ubiquitin fusion degradation protein 1 homolog OS=Homo sapiens GN=UFD1L	S(335)	Q92890-1	0.336253	0.0975371	0.0568767	0.351854					FALSE
PG273013	tr|A0A0B4J1V8|A0A0B4J1V8_HUMAN HCG2039996 OS=Homo sapiens GN=PPAN-P2RY11 PE=3 SV=1	S(359)	A0A0B4J1V8	-0.275914	0.272494	-0.995817	0.00228304					TRUE
PG284466	sp|Q5T200|ZC3HD_HUMAN Zinc finger CCCH domain-containing protein 13 OS=Homo sapiens GN=ZC3H13 PE=1 SV=1	S(198)	Q5T200	0.0648325	0.432338	0.23592	0.0266529	-0.320239	0.160052	-0.264141	0.0882772	FALSE
PG269835	tr|A0A087WUT6|A0A087WUT6_HUMAN Eukaryotic translation initiation factor 5B OS=Homo sapiens GN=EIF5B PE=1 SV=1	S(214)	A0A087WUT6	-0.0274016	0.564038	-0.011924	0.401951			-0.593555	0.0986658	TRUE
PG275167|PG293899	sp|Q9UKV3-5|ACINU_HUMAN Isoform 4 of Apoptotic chromatin condensation inducer in the nucleus OS=Homo sapiens GN=ACIN1	S(216)	Q9UKV3-5	-0.0812254	0.397949	-0.368277	0.0283551	-0.428389	0.0776838	-0.100376	0.264186	FALSE
PG275570	sp|Q6NXT1|ANR54_HUMAN Ankyrin repeat domain-containing protein 54 OS=Homo sapiens GN=ANKRD54 PE=1 SV=2	S(63)	Q6NXT1	0.1153	0.329483	0.256237	0.0239304					FALSE
PG281917|PG281918	sp|P19174|PLCG1_HUMAN 1-phosphatidylinositol 4;5-bisphosphate phosphodiesterase gamma-1 OS=Homo sapiens GN=PLCG1 PE=1 SV=1	S(1248)	P19174	0.208623	0.177414	0.49085	0.00451414	-1.91473	0.0176341	-0.273054	0.156388	TRUE
PG279637	sp|O95466-2|FMNL1_HUMAN Isoform 2 of Formin-like protein 1 OS=Homo sapiens GN=FMNL1	S(624)	O95466-2	-0.454745	0.0440402	-0.0616707	0.29775	-0.563032	0.0325672	-0.20499	0.127285	FALSE
PG282561	sp|Q5VTL8|PR38B_HUMAN Pre-mRNA-splicing factor 38B OS=Homo sapiens GN=PRPF38B PE=1 SV=1	S(529)	Q5VTL8	0.012803	0.56927	0.305887	0.0205912					FALSE
PG277467	sp|Q12834|CDC20_HUMAN Cell division cycle protein 20 homolog OS=Homo sapiens GN=CDC20 PE=1 SV=2	T(70)	Q12834	-0.0447966	0.49796	0.508274	0.00164271	0.0456074	0.436221	0.261399	0.0868372	FALSE
PG279650	sp|Q9GZU8|F192A_HUMAN Protein FAM192A OS=Homo sapiens GN=FAM192A PE=1 SV=1	S(167)	Q9GZU8	0.568725	0.0126462	-0.478844	0.00860967					FALSE
PG284307	sp|O15014|ZN609_HUMAN Zinc finger protein 609 OS=Homo sapiens GN=ZNF609 PE=1 SV=2	S(560)	O15014	0.0896016	0.398861	0.197376	0.066541	1.15386	0.0223268	0.966931	0.00609338	TRUE
PG269696	sp|Q9UKS7-7|IKZF2_HUMAN Isoform 7 of Zinc finger protein Helios OS=Homo sapiens GN=IKZF2	S(56)	Q9UKS7-7	-0.0437176	0.520165	0.0528179	0.315346	-0.150904	0.297554	-0.179211	0.208083	FALSE
PG270091	sp|Q13555-6|KCC2G_HUMAN Isoform 6 of Calcium/calmodulin-dependent protein kinase type II subunit gamma OS=Homo sapiens GN=CAMK2G	T(287)	Q13555-6	0.283663	0.155828	0.468488	0.0166004	0.295896	0.206935	0.446927	0.0549838	FALSE
PG290387|PG292577	tr|A9Z1X7|A9Z1X7_HUMAN Serine/arginine repetitive matrix protein 1 OS=Homo sapiens GN=SRRM1 PE=1 SV=1	S(445);S(447)	A9Z1X7	-0.319582	0.121839	0.0265791	0.383959	0.256889	0.201268	0.75981	0.0126232	TRUE
PG270350	sp|O95251|KAT7_HUMAN Histone acetyltransferase KAT7 OS=Homo sapiens GN=KAT7 PE=1 SV=1	T(88)	O95251	-0.0988052	0.442726	0.402558	0.0433106	0.246064	0.217963	-0.174518	0.163493	FALSE
PG272303|PG282573	sp|P38159|RBMX_HUMAN RNA-binding motif protein; X chromosome OS=Homo sapiens GN=RBMX PE=1 SV=3	S(116)	P38159	0.232456	0.20343	0.392545	0.0142672	2.11909	0.00807227	2.60272	0.00462753	TRUE
PG282426	tr|A0A0G2JHC2|A0A0G2JHC2_HUMAN Phostensin OS=Homo sapiens GN=PPP1R18 PE=1 SV=1	S(530)	A0A0G2JHC2	0.132905	0.289591	0.471976	0.0124973			0.118522	0.286617	FALSE
PG276426|PG276427	sp|Q9NYF8|BCLF1_HUMAN Bcl-2-associated transcription factor 1 OS=Homo sapiens GN=BCLAF1 PE=1 SV=2	S(177)	Q9NYF8	0.170377	0.224548	0.223949	0.0499619	0.0194722	0.502048	0.124098	0.271914	FALSE
PG273361	sp|Q9Y5B9|SP16H_HUMAN FACT complex subunit SPT16 OS=Homo sapiens GN=SUPT16H PE=1 SV=1	S(1023)	Q9Y5B9	-1.19767	0.00148013	-1.59504	8.58228e-05	1.78718	0.00807227	0.98341	0.0554876	TRUE
PG275934	sp|Q9BZZ5-2|API5_HUMAN Isoform 2 of Apoptosis inhibitor 5 OS=Homo sapiens GN=API5	S(464)	Q9BZZ5-2	0.147311	0.23229	0.308367	0.0129026	0.960335	0.013917	0.355444	0.0701245	TRUE
PG281503	sp|P19338|NUCL_HUMAN Nucleolin OS=Homo sapiens GN=NCL PE=1 SV=3	S(563)	P19338	-0.129368	0.292412	-0.662797	0.0084722	0.485658	0.0906993	0.864438	0.0248957	TRUE
PG273198	sp|Q9UQ35|SRRM2_HUMAN Serine/arginine repetitive matrix protein 2 OS=Homo sapiens GN=SRRM2 PE=1 SV=2	S(2121);S(2123)	Q9UQ35	0.0414918	0.498762	0.0239678	0.389875			-0.129066	0.213766	FALSE
PG282367	sp|Q8TF01|PNISR_HUMAN Arginine/serine-rich protein PNISR OS=Homo sapiens GN=PNISR PE=1 SV=2	S(601)	Q8TF01	-0.0663591	0.467695	0.312638	0.0730659	1.29574	0.0122043	1.12019	0.00630663	TRUE
PG272292	sp|Q96T37|RBM15_HUMAN Putative RNA-binding protein 15 OS=Homo sapiens GN=RBM15 PE=1 SV=2	S(294)	Q96T37	0.0705913	0.429263	0.187588	0.0599891	-0.21877	0.24347	0.123739	0.234445	FALSE
PG280332	sp|P78347|GTF2I_HUMAN General transcription factor II-I OS=Homo sapiens GN=GTF2I PE=1 SV=2	S(823)	P78347	-0.0251107	0.553032	0.195626	0.0813444	1.47201	0.0139479	1.08119	0.00717211	TRUE
PG282797	sp|P62753|RS6_HUMAN 40S ribosomal protein S6 OS=Homo sapiens GN=RPS6 PE=1 SV=1	S(235);S(236)	P62753	0.0812676	0.431813	-0.448784	0.0223728					FALSE
PG273054	sp|Q53GS9|SNUT2_HUMAN U4/U6.U5 tri-snRNP-associated protein 2 OS=Homo sapiens GN=USP39 PE=1 SV=2	S(46)	Q53GS9	0.165073	0.280102	0.347863	0.0219706	-0.0460298	0.438604	0.116102	0.360171	FALSE
PG274426	sp|P12270|TPR_HUMAN Nucleoprotein TPR OS=Homo sapiens GN=TPR PE=1 SV=3	S(2073)	P12270	-0.0457406	0.56927	-0.483399	0.168552					FALSE
PG274493	sp|P49815|TSC2_HUMAN Tuberin OS=Homo sapiens GN=TSC2 PE=1 SV=2	S(939)	P49815	0.221671	0.123674	0.266964	0.0301053	-0.128956	0.294017	-0.061797	0.308857	FALSE
PG276996	sp|Q13185|CBX3_HUMAN Chromobox protein homolog 3 OS=Homo sapiens GN=CBX3 PE=1 SV=4	S(99)	Q13185	0.0651391	0.461207	0.900356	0.000190438					TRUE
PG273929	sp|Q8NI27|THOC2_HUMAN THO complex subunit 2 OS=Homo sapiens GN=THOC2 PE=1 SV=2	S(1364)	Q8NI27	-0.00440318	0.603079	-0.153056	0.129633	1.56608	0.0260247	0.241459	0.147823	TRUE
PG272292	sp|Q96T37|RBM15_HUMAN Putative RNA-binding protein 15 OS=Homo sapiens GN=RBM15 PE=1 SV=2	S(724)	Q96T37	-0.0777382	0.555988	-0.155438	0.286846					FALSE
PG278397	sp|Q99613|EIF3C_HUMAN Eukaryotic translation initiation factor 3 subunit C OS=Homo sapiens GN=EIF3C PE=1 SV=1	S(39)	Q99613	0.19567	0.276576	0.181282	0.123519	-0.122457	0.286075	-0.025586	0.357588	FALSE
PG276660	sp|Q96G01|BICD1_HUMAN Protein bicaudal D homolog 1 OS=Homo sapiens GN=BICD1 PE=1 SV=3	S(548)	Q96G01	-0.319769	0.0477278	-0.465955	0.00217431	-0.840658	0.0134217	-0.691837	0.0114328	TRUE
PG283179	sp|Q01826-2|SATB1_HUMAN Isoform 2 of DNA-binding protein SATB1 OS=Homo sapiens GN=SATB1	S(669)	Q01826-2	0.15133	0.285225	0.239984	0.0578356	-0.34336	0.11669	-0.20268	0.131715	FALSE
PG274701	sp|Q9P275-2|UBP36_HUMAN Isoform 2 of Ubiquitin carboxyl-terminal hydrolase 36 OS=Homo sapiens GN=USP36	S(742)	Q9P275-2	0.0749906	0.420572	0.165843	0.077813	1.14287	0.017998	0.96558	0.00907897	TRUE
PG273009	sp|Q08170|SRSF4_HUMAN Serine/arginine-rich splicing factor 4 OS=Homo sapiens GN=SRSF4 PE=1 SV=2	S(316)	Q08170	-0.0485965	0.542715	0.0255493	0.363108					FALSE
PG272274	sp|Q86YV0|RASL3_HUMAN RAS protein activator like-3 OS=Homo sapiens GN=RASAL3 PE=1 SV=2	T(817)	Q86YV0	0.114663	0.37527	0.442524	0.0167757	-0.197459	0.238733			FALSE
PG283179	sp|Q01826-2|SATB1_HUMAN Isoform 2 of DNA-binding protein SATB1 OS=Homo sapiens GN=SATB1	S(665);S(669)	Q01826-2	0.215585	0.166334	-0.0500234	0.327378			-0.20514	0.237568	FALSE
PG274411	sp|Q9Y2W1|TR150_HUMAN Thyroid hormone receptor-associated protein 3 OS=Homo sapiens GN=THRAP3 PE=1 SV=2	S(682)	Q9Y2W1	-0.0222971	0.550539	0.130042	0.108868	-0.0162465	0.483027	0.00806535	0.384715	FALSE
PG278331	tr|Q5T5H1|Q5T5H1_HUMAN Alpha-endosulfine OS=Homo sapiens GN=ENSA PE=1 SV=1	S(125)	Q5T5H1	-1.72768	0.000479908	-2.5263	2.24358e-05					TRUE
PG270035	sp|Q96ST2|IWS1_HUMAN Protein IWS1 homolog OS=Homo sapiens GN=IWS1 PE=1 SV=2	S(363);S(365)	Q96ST2	0.0689848	0.467371	0.503299	0.00153561	-0.518344	0.0396332	-0.141391	0.233157	FALSE
PG278472	sp|P41212|ETV6_HUMAN Transcription factor ETV6 OS=Homo sapiens GN=ETV6 PE=1 SV=1	S(213)	P41212	-0.0262497	0.542441	-0.175947	0.0967873	-0.39173	0.0692686	0.0200777	0.36849	FALSE
PG295112	tr|A0A087X0X3|A0A087X0X3_HUMAN Heterogeneous nuclear ribonucleoprotein M OS=Homo sapiens GN=HNRNPM PE=1 SV=1	S(618)	A0A087X0X3	-0.00725225	0.591014	-0.545274	0.00112539			-1.83561	0.0034083	TRUE
PG272401	sp|Q8NDT2|RB15B_HUMAN Putative RNA-binding protein 15B OS=Homo sapiens GN=RBM15B PE=1 SV=3	S(609)	Q8NDT2	-0.0066587	0.604104	0.445072	0.0118113	0.271029	0.27117			FALSE
PG270703	sp|Q8WVC0|LEO1_HUMAN RNA polymerase-associated protein LEO1 OS=Homo sapiens GN=LEO1 PE=1 SV=1	S(630)	Q8WVC0	0.108688	0.36472	0.0256244	0.358881	-0.270756	0.137274	-0.386786	0.0725913	FALSE
PG281468	sp|Q9H1E3|NUCKS_HUMAN Nuclear ubiquitous casein and cyclin-dependent kinase substrate 1 OS=Homo sapiens GN=NUCKS1 PE=1 SV=1	S(214)	Q9H1E3	0.101278	0.431824	0.0882024	0.269586	-0.0218162	0.465823	-0.248825	0.11081	FALSE
PG282282	tr|F8W0Q9|F8W0Q9_HUMAN Periphilin-1 OS=Homo sapiens GN=PPHLN1 PE=1 SV=1	S(151)	F8W0Q9	-0.0887268	0.369837	0.359679	0.0109427	-0.153834	0.268647	-0.0363704	0.34258	FALSE
PG279310	sp|O14681|EI24_HUMAN Etoposide-induced protein 2.4 homolog OS=Homo sapiens GN=EI24 PE=1 SV=4	S(56)	O14681	0.0931143	0.446107	0.159076	0.152175			1.16987	0.00462753	TRUE
PG272535	sp|Q9UKM9-2|RALY_HUMAN Isoform 1 of RNA-binding protein Raly OS=Homo sapiens GN=RALY	S(106)	Q9UKM9-2	-0.464736	0.0991391	-0.573901	0.00293103	-0.683197	0.0195849	-0.385909	0.0489956	TRUE
PG276282	sp|O14497|ARI1A_HUMAN AT-rich interactive domain-containing protein 1A OS=Homo sapiens GN=ARID1A PE=1 SV=3	S(1184)	O14497	-0.113046	0.387741	-0.289796	0.0303037					FALSE
PG280571	sp|P20700|LMNB1_HUMAN Lamin-B1 OS=Homo sapiens GN=LMNB1 PE=1 SV=2	S(23)	P20700	-0.0390613	0.527374	-0.429195	0.00539511	-0.333841	0.112469	-0.48319	0.0422287	FALSE
PG290387|PG292577	tr|A9Z1X7|A9Z1X7_HUMAN Serine/arginine repetitive matrix protein 1 OS=Homo sapiens GN=SRRM1 PE=1 SV=1	S(662)	A9Z1X7	0.410952	0.0831412	-0.137375	0.205301					FALSE
PG280416	sp|Q12849|GRSF1_HUMAN G-rich sequence factor 1 OS=Homo sapiens GN=GRSF1 PE=1 SV=3	S(335)	Q12849	-0.483287	0.13462	-1.65274	0.000415273	-0.453404	0.116068	-0.5868	0.0192211	TRUE
PG271272	sp|Q9HCD5|NCOA5_HUMAN Nuclear receptor coactivator 5 OS=Homo sapiens GN=NCOA5 PE=1 SV=2	S(126)	Q9HCD5	-0.15459	0.206083	-0.388824	0.00634105	1.15317	0.0084307	1.02431	0.078612	TRUE
PG273785|PG292669	sp|Q13428-8|TCOF_HUMAN Isoform 8 of Treacle protein OS=Homo sapiens GN=TCOF1	T(1194)	Q13428-8	0.234965	0.194204	1.02313	0.000238001	5.76819	0.00807227			TRUE
PG281980	sp|Q01813|PFKAP_HUMAN ATP-dependent 6-phosphofructokinase; platelet type OS=Homo sapiens GN=PFKP PE=1 SV=2	S(386)	Q01813	0.234458	0.162765	0.281173	0.0254074					FALSE
PG273337	sp|Q13435|SF3B2_HUMAN Splicing factor 3B subunit 2 OS=Homo sapiens GN=SF3B2 PE=1 SV=2	S(307)	Q13435	0.0436628	0.522691	0.755402	0.00158922					TRUE
PG274144	sp|Q12888-2|TP53B_HUMAN Isoform 2 of Tumor suppressor p53-binding protein 1 OS=Homo sapiens GN=TP53BP1	S(1367)	Q12888-2	0.0871801	0.372118	0.0909111	0.173316	-0.10774	0.330676	-0.0241446	0.359457	FALSE
PG275762	sp|Q02040|AK17A_HUMAN A-kinase anchor protein 17A OS=Homo sapiens GN=AKAP17A PE=1 SV=2	S(537)	Q02040	0.223752	0.10352	0.362642	0.00779955	-0.275732	0.127165	-0.225391	0.115754	FALSE
PG285260|PG285944	tr|B4DY08|B4DY08_HUMAN Heterogeneous nuclear ribonucleoproteins C1/C2 OS=Homo sapiens GN=HNRNPC PE=1 SV=1	S(149)	B4DY08	-0.271268	0.0975371	-0.593063	0.000677498	1.40763	0.027975	0.940691	0.00959656	TRUE
PG280852|PG289888	sp|P27816-5|MAP4_HUMAN Isoform 5 of Microtubule-associated protein 4 OS=Homo sapiens GN=MAP4	S(514)	P27816-5	-0.21153	0.252595	0.213009	0.0546298	0.151229	0.262048	0.34855	0.0679684	FALSE
PG280510	sp|Q13547|HDAC1_HUMAN Histone deacetylase 1 OS=Homo sapiens GN=HDAC1 PE=1 SV=1	S(421);S(423)	Q13547	0.178755	0.183743	0.209596	0.0362001					FALSE
PG277517	sp|Q96JM3|CHAP1_HUMAN Chromosome alignment-maintaining phosphoprotein 1 OS=Homo sapiens GN=CHAMP1 PE=1 SV=2	S(542)	Q96JM3	-0.00319499	0.592054	0.132719	0.188934	0.422523	0.0948558	1.01484	0.00788956	TRUE
PG273903|PG294194|PG274209	tr|H0YL70|H0YL70_HUMAN Transducin-like enhancer protein 3 OS=Homo sapiens GN=TLE3 PE=1 SV=1	T(329)	H0YL70	-0.00507093	0.594636	0.0422003	0.320806	1.46293	0.0107571	1.1866	0.0173658	TRUE
PG271378	sp|P46087-4|NOP2_HUMAN Isoform 4 of Probable 28S rRNA (cytosine(4447)-C(5))-methyltransferase OS=Homo sapiens GN=NOP2	S(819)	P46087-4	0.282106	0.0903354	0.361117	0.0136536	0.147571	0.3304	0.382725	0.128528	FALSE
PG272136	sp|P26599-3|PTBP1_HUMAN Isoform 3 of Polypyrimidine tract-binding protein 1 OS=Homo sapiens GN=PTBP1	S(141)	P26599-3	0.265361	0.129606	0.317616	0.0192331	1.23848	0.0901304	1.03967	0.0140827	TRUE
PG271816	sp|Q9BUH6|PAXX_HUMAN Protein PAXX OS=Homo sapiens GN=C9orf142 PE=1 SV=2	S(148);S(152)	Q9BUH6	0.10674	0.404905	0.272239	0.0166116	0.0872985	0.3977	-0.236976	0.127016	FALSE
PG269751	sp|Q9NQS7|INCE_HUMAN Inner centromere protein OS=Homo sapiens GN=INCENP PE=1 SV=3	S(263)	Q9NQS7	0.156541	0.405309	0.170309	0.214055			-0.373536	0.117155	FALSE
PG282541	sp|Q13523|PRP4B_HUMAN Serine/threonine-protein kinase PRP4 homolog OS=Homo sapiens GN=PRPF4B PE=1 SV=3	S(87);S(93)	Q13523	-0.298948	0.10406	-0.342265	0.0219123	-0.227605	0.177206	-0.386329	0.0579181	FALSE
PG275829|PG276280	sp|Q15052|ARHG6_HUMAN Rho guanine nucleotide exchange factor 6 OS=Homo sapiens GN=ARHGEF6 PE=1 SV=2	S(488)	Q15052	0.109222	0.527731	-0.0404336	0.346645					FALSE
PG270592	sp|Q04759|KPCT_HUMAN Protein kinase C theta type OS=Homo sapiens GN=PRKCQ PE=1 SV=3	S(695)	Q04759	0.245675	0.274154	0.59893	0.0161901	0.0176066	0.468829	0.0415157	0.336434	TRUE
PG281814|PG281815	sp|Q8NC51-2|PAIRB_HUMAN Isoform 2 of Plasminogen activator inhibitor 1 RNA-binding protein OS=Homo sapiens GN=SERBP1	S(197)	Q8NC51-2	-0.125979	0.448502	0.37804	0.0443003	0.251913	0.229277	0.229423	0.170582	FALSE
PG292669	tr|J3KQ96|J3KQ96_HUMAN Treacle protein (Fragment) OS=Homo sapiens GN=TCOF1 PE=1 SV=1	S(233)	J3KQ96	0.123027	0.285225	0.421955	0.00293491	0.402492	0.12044	0.636509	0.0248024	TRUE
PG277389	sp|Q9UQN3|CHM2B_HUMAN Charged multivesicular body protein 2b OS=Homo sapiens GN=CHMP2B PE=1 SV=1	S(199)	Q9UQN3	0.173434	0.205724	-0.0231138	0.363459	-0.1937	0.237801	-0.381659	0.0452108	FALSE
PG273198	sp|Q9UQ35|SRRM2_HUMAN Serine/arginine repetitive matrix protein 2 OS=Homo sapiens GN=SRRM2 PE=1 SV=2	S(456)	Q9UQ35	0.368279	0.030261	-0.0197941	0.375147					FALSE
PG275275	sp|Q8IZP0|ABI1_HUMAN Abl interactor 1 OS=Homo sapiens GN=ABI1 PE=1 SV=4	S(225)	Q8IZP0	-0.0334807	0.527112	0.103085	0.155314	1.49387	0.00848499	1.1801	0.00778294	TRUE
PG269418	sp|P51858|HDGF_HUMAN Hepatoma-derived growth factor OS=Homo sapiens GN=HDGF PE=1 SV=1	S(132);S(133)	P51858	0.132011	0.409558	0.255792	0.0453919	0.0523729	0.439606	-0.0247926	0.352829	FALSE
PG270035	sp|Q96ST2|IWS1_HUMAN Protein IWS1 homolog OS=Homo sapiens GN=IWS1 PE=1 SV=2	S(438);S(440)	Q96ST2	-0.0150956	0.568775	-0.0625502	0.260836					FALSE
PG283036	tr|F8VX04|F8VX04_HUMAN Sodium-coupled neutral amino acid transporter 1 OS=Homo sapiens GN=SLC38A1 PE=1 SV=1	S(52);S(56)	F8VX04	-0.212825	0.171287	-1.31378	5.05465e-05	-0.458421	0.0718493			TRUE
PG282367	sp|Q8TF01|PNISR_HUMAN Arginine/serine-rich protein PNISR OS=Homo sapiens GN=PNISR PE=1 SV=2	S(726)	Q8TF01	-0.020059	0.555988	0.23278	0.0340775					FALSE
PG282683	sp|P09651|ROA1_HUMAN Heterogeneous nuclear ribonucleoprotein A1 OS=Homo sapiens GN=HNRNPA1 PE=1 SV=5	S(338)	P09651	-0.271314	0.135763	-0.127857	0.146759					FALSE
PG274917	sp|Q9H0D6|XRN2_HUMAN 5'-3' exoribonuclease 2 OS=Homo sapiens GN=XRN2 PE=1 SV=1	S(499);S(501)	Q9H0D6	0.248995	0.0784467	0.219312	0.0298554	-0.137165	0.303522	-0.182015	0.160119	FALSE
PG269579	sp|Q04637-8|IF4G1_HUMAN Isoform 8 of Eukaryotic translation initiation factor 4 gamma 1 OS=Homo sapiens GN=EIF4G1	S(1146);S(1148)	Q04637-8	-1.08373	0.0191235	-2.17456	0.00257111					TRUE
PG277055	sp|Q9H6F5|CCD86_HUMAN Coiled-coil domain-containing protein 86 OS=Homo sapiens GN=CCDC86 PE=1 SV=1	S(18)	Q9H6F5	0.03322	0.542157	0.139316	0.180273	0.0227693	0.469371	-0.190302	0.194663	FALSE
PG291400	tr|A0A1C7CYX9|A0A1C7CYX9_HUMAN Dihydropyrimidinase-related protein 2 OS=Homo sapiens GN=DPYSL2 PE=1 SV=1	T(619);T(626)	A0A1C7CYX9	0.0696017	0.449734	0.396243	0.0156858					FALSE
PG283188	sp|Q99590|SCAFB_HUMAN Protein SCAF11 OS=Homo sapiens GN=SCAF11 PE=1 SV=2	S(816);S(818)	Q99590	-0.0398028	0.529948	-0.000939498	0.418654	2.00481	0.0180313	1.5895	0.00527839	TRUE
PG281585	sp|Q9Y2X3|NOP58_HUMAN Nucleolar protein 58 OS=Homo sapiens GN=NOP58 PE=1 SV=1	S(502);S(514)	Q9Y2X3	-0.0161995	0.591985	-0.304667	0.0577298	-0.0384926	0.444992	-0.0292165	0.354128	FALSE
PG275733	sp|O96019|ACL6A_HUMAN Actin-like protein 6A OS=Homo sapiens GN=ACTL6A PE=1 SV=1	S(233)	O96019	0.115333	0.445319	0.198369	0.0809478	-0.345723	0.0883799	-0.174869	0.173607	FALSE
PG270518	sp|Q14847|LASP1_HUMAN LIM and SH3 domain protein 1 OS=Homo sapiens GN=LASP1 PE=1 SV=2	S(146)	Q14847	-0.600261	0.0112695	-0.904902	0.000247518	0.0152965	0.483629	-0.612103	0.0176343	TRUE
PG275049	sp|P08670|VIME_HUMAN Vimentin OS=Homo sapiens GN=VIM PE=1 SV=4	S(56)	P08670	0.19781	0.177624	0.363038	0.0172602					FALSE
PG275275	sp|Q8IZP0|ABI1_HUMAN Abl interactor 1 OS=Homo sapiens GN=ABI1 PE=1 SV=4	S(231)	Q8IZP0	0.491428	0.029567	0.604482	0.00527329	0.116457	0.301901	0.449426	0.031028	TRUE
PG272189	sp|P50914|RL14_HUMAN 60S ribosomal protein L14 OS=Homo sapiens GN=RPL14 PE=1 SV=4	S(139)	P50914	0.0897466	0.420239	0.632523	0.00256361	-0.100637	0.42108	-1.17564	0.00462753	TRUE
PG277305	sp|Q9NZ63|CI078_HUMAN Uncharacterized protein C9orf78 OS=Homo sapiens GN=C9orf78 PE=1 SV=1	S(261)	Q9NZ63	0.000910968	0.600936	-0.0247846	0.364289	-0.372733	0.0832686	-0.267352	0.133056	FALSE
PG282282	tr|F8W0Q9|F8W0Q9_HUMAN Periphilin-1 OS=Homo sapiens GN=PPHLN1 PE=1 SV=1	S(223)	F8W0Q9	0.345597	0.07058	1.18664	6.63181e-05	0.945076	0.0143739	1.35379	0.00871611	TRUE
PG280445|PG280448	sp|Q7Z4V5|HDGR2_HUMAN Hepatoma-derived growth factor-related protein 2 OS=Homo sapiens GN=HDGFRP2 PE=1 SV=1	S(652)	Q7Z4V5	-0.0618847	0.463501	-0.00243333	0.417623	-0.185533	0.280973	-0.366727	0.0860208	FALSE
PG295112|PG296236	tr|A0A087X0X3|A0A087X0X3_HUMAN Heterogeneous nuclear ribonucleoprotein M OS=Homo sapiens GN=HNRNPM PE=1 SV=1	S(575)	A0A087X0X3	-0.492206	0.0167637	-0.663981	0.00142973	-0.832819	0.0135194	-0.834071	0.0124836	TRUE
PG277163	sp|P27824-2|CALX_HUMAN Isoform 2 of Calnexin OS=Homo sapiens GN=CANX	S(589)	P27824-2	0.147478	0.431151	0.130692	0.301001	-0.190384	0.201046			FALSE
PG282682	sp|Q13151|ROA0_HUMAN Heterogeneous nuclear ribonucleoprotein A0 OS=Homo sapiens GN=HNRNPA0 PE=1 SV=1	S(188)	Q13151	0.320489	0.128577	-0.16701	0.136784	0.357155	0.153407	0.308429	0.0828007	FALSE
PG274707	sp|Q96K76-4|UBP47_HUMAN Isoform 4 of Ubiquitin carboxyl-terminal hydrolase 47 OS=Homo sapiens GN=USP47	S(1333)	Q96K76-4	-0.0933428	0.345866	0.332544	0.0101467					FALSE
PG271726	sp|Q53EL6|PDCD4_HUMAN Programmed cell death protein 4 OS=Homo sapiens GN=PDCD4 PE=1 SV=2	S(457)	Q53EL6	-0.226533	0.122119	-0.531031	0.0040244	-0.451738	0.0675368	-0.511285	0.0649443	FALSE
PG284307	sp|O15014|ZN609_HUMAN Zinc finger protein 609 OS=Homo sapiens GN=ZNF609 PE=1 SV=2	S(576);S(578)	O15014	-0.00537433	0.600936	0.261761	0.0636784	-0.0221251	0.472696	0.668094	0.0218787	TRUE
PG277295	sp|Q14839-2|CHD4_HUMAN Isoform 2 of Chromodomain-helicase-DNA-binding protein 4 OS=Homo sapiens GN=CHD4	S(1563)	Q14839-2	0.00712882	0.570847	0.23273	0.146061	-0.0726957	0.413403	0.131522	0.210348	FALSE
PG274127	sp|P17152|TMM11_HUMAN Transmembrane protein 11; mitochondrial OS=Homo sapiens GN=TMEM11 PE=1 SV=1	S(17)	P17152	-0.476069	0.0164205	-0.725469	0.00113802			0.8998	0.0154433	TRUE
PG278860	sp|Q08211|DHX9_HUMAN ATP-dependent RNA helicase A OS=Homo sapiens GN=DHX9 PE=1 SV=4	S(1171)	Q08211	0.281742	0.238182	-0.360667	0.080765					FALSE
PG276996	sp|Q13185|CBX3_HUMAN Chromobox protein homolog 3 OS=Homo sapiens GN=CBX3 PE=1 SV=4	S(97)	Q13185	0.0202019	0.562935	0.733908	0.000743176			1.2731	0.00502255	TRUE
PG287234	tr|A8MXP9|A8MXP9_HUMAN Matrin-3 OS=Homo sapiens GN=MATR3 PE=1 SV=1	S(9)	A8MXP9	-0.149885	0.326241	-1.11691	0.000166074					TRUE
PG276790	sp|Q13112|CAF1B_HUMAN Chromatin assembly factor 1 subunit B OS=Homo sapiens GN=CHAF1B PE=1 SV=1	S(410)	Q13112	0.0893797	0.362716	0.14055	0.109806	-0.10489	0.36895	-0.0296846	0.352753	FALSE
PG269714	sp|Q7Z6Z7|HUWE1_HUMAN E3 ubiquitin-protein ligase HUWE1 OS=Homo sapiens GN=HUWE1 PE=1 SV=3	S(1907)	Q7Z6Z7	0.0397805	0.504915	0.192172	0.0553152	-0.120999	0.284972	-0.358396	0.0609815	FALSE
PG275455	sp|O14639|ABLM1_HUMAN Actin-binding LIM protein 1 OS=Homo sapiens GN=ABLIM1 PE=1 SV=3	S(655)	O14639	-0.380269	0.0284083	-0.39955	0.0187385	-0.55426	0.0347153	-0.839987	0.0149368	TRUE
PG276453	sp|Q9C0K0|BC11B_HUMAN B-cell lymphoma/leukemia 11B OS=Homo sapiens GN=BCL11B PE=1 SV=1	S(97)	Q9C0K0	0.127476	0.399501	0.216001	0.125436	-0.109128	0.36549	-0.188352	0.196824	FALSE
PG277571	sp|P50613|CDK7_HUMAN Cyclin-dependent kinase 7 OS=Homo sapiens GN=CDK7 PE=1 SV=1	S(164)	P50613	-0.153936	0.310865	-0.205009	0.0927607					FALSE
PG281904	sp|Q8WWQ0|PHIP_HUMAN PH-interacting protein OS=Homo sapiens GN=PHIP PE=1 SV=2	S(1281);S(1283)	Q8WWQ0	0.101875	0.41578	0.185415	0.109404					FALSE
PG270350	sp|O95251|KAT7_HUMAN Histone acetyltransferase KAT7 OS=Homo sapiens GN=KAT7 PE=1 SV=1	S(57)	O95251	-0.000242273	0.601191	0.265124	0.0523591	-0.066942	0.413977			FALSE
PG270370|PG288748	sp|Q99661|KIF2C_HUMAN Kinesin-like protein KIF2C OS=Homo sapiens GN=KIF2C PE=1 SV=2	S(187)	Q99661	0.571637	0.116321	0.423508	0.0654438	0.413361	0.120268	-0.215795	0.151033	FALSE
PG269517	sp|P08238|HS90B_HUMAN Heat shock protein HSP 90-beta OS=Homo sapiens GN=HSP90AB1 PE=1 SV=4	S(255);S(261)	P08238	0.165689	0.421048	-0.0759378	0.367791			-0.31265	0.109741	FALSE
PG283285	sp|Q9BYW2|SETD2_HUMAN Histone-lysine N-methyltransferase SETD2 OS=Homo sapiens GN=SETD2 PE=1 SV=3	S(614)	Q9BYW2	0.117821	0.290409	0.226812	0.0604327	1.44138	0.0116218	1.21943	0.0127864	TRUE
PG271949	sp|P17812|PYRG1_HUMAN CTP synthase 1 OS=Homo sapiens GN=CTPS1 PE=1 SV=2	S(562)	P17812	0.108748	0.352938	0.0820198	0.211889					FALSE
PG272892	sp|Q96EU6|RRP36_HUMAN Ribosomal RNA processing protein 36 homolog OS=Homo sapiens GN=RRP36 PE=1 SV=1	S(73)	Q96EU6	0.198227	0.166583	0.400496	0.00563503	-0.115886	0.367771	0.158307	0.31218	FALSE
PG275129	sp|Q9H4A3-7|WNK1_HUMAN Isoform 6 of Serine/threonine-protein kinase WNK1 OS=Homo sapiens GN=WNK1	S(185)	Q9H4A3-7	0.0969092	0.346468	0.267489	0.0386283					FALSE
PG273198	sp|Q9UQ35|SRRM2_HUMAN Serine/arginine repetitive matrix protein 2 OS=Homo sapiens GN=SRRM2 PE=1 SV=2	T(1511)	Q9UQ35	-0.373037	0.345799	-0.537834	0.0983571					FALSE
PG284466	sp|Q5T200|ZC3HD_HUMAN Zinc finger CCCH domain-containing protein 13 OS=Homo sapiens GN=ZC3H13 PE=1 SV=1	S(1191)	Q5T200	0.0478483	0.501611	-0.017016	0.373853					FALSE
PG269835	tr|A0A087WUT6|A0A087WUT6_HUMAN Eukaryotic translation initiation factor 5B OS=Homo sapiens GN=EIF5B PE=1 SV=1	S(113)	A0A087WUT6	0.1842	0.189031	0.194536	0.0564413					FALSE
PG283745	sp|Q13242|SRSF9_HUMAN Serine/arginine-rich splicing factor 9 OS=Homo sapiens GN=SRSF9 PE=1 SV=1	S(211)	Q13242	0.0451346	0.509045	0.299135	0.0223728	-0.253435	0.201523	-0.231927	0.130116	FALSE
PG272968|PG272969	sp|Q8TAQ2|SMRC2_HUMAN SWI/SNF complex subunit SMARCC2 OS=Homo sapiens GN=SMARCC2 PE=1 SV=1	S(302);S(306)	Q8TAQ2	0.144854	0.233359	0.18233	0.0590805					FALSE
PG269579	sp|Q04637-8|IF4G1_HUMAN Isoform 8 of Eukaryotic translation initiation factor 4 gamma 1 OS=Homo sapiens GN=EIF4G1	S(1186)	Q04637-8	-0.161162	0.233359	0.637762	0.000673745					TRUE
PG270809	sp|P55081|MFAP1_HUMAN Microfibrillar-associated protein 1 OS=Homo sapiens GN=MFAP1 PE=1 SV=2	S(52);S(53)	P55081	0.257129	0.0847289	0.295845	0.0119231	-0.31191	0.215168	-0.189592	0.178254	FALSE
PG273785|PG292669	sp|Q13428-8|TCOF_HUMAN Isoform 8 of Treacle protein OS=Homo sapiens GN=TCOF1	S(1302)	Q13428-8	-0.0777847	0.417266	0.0652918	0.253078	-0.175906	0.226084	-0.202927	0.12974	FALSE
PG283742	sp|Q05519|SRS11_HUMAN Serine/arginine-rich splicing factor 11 OS=Homo sapiens GN=SRSF11 PE=1 SV=1	S(414)	Q05519	0.125433	0.398861	0.0335932	0.363459					FALSE
PG279927	sp|Q13283|G3BP1_HUMAN Ras GTPase-activating protein-binding protein 1 OS=Homo sapiens GN=G3BP1 PE=1 SV=1	S(232)	Q13283	-0.57681	0.0478505	-1.5286	0.00080695	-0.0753501	0.380208	-0.19702	0.134168	TRUE
PG276426|PG276427	sp|Q9NYF8|BCLF1_HUMAN Bcl-2-associated transcription factor 1 OS=Homo sapiens GN=BCLAF1 PE=1 SV=2	S(658)	Q9NYF8	0.100818	0.337008	0.21794	0.0309102	-0.00539855	0.501898	0.0892939	0.323565	FALSE
PG280343	sp|P16402|H13_HUMAN Histone H1.3 OS=Homo sapiens GN=HIST1H1D PE=1 SV=2	T(147)	P16402	0.544077	0.0730112	1.63632	0.000238001	1.82574	0.0224518	2.14958	0.0126935	TRUE
PG273198	sp|Q9UQ35|SRRM2_HUMAN Serine/arginine repetitive matrix protein 2 OS=Homo sapiens GN=SRRM2 PE=1 SV=2	S(2702);S(2706)	Q9UQ35	-0.207356	0.177414	-0.203424	0.0522434	0.628489	0.0869026	0.546743	0.0415958	TRUE
PG274091	sp|Q13263|TIF1B_HUMAN Transcription intermediary factor 1-beta OS=Homo sapiens GN=TRIM28 PE=1 SV=5	S(473)	Q13263	-0.093519	0.410142	0.120688	0.169649	-0.229463	0.179313	-0.149836	0.187715	FALSE
PG273198	sp|Q9UQ35|SRRM2_HUMAN Serine/arginine repetitive matrix protein 2 OS=Homo sapiens GN=SRRM2 PE=1 SV=2	S(1693)	Q9UQ35	0.220547	0.228777	0.273993	0.0559204					FALSE
PG273161	sp|Q8TAD8|SNIP1_HUMAN Smad nuclear-interacting protein 1 OS=Homo sapiens GN=SNIP1 PE=1 SV=1	S(153)	Q8TAD8	-0.0547755	0.55606	-0.216363	0.169049	1.11744	0.0450881	0.820489	0.0390275	TRUE
PG282268	sp|Q9Y520-7|PRC2C_HUMAN Isoform 7 of Protein PRRC2C OS=Homo sapiens GN=PRRC2C	S(2696)	Q9Y520-7	0.511309	0.0738523	0.29574	0.277329	3.43838	0.0425789	1.92144	0.00631521	TRUE
PG283745	sp|Q13242|SRSF9_HUMAN Serine/arginine-rich splicing factor 9 OS=Homo sapiens GN=SRSF9 PE=1 SV=1	S(189)	Q13242	-0.0902152	0.430211	1.02322	0.000143943	-0.17652	0.235342	0.497739	0.0336427	TRUE
PG281584	sp|Q9Y3T9|NOC2L_HUMAN Nucleolar complex protein 2 homolog OS=Homo sapiens GN=NOC2L PE=1 SV=4	S(49);S(56)	Q9Y3T9	-0.149779	0.367321	-0.49818	0.0139999	0.0025214	0.488632	0.278593	0.155086	FALSE
PG278395	sp|Q14152|EIF3A_HUMAN Eukaryotic translation initiation factor 3 subunit A OS=Homo sapiens GN=EIF3A PE=1 SV=1	S(882)	Q14152	-0.196702	0.156277	0.256097	0.0398507	-0.0599978	0.425308	0.0977211	0.268294	FALSE
PG283761	tr|G0XQ39|G0XQ39_HUMAN STIM1L OS=Homo sapiens GN=STIM1 PE=1 SV=1	S(257)	G0XQ39	0.12799	0.445508	2.94399	4.08529e-05	-0.228382	0.165783	0.721944	0.0350124	TRUE
PG273198	sp|Q9UQ35|SRRM2_HUMAN Serine/arginine repetitive matrix protein 2 OS=Homo sapiens GN=SRRM2 PE=1 SV=2	S(1691);T(1698)	Q9UQ35	-0.334901	0.0487354	-0.37842	0.00670697					FALSE
PG269664	sp|Q7Z5L9-2|I2BP2_HUMAN Isoform 2 of Interferon regulatory factor 2-binding protein 2 OS=Homo sapiens GN=IRF2BP2	S(175)	Q7Z5L9-2	-0.0550274	0.479995	0.195188	0.0886647	-0.0340228	0.449373	-0.142198	0.196937	FALSE
PG270003|PG285034	sp|Q9NS87-4|KIF15_HUMAN Isoform 4 of Kinesin-like protein KIF15 OS=Homo sapiens GN=KIF15	S(568)	Q9NS87-4	-0.0136642	0.56927	0.0885627	0.231091	-0.456875	0.0906993	-0.16338	0.169103	FALSE
PG290387	tr|A9Z1X7|A9Z1X7_HUMAN Serine/arginine repetitive matrix protein 1 OS=Homo sapiens GN=SRRM1 PE=1 SV=1	S(722)	A9Z1X7	0.0674562	0.497219	-0.060991	0.273636	0.418321	0.071923	-0.130769	0.212608	FALSE
PG279861|PG285433	sp|Q14C86-4|GAPD1_HUMAN Isoform 4 of GTPase-activating protein and VPS9 domain-containing protein 1 OS=Homo sapiens GN=GAPVD1	S(881)	Q14C86-4	-0.132019	0.34411	-0.276539	0.0428613	-0.94375	0.0101925	-0.774489	0.0138994	TRUE
PG278261	sp|Q8N8A6|DDX51_HUMAN ATP-dependent RNA helicase DDX51 OS=Homo sapiens GN=DDX51 PE=1 SV=3	S(83)	Q8N8A6	0.152398	0.258961	0.25305	0.0350947	-0.00574193	0.496144	-0.0677652	0.297763	FALSE
PG273198	sp|Q9UQ35|SRRM2_HUMAN Serine/arginine repetitive matrix protein 2 OS=Homo sapiens GN=SRRM2 PE=1 SV=2	S(1893)	Q9UQ35	0.380101	0.0206587	-0.99506	0.000144659	1.44969	0.016114	0.0103557	0.382621	TRUE
PG281481	sp|Q14978-2|NOLC1_HUMAN Isoform Beta of Nucleolar and coiled-body phosphoprotein 1 OS=Homo sapiens GN=NOLC1	T(617);T(620)	Q14978-2	0.0206159	0.553571	0.0594167	0.259615	-0.0508848	0.432345	-0.116145	0.242291	FALSE
PG290387|PG292577	tr|A9Z1X7|A9Z1X7_HUMAN Serine/arginine repetitive matrix protein 1 OS=Homo sapiens GN=SRRM1 PE=1 SV=1	S(614);S(616)	A9Z1X7	0.0267899	0.542441	0.0588945	0.26958	-0.09903	0.330519	-0.237949	0.111322	FALSE
PG282198	sp|Q9H307|PININ_HUMAN Pinin OS=Homo sapiens GN=PNN PE=1 SV=4	S(694);S(695)	Q9H307	-0.133065	0.424114	-0.333335	0.0580909					FALSE
PG282358	tr|A8K727|A8K727_HUMAN Pleckstrin homology domain-containing family A member 2 OS=Homo sapiens GN=PLEKHA2 PE=1 SV=1	S(184)	A8K727	-0.0418185	0.520165	0.146263	0.102298			-0.690645	0.0245806	TRUE
PG283688	sp|Q13247|SRSF6_HUMAN Serine/arginine-rich splicing factor 6 OS=Homo sapiens GN=SRSF6 PE=1 SV=2	S(303)	Q13247	0.192496	0.244464	-0.0556018	0.298957	-0.337752	0.136867	-0.561478	0.023196	FALSE
PG271432	sp|Q53F19|NCBP3_HUMAN Nuclear cap-binding protein subunit 3 OS=Homo sapiens GN=NCBP3 PE=1 SV=2	S(500)	Q53F19	-0.0573887	0.477832	0.0051597	0.407276	2.11218	0.0119752	1.99122	0.00564778	TRUE
PG281468	sp|Q9H1E3|NUCKS_HUMAN Nuclear ubiquitous casein and cyclin-dependent kinase substrate 1 OS=Homo sapiens GN=NUCKS1 PE=1 SV=1	S(181)	Q9H1E3	-0.041767	0.534652	0.0783535	0.252075	-0.47732	0.106325	-0.0997559	0.262406	FALSE
PG269357	sp|Q9BW71|HIRP3_HUMAN HIRA-interacting protein 3 OS=Homo sapiens GN=HIRIP3 PE=1 SV=3	T(84);S(87)	Q9BW71	0.0794167	0.424819	-0.134601	0.125328	-0.0291023	0.457741	-0.415541	0.0619166	FALSE
PG275324	sp|Q7Z5R6|AB1IP_HUMAN Amyloid beta A4 precursor protein-binding family B member 1-interacting protein OS=Homo sapiens GN=APBB1IP PE=1 SV=1	S(526)	Q7Z5R6	0.091656	0.424318	0.0199218	0.36802	-1.18876	0.0084307	-1.16519	0.00778294	TRUE
PG280871	sp|P33991|MCM4_HUMAN DNA replication licensing factor MCM4 OS=Homo sapiens GN=MCM4 PE=1 SV=5	S(32)	P33991	0.0436245	0.550463	0.00919368	0.400803	3.86096	0.0186227			TRUE
PG273198	sp|Q9UQ35|SRRM2_HUMAN Serine/arginine repetitive matrix protein 2 OS=Homo sapiens GN=SRRM2 PE=1 SV=2	S(778);S(782)	Q9UQ35	0.0197973	0.572239	-0.266209	0.0229615					FALSE
PG274478|PG287588	sp|P62995|TRA2B_HUMAN Transformer-2 protein homolog beta OS=Homo sapiens GN=TRA2B PE=1 SV=1	T(201)	P62995	-0.000923653	0.593991	0.472201	0.00307372	-0.0603375	0.404631	0.074032	0.285284	FALSE
PG273198	sp|Q9UQ35|SRRM2_HUMAN Serine/arginine repetitive matrix protein 2 OS=Homo sapiens GN=SRRM2 PE=1 SV=2	S(2702)	Q9UQ35	-0.00369168	0.596191	-0.0453166	0.308066	-0.0274204	0.460621	-0.155584	0.195219	FALSE
PG275663|PG275664	sp|Q9Y2D5|AKAP2_HUMAN A-kinase anchor protein 2 OS=Homo sapiens GN=AKAP2 PE=1 SV=3	S(748)	Q9Y2D5	0.198929	0.187886	1.20402	7.03858e-05			0.381217	0.0475966	TRUE
PG283973|PG283974	sp|O94874-2|UFL1_HUMAN Isoform 2 of E3 UFM1-protein ligase 1 OS=Homo sapiens GN=UFL1	S(366)	O94874-2	-0.288783	0.100284	-1.31783	0.000157055					TRUE
PG278331|PG276231	tr|Q5T5H1|Q5T5H1_HUMAN Alpha-endosulfine OS=Homo sapiens GN=ENSA PE=1 SV=1	S(83)	Q5T5H1	0.493324	0.13798	0.381038	0.0588261					FALSE
PG272936|PG272935	sp|P42677|RS27_HUMAN 40S ribosomal protein S27 OS=Homo sapiens GN=RPS27 PE=1 SV=3	S(78)	P42677	-0.496459	0.0618486	-0.956085	0.00105288	-0.286719	0.161448	-0.19795	0.163205	TRUE
PG281429	sp|P78316|NOP14_HUMAN Nucleolar protein 14 OS=Homo sapiens GN=NOP14 PE=1 SV=3	S(96)	P78316	0.0814705	0.44347	0.229146	0.100639	-0.0024415	0.492092	-0.130682	0.227179	FALSE
PG281468	sp|Q9H1E3|NUCKS_HUMAN Nuclear ubiquitous casein and cyclin-dependent kinase substrate 1 OS=Homo sapiens GN=NUCKS1 PE=1 SV=1	S(54);S(58);S(61)	Q9H1E3	0.107343	0.346468	0.0572134	0.326712					FALSE
PG284328	sp|Q8NDX6|ZN740_HUMAN Zinc finger protein 740 OS=Homo sapiens GN=ZNF740 PE=1 SV=1	S(44)	Q8NDX6	0.0749312	0.498673	-0.120301	0.338788	0.0817726	0.460546	-0.242999	0.206914	FALSE
PG276835	sp|O75909|CCNK_HUMAN Cyclin-K OS=Homo sapiens GN=CCNK PE=1 SV=2	S(324);S(329)	O75909	0.0318617	0.525099	0.0914748	0.169649					FALSE
PG272340	sp|Q96PK6|RBM14_HUMAN RNA-binding protein 14 OS=Homo sapiens GN=RBM14 PE=1 SV=2	S(582)	Q96PK6	-0.159522	0.215538	-0.074446	0.233748	1.14135	0.0214452	0.880188	0.0135148	TRUE
PG277011	sp|Q8ND76|CCNY_HUMAN Cyclin-Y OS=Homo sapiens GN=CCNY PE=1 SV=2	S(326)	Q8ND76	0.0965875	0.328705	0.217542	0.0265711	-0.225799	0.189712	-0.0960227	0.285178	FALSE
PG273198	sp|Q9UQ35|SRRM2_HUMAN Serine/arginine repetitive matrix protein 2 OS=Homo sapiens GN=SRRM2 PE=1 SV=2	S(2581)	Q9UQ35	0.0225638	0.552517	0.213185	0.0322459	0.0863132	0.412994	0.19528	0.132072	FALSE
PG280844	tr|E9PGC8|E9PGC8_HUMAN Microtubule-associated protein 1A OS=Homo sapiens GN=MAP1A PE=1 SV=1	S(2344)	E9PGC8	0.120308	0.410142	0.103564	0.175905					FALSE
PG285735|PG295074|PG295365	tr|E7ESS2|E7ESS2_HUMAN Mitogen-activated protein kinase kinase kinase kinase 4 OS=Homo sapiens GN=MAP4K4 PE=1 SV=3	S(680)	E7ESS2	-0.600279	0.0714254	-2.35135	0.00030594					TRUE
PG275050	sp|Q69YN4|VIR_HUMAN Protein virilizer homolog OS=Homo sapiens GN=KIAA1429 PE=1 SV=2	S(1579)	Q69YN4	0.145047	0.251698	0.226218	0.0375685	-0.232979	0.169643	0.367384	0.0561804	FALSE
PG272401	sp|Q8NDT2|RB15B_HUMAN Putative RNA-binding protein 15B OS=Homo sapiens GN=RBM15B PE=1 SV=3	S(109)	Q8NDT2	0.146941	0.319727	-0.123328	0.21844	-0.0697697	0.401724	-0.374514	0.0959718	FALSE
PG273659	sp|Q9H2K8|TAOK3_HUMAN Serine/threonine-protein kinase TAO3 OS=Homo sapiens GN=TAOK3 PE=1 SV=2	S(442)	Q9H2K8	-0.0431364	0.516291	0.731786	0.000743176					TRUE
PG279288	sp|Q96C19|EFHD2_HUMAN EF-hand domain-containing protein D2 OS=Homo sapiens GN=EFHD2 PE=1 SV=1	S(74)	Q96C19	0.163481	0.18504	0.570371	0.00121357	0.0301874	0.461649	-0.00936487	0.381011	FALSE
PG270320	sp|Q6PKG0|LARP1_HUMAN La-related protein 1 OS=Homo sapiens GN=LARP1 PE=1 SV=2	S(766)	Q6PKG0	0.574924	0.00831638	-0.0513595	0.303664	0.037968	0.439002	-0.689291	0.0213686	TRUE
PG283271	sp|Q15019-2|SEPT2_HUMAN Isoform 2 of Septin-2 OS=Homo sapiens GN=SEPT2	S(253)	Q15019-2	-0.088847	0.424596	-0.481522	0.00767891	-0.0720843	0.376489	-0.0260873	0.359462	FALSE
PG270358	sp|Q13303|KCAB2_HUMAN Voltage-gated potassium channel subunit beta-2 OS=Homo sapiens GN=KCNAB2 PE=1 SV=2	S(9)	Q13303	0.0547933	0.476105	0.370664	0.0077562	-0.317781	0.0986714	-0.0319698	0.349932	FALSE
PG279351|PG279352	sp|O15371-2|EIF3D_HUMAN Isoform 2 of Eukaryotic translation initiation factor 3 subunit D OS=Homo sapiens GN=EIF3D	S(112)	O15371-2	0.0372654	0.522678	0.100142	0.186694					FALSE
PG275049	sp|P08670|VIME_HUMAN Vimentin OS=Homo sapiens GN=VIM PE=1 SV=4	S(51)	P08670	0.206477	0.289296	-0.0721548	0.334862	0.0547781	0.428014			FALSE
PG273376	sp|Q86Y82|STX12_HUMAN Syntaxin-12 OS=Homo sapiens GN=STX12 PE=1 SV=1	S(142)	Q86Y82	0.00349352	0.601098	0.154912	0.0828948	-0.168887	0.21934	-0.417108	0.0483299	FALSE
PG282797	sp|P62753|RS6_HUMAN 40S ribosomal protein S6 OS=Homo sapiens GN=RPS6 PE=1 SV=1	S(236)	P62753	0.394972	0.300808	-0.995654	0.00735976					TRUE
PG273785	sp|Q13428-8|TCOF_HUMAN Isoform 8 of Treacle protein OS=Homo sapiens GN=TCOF1	S(1395)	Q13428-8	0.21235	0.366229	-0.185024	0.298802					FALSE
PG273198	sp|Q9UQ35|SRRM2_HUMAN Serine/arginine repetitive matrix protein 2 OS=Homo sapiens GN=SRRM2 PE=1 SV=2	S(455);S(456)	Q9UQ35	-0.0120945	0.575846	0.141774	0.104159					FALSE
PG274015	sp|P11388-4|TOP2A_HUMAN Isoform 4 of DNA topoisomerase 2-alpha OS=Homo sapiens GN=TOP2A	S(1294)	P11388-4	0.086677	0.481211	0.348491	0.0989396	0.0796285	0.455711	0.0263003	0.374322	FALSE
PG273444	sp|Q9UMZ2|SYNRG_HUMAN Synergin gamma OS=Homo sapiens GN=SYNRG PE=1 SV=2	S(1075)	Q9UMZ2	-0.206345	0.265544	0.0877261	0.267596					FALSE
PG273198	sp|Q9UQ35|SRRM2_HUMAN Serine/arginine repetitive matrix protein 2 OS=Homo sapiens GN=SRRM2 PE=1 SV=2	S(782)	Q9UQ35	0.195461	0.176616	0.363362	0.00567876	0.0844319	0.35289			FALSE
PG276996	sp|Q13185|CBX3_HUMAN Chromobox protein homolog 3 OS=Homo sapiens GN=CBX3 PE=1 SV=4	S(95);S(97)	Q13185	-0.00753106	0.591014	0.0289835	0.373853			0.122685	0.323086	FALSE
PG280844	tr|E9PGC8|E9PGC8_HUMAN Microtubule-associated protein 1A OS=Homo sapiens GN=MAP1A PE=1 SV=1	S(2260)	E9PGC8	0.0521817	0.498006	0.133218	0.178331	-0.293669	0.117635	-0.287371	0.0758491	FALSE
PG278190	sp|Q8TB03|CX038_HUMAN Uncharacterized protein CXorf38 OS=Homo sapiens GN=CXorf38 PE=1 SV=1	T(314)	Q8TB03	0.0941695	0.382778	0.0421523	0.361382	-0.197119	0.19593	-0.386324	0.0445013	FALSE
PG272741	sp|Q5UIP0|RIF1_HUMAN Telomere-associated protein RIF1 OS=Homo sapiens GN=RIF1 PE=1 SV=2	S(1579)	Q5UIP0	-0.101826	0.367115	0.147027	0.0906347	-0.430014	0.0966762	-0.011107	0.390686	FALSE
PG273198	sp|Q9UQ35|SRRM2_HUMAN Serine/arginine repetitive matrix protein 2 OS=Homo sapiens GN=SRRM2 PE=1 SV=2	S(2272)	Q9UQ35	0.117013	0.333899	0.715869	0.000318281	-0.088979	0.350044	0.429923	0.0389019	TRUE
PG273337	sp|Q13435|SF3B2_HUMAN Splicing factor 3B subunit 2 OS=Homo sapiens GN=SF3B2 PE=1 SV=2	S(431);S(435);S(436)	Q13435	0.168031	0.183332	0.187801	0.0516771					FALSE
PG270841	sp|Q15014|MO4L2_HUMAN Mortality factor 4-like protein 2 OS=Homo sapiens GN=MORF4L2 PE=1 SV=1	S(71)	Q15014	0.218486	0.349458	0.0589795	0.344391	0.521904	0.0632599	-0.037298	0.342245	FALSE
PG275202	sp|P53396|ACLY_HUMAN ATP-citrate synthase OS=Homo sapiens GN=ACLY PE=1 SV=3	S(459)	P53396	0.0536139	0.52419	0.109517	0.184196					FALSE
PG270189	sp|Q9H1K1|ISCU_HUMAN Iron-sulfur cluster assembly enzyme ISCU; mitochondrial OS=Homo sapiens GN=ISCU PE=1 SV=2	S(29)	Q9H1K1	0.143398	0.398861	0.0609332	0.262885					FALSE
PG276979|PG276980	sp|Q9NYV4|CDK12_HUMAN Cyclin-dependent kinase 12 OS=Homo sapiens GN=CDK12 PE=1 SV=2	S(215)	Q9NYV4	0.161861	0.397002	0.367088	0.0243289					FALSE
PG291207|PG289813	tr|E9PG73|E9PG73_HUMAN Peptidyl-prolyl cis-trans isomerase G OS=Homo sapiens GN=PPIG PE=1 SV=1	S(398);S(400)	E9PG73	-0.0186757	0.560172	-0.000837901	0.415544	1.33385	0.0084307	0.674011	0.0219534	TRUE
PG269357	sp|Q9BW71|HIRP3_HUMAN HIRA-interacting protein 3 OS=Homo sapiens GN=HIRIP3 PE=1 SV=3	S(159);S(160)	Q9BW71	0.272345	0.173264	0.270894	0.0475747					FALSE
PG273785|PG292669	sp|Q13428-8|TCOF_HUMAN Isoform 8 of Treacle protein OS=Homo sapiens GN=TCOF1	S(156)	Q13428-8	0.512407	0.0166226	1.31187	0.000183365	0.273481	0.125124	0.759185	0.0145761	TRUE
PG278933	sp|Q9UHI6|DDX20_HUMAN Probable ATP-dependent RNA helicase DDX20 OS=Homo sapiens GN=DDX20 PE=1 SV=2	S(532)	Q9UHI6	0.0759816	0.429263	0.181301	0.0517952	-0.2437	0.270275	-0.113943	0.300603	FALSE
PG270679	sp|P16150|LEUK_HUMAN Leukosialin OS=Homo sapiens GN=SPN PE=1 SV=1	S(336)	P16150	0.0522322	0.52815	-0.601086	0.0115721	0.0655025	0.471923	-0.663931	0.0231037	TRUE
PG282928	sp|O75995|SASH3_HUMAN SAM and SH3 domain-containing protein 3 OS=Homo sapiens GN=SASH3 PE=1 SV=2	S(26);S(27)	O75995	-0.467435	0.0461922	-1.68194	8.49192e-05					TRUE
PG272173	sp|O76021|RL1D1_HUMAN Ribosomal L1 domain-containing protein 1 OS=Homo sapiens GN=RSL1D1 PE=1 SV=3	S(361)	O76021	0.166664	0.187409	-0.0019166	0.41755	-0.0606019	0.450216	0.0691078	0.349707	FALSE
PG272197	sp|Q8TB72-3|PUM2_HUMAN Isoform 3 of Pumilio homolog 2 OS=Homo sapiens GN=PUM2	S(182)	Q8TB72-3	0.218148	0.205951	-0.004551	0.40924	-0.286615	0.117133	-0.290823	0.128528	FALSE
PG295112|PG296236	tr|A0A087X0X3|A0A087X0X3_HUMAN Heterogeneous nuclear ribonucleoprotein M OS=Homo sapiens GN=HNRNPM PE=1 SV=1	S(528)	A0A087X0X3	-0.464573	0.0903354	-1.18911	6.6329e-05					TRUE
PG273198	sp|Q9UQ35|SRRM2_HUMAN Serine/arginine repetitive matrix protein 2 OS=Homo sapiens GN=SRRM2 PE=1 SV=2	S(1124)	Q9UQ35	-0.0331441	0.526333	0.248571	0.0269949	-0.244035	0.153089	0.0219341	0.381978	FALSE
PG270629	sp|Q9Y383|LC7L2_HUMAN Putative RNA-binding protein Luc7-like 2 OS=Homo sapiens GN=LUC7L2 PE=1 SV=2	S(347)	Q9Y383	0.0484045	0.491599	0.252233	0.056927	-0.626717	0.023816	-0.514223	0.0262077	TRUE
PG283742	sp|Q05519|SRS11_HUMAN Serine/arginine-rich splicing factor 11 OS=Homo sapiens GN=SRSF11 PE=1 SV=1	S(434)	Q05519	0.111844	0.387381	0.141472	0.127995					FALSE
PG273818	sp|O60343-2|TBCD4_HUMAN Isoform 2 of TBC1 domain family member 4 OS=Homo sapiens GN=TBC1D4	S(588)	O60343-2	0.124409	0.294263	0.0517166	0.300465	-0.0789458	0.380208	-0.267247	0.110495	FALSE
PG279176	sp|Q14181|DPOA2_HUMAN DNA polymerase alpha subunit B OS=Homo sapiens GN=POLA2 PE=1 SV=2	T(127);T(130)	Q14181	0.107228	0.363631	0.695258	0.000668122	0.252708	0.326935	0.0695278	0.30076	TRUE
PG269532	sp|Q16666|IF16_HUMAN Gamma-interferon-inducible protein 16 OS=Homo sapiens GN=IFI16 PE=1 SV=3	S(153)	Q16666	0.0879416	0.467575	0.422283	0.0269249	-0.233792	0.289242	-0.135195	0.265177	FALSE
PG277055	sp|Q9H6F5|CCD86_HUMAN Coiled-coil domain-containing protein 86 OS=Homo sapiens GN=CCDC86 PE=1 SV=1	S(113)	Q9H6F5	0.0983585	0.442726	0.117135	0.210353	-0.317456	0.190422	-0.241181	0.15592	FALSE
PG270914	sp|Q8TAP9|MPLKI_HUMAN M-phase-specific PLK1-interacting protein OS=Homo sapiens GN=MPLKIP PE=1 SV=1	S(124)	Q8TAP9	0.543468	0.0764041	-0.156606	0.272994	-0.292058	0.139974	-0.638635	0.0146289	TRUE
PG284471	tr|E7ERS3|E7ERS3_HUMAN Zinc finger CCCH domain-containing protein 18 OS=Homo sapiens GN=ZC3H18 PE=1 SV=1	S(920)	E7ERS3	0.0199115	0.56927	-0.0523542	0.289803					FALSE
PG290387|PG292577	tr|A9Z1X7|A9Z1X7_HUMAN Serine/arginine repetitive matrix protein 1 OS=Homo sapiens GN=SRRM1 PE=1 SV=1	S(409);T(411)	A9Z1X7	0.867451	0.00190259	4.00175	4.5384e-07					TRUE
PG271034	sp|P41227|NAA10_HUMAN N-alpha-acetyltransferase 10 OS=Homo sapiens GN=NAA10 PE=1 SV=1	S(186)	P41227	0.128613	0.294067	0.175876	0.0984391	0.0090968	0.492092	0.0696643	0.310867	FALSE
PG278100	sp|Q9UPN4|CP131_HUMAN Centrosomal protein of 131 kDa OS=Homo sapiens GN=CEP131 PE=1 SV=3	S(78)	Q9UPN4	-0.148466	0.330924	-0.0561319	0.303877					FALSE
PG274428	sp|Q9ULW0|TPX2_HUMAN Targeting protein for Xklp2 OS=Homo sapiens GN=TPX2 PE=1 SV=2	S(186)	Q9ULW0	0.0676662	0.472653	-0.0311924	0.35922					FALSE
PG276484	sp|Q9UIG0|BAZ1B_HUMAN Tyrosine-protein kinase BAZ1B OS=Homo sapiens GN=BAZ1B PE=1 SV=2	S(1468)	Q9UIG0	0.0880741	0.47507	0.140918	0.216376	-0.103514	0.384886	0.0615669	0.383949	FALSE
PG287234	tr|A8MXP9|A8MXP9_HUMAN Matrin-3 OS=Homo sapiens GN=MATR3 PE=1 SV=1	S(598)	A8MXP9	0.212715	0.16195	0.317142	0.0185828	0.838175	0.0316832	0.565803	0.030157	TRUE
PG273142	sp|O75494|SRS10_HUMAN Serine/arginine-rich splicing factor 10 OS=Homo sapiens GN=SRSF10 PE=1 SV=1	S(158)	O75494	-0.159014	0.214034	0.0739384	0.246756	0.0083852	0.490568	0.295491	0.105881	FALSE
PG280458	sp|P0CAP2|GRL1A_HUMAN DNA-directed RNA polymerase II subunit GRINL1A OS=Homo sapiens GN=POLR2M PE=1 SV=1	S(270)	P0CAP2	-0.0102099	0.579405	-0.0111582	0.392848	-0.28491	0.129773	-0.216253	0.173222	FALSE
PG281271|PG289454	sp|Q92614-2|MY18A_HUMAN Isoform 2 of Unconventional myosin-XVIIIa OS=Homo sapiens GN=MYO18A	S(1689)	Q92614-2	-0.17195	0.206083	-0.414481	0.0163701			0.0720766	0.3219	FALSE
PG280456	sp|O75791|GRAP2_HUMAN GRB2-related adapter protein 2 OS=Homo sapiens GN=GRAP2 PE=1 SV=1	S(159)	O75791	0.110011	0.420513	0.90397	0.000186214	1.18744	0.0085224	1.48496	0.0058634	TRUE
PG281519	sp|Q8WUM0|NU133_HUMAN Nuclear pore complex protein Nup133 OS=Homo sapiens GN=NUP133 PE=1 SV=2	S(57)	Q8WUM0	-0.411789	0.0247288	-1.11588	0.000168747	0.930126	0.0131261			TRUE
PG272194	sp|Q02543|RL18A_HUMAN 60S ribosomal protein L18a OS=Homo sapiens GN=RPL18A PE=1 SV=2	S(71)	Q02543	-0.219006	0.259009	-0.0052315	0.418654	-0.198144	0.28146	-0.164528	0.232025	FALSE
PG271791	sp|Q15154|PCM1_HUMAN Pericentriolar material 1 protein OS=Homo sapiens GN=PCM1 PE=1 SV=4	S(159)	Q15154	0.138068	0.274319	0.0817329	0.219023			-0.114338	0.234934	FALSE
PG272513	sp|Q14498|RBM39_HUMAN RNA-binding protein 39 OS=Homo sapiens GN=RBM39 PE=1 SV=2	S(136)	Q14498	0.034027	0.565605	0.095502	0.177463					FALSE
PG271946	sp|P35236-3|PTN7_HUMAN Isoform 3 of Tyrosine-protein phosphatase non-receptor type 7 OS=Homo sapiens GN=PTPN7	S(149)	P35236-3	-0.0318892	0.524868	-0.190782	0.0664092	-0.696073	0.0231761	-0.37061	0.062494	TRUE
PG278067|PG284724	sp|Q6JBY9|CPZIP_HUMAN CapZ-interacting protein OS=Homo sapiens GN=RCSD1 PE=1 SV=1	S(179)	Q6JBY9	-0.133706	0.349458	-0.581429	0.00288395	-0.360819	0.0987104	-0.432077	0.0449422	FALSE
PG276484	sp|Q9UIG0|BAZ1B_HUMAN Tyrosine-protein kinase BAZ1B OS=Homo sapiens GN=BAZ1B PE=1 SV=2	S(349)	Q9UIG0	0.108037	0.477699	0.983788	0.00903369	0.155685	0.441879	0.880418	0.119608	TRUE
PG270384	sp|Q9H0B6|KLC2_HUMAN Kinesin light chain 2 OS=Homo sapiens GN=KLC2 PE=1 SV=1	S(582)	Q9H0B6	0.0405662	0.522737	0.128814	0.159673	-0.465811	0.0773997			FALSE
PG277571	sp|P50613|CDK7_HUMAN Cyclin-dependent kinase 7 OS=Homo sapiens GN=CDK7 PE=1 SV=1	S(164);T(170)	P50613	0.0782514	0.555519	0.163467	0.0787968					FALSE
PG278508	sp|Q8TB52|FBX30_HUMAN F-box only protein 30 OS=Homo sapiens GN=FBXO30 PE=1 SV=3	S(310)	Q8TB52	-0.0460386	0.56927	0.542033	0.404935					FALSE
PG284466	sp|Q5T200|ZC3HD_HUMAN Zinc finger CCCH domain-containing protein 13 OS=Homo sapiens GN=ZC3H13 PE=1 SV=1	S(831);S(833);S(837)	Q5T200	0.0775616	0.430211	0.220246	0.0782699					FALSE
PG271624	sp|Q29RF7|PDS5A_HUMAN Sister chromatid cohesion protein PDS5 homolog A OS=Homo sapiens GN=PDS5A PE=1 SV=1	S(1305)	Q29RF7	0.0454473	0.500889	0.371218	0.00841678	0.085174	0.371674	0.316396	0.0786662	FALSE
PG273198	sp|Q9UQ35|SRRM2_HUMAN Serine/arginine repetitive matrix protein 2 OS=Homo sapiens GN=SRRM2 PE=1 SV=2	S(1975)	Q9UQ35	0.338713	0.0385376	-0.808417	0.000226754	-0.483948	0.0682501	-0.887144	0.00948267	TRUE
PG275455	sp|O14639|ABLM1_HUMAN Actin-binding LIM protein 1 OS=Homo sapiens GN=ABLIM1 PE=1 SV=3	S(452)	O14639	-0.398138	0.0556214	-0.181174	0.0853818					FALSE
PG275267	sp|Q2M2I8|AAK1_HUMAN AP2-associated protein kinase 1 OS=Homo sapiens GN=AAK1 PE=1 SV=3	S(623);S(624)	Q2M2I8	-0.0977616	0.370281	0.0254746	0.355467					FALSE
PG275273|PG287373	sp|Q8NE71|ABCF1_HUMAN ATP-binding cassette sub-family F member 1 OS=Homo sapiens GN=ABCF1 PE=1 SV=2	S(109)	Q8NE71	0.218944	0.289296	0.896826	0.00236197			0.204147	0.250558	TRUE
PG275824	sp|Q9NWB6|ARGL1_HUMAN Arginine and glutamate-rich protein 1 OS=Homo sapiens GN=ARGLU1 PE=1 SV=1	S(77)	Q9NWB6	0.107489	0.323238	0.0661659	0.257665	-0.0863766	0.379902	0.114234	0.26787	FALSE
PG275086	sp|Q96S55|WRIP1_HUMAN ATPase WRNIP1 OS=Homo sapiens GN=WRNIP1 PE=1 SV=2	S(153)	Q96S55	-0.00411136	0.596191	0.265727	0.0275088	-0.245633	0.154878	-0.277275	0.138885	FALSE
PG280571	sp|P20700|LMNB1_HUMAN Lamin-B1 OS=Homo sapiens GN=LMNB1 PE=1 SV=2	S(404)	P20700	0.0634721	0.577099	-0.91428	0.000822315					TRUE
PG272144	tr|A0A0A0MT22|A0A0A0MT22_HUMAN Protein tyrosine phosphatase; receptor type; C; isoform CRA_d OS=Homo sapiens GN=PTPRC PE=1 SV=1	S(975)	A0A0A0MT22	-0.530216	0.130332	-1.40202	0.003187	-0.270731	0.160508	-0.479126	0.0397862	TRUE
PG281248	sp|O94776|MTA2_HUMAN Metastasis-associated protein MTA2 OS=Homo sapiens GN=MTA2 PE=1 SV=1	S(548)	O94776	-0.0761585	0.565745	-0.614923	0.0580526					TRUE
PG281468	sp|Q9H1E3|NUCKS_HUMAN Nuclear ubiquitous casein and cyclin-dependent kinase substrate 1 OS=Homo sapiens GN=NUCKS1 PE=1 SV=1	S(204);S(214)	Q9H1E3	0.0781901	0.406729	0.231021	0.030448	-0.173936	0.227004	-0.299944	0.16183	FALSE
PG278964	sp|Q6P2E9|EDC4_HUMAN Enhancer of mRNA-decapping protein 4 OS=Homo sapiens GN=EDC4 PE=1 SV=1	S(844)	Q6P2E9	0.257626	0.135995	0.780851	0.000320045	-0.0475897	0.428	0.193477	0.13571	TRUE
PG281481	sp|Q14978-2|NOLC1_HUMAN Isoform Beta of Nucleolar and coiled-body phosphoprotein 1 OS=Homo sapiens GN=NOLC1	T(607)	Q14978-2	0.191715	0.219878	0.498839	0.00470476	2.32758	0.00807227	2.04858	0.00777374	TRUE
PG270924	sp|P33527-9|MRP1_HUMAN Isoform 9 of Multidrug resistance-associated protein 1 OS=Homo sapiens GN=ABCC1	S(940)	P33527-9	-0.0269774	0.554633	0.352032	0.018423	-0.242929	0.181981	0.241862	0.110867	FALSE
PG273198	sp|Q9UQ35|SRRM2_HUMAN Serine/arginine repetitive matrix protein 2 OS=Homo sapiens GN=SRRM2 PE=1 SV=2	S(353)	Q9UQ35	-0.05104	0.495105	0.0154579	0.402162	-0.274959	0.149041	-0.303874	0.0670284	FALSE
PG271702	sp|Q8WW12|PCNP_HUMAN PEST proteolytic signal-containing nuclear protein OS=Homo sapiens GN=PCNP PE=1 SV=2	S(147)	Q8WW12	0.637832	0.0153882	-0.260184	0.0425052					TRUE
PG283215	sp|O75533|SF3B1_HUMAN Splicing factor 3B subunit 1 OS=Homo sapiens GN=SF3B1 PE=1 SV=3	T(244);T(248)	O75533	0.722145	0.00717959	0.962335	0.000143943	1.51966	0.0084307	0.902137	0.00912554	TRUE
PG269472|PG269473	sp|P17096|HMGA1_HUMAN High mobility group protein HMG-I/HMG-Y OS=Homo sapiens GN=HMGA1 PE=1 SV=3	S(99);S(102);S(103)	P17096	0.234901	0.153711	0.0989603	0.216588					FALSE
PG276413|PG287880	sp|Q8WWM7|ATX2L_HUMAN Ataxin-2-like protein OS=Homo sapiens GN=ATXN2L PE=1 SV=2	S(409)	Q8WWM7	-0.00306234	0.600843	0.891114	0.000876342	2.85496	0.0151704	3.09711	0.0034083	TRUE
PG273258|PG293664	tr|Q9HBD4|Q9HBD4_HUMAN SMARCA4 isoform 2 OS=Homo sapiens GN=SMARCA4 PE=1 SV=1	S(1449)	Q9HBD4	-0.62575	0.00814197	-0.973426	6.14728e-05	-0.0156203	0.492003	-0.145901	0.235744	TRUE
PG284466	sp|Q5T200|ZC3HD_HUMAN Zinc finger CCCH domain-containing protein 13 OS=Homo sapiens GN=ZC3H13 PE=1 SV=1	S(1014);S(1017)	Q5T200	0.0159161	0.562935	0.0115898	0.394166	-0.121754	0.321459			FALSE
PG283435	sp|Q12872-2|SFSWA_HUMAN Isoform 2 of Splicing factor; suppressor of white-apricot homolog OS=Homo sapiens GN=SFSWAP	S(886)	Q12872-2	-0.138008	0.333434	-0.153223	0.136787					FALSE
PG283036	tr|F8VX04|F8VX04_HUMAN Sodium-coupled neutral amino acid transporter 1 OS=Homo sapiens GN=SLC38A1 PE=1 SV=1	S(49)	F8VX04	-0.251683	0.10352	-0.915209	0.000119154	-0.239524	0.153407	-0.539067	0.0234599	TRUE
PG276731	sp|Q9BRD0|BUD13_HUMAN BUD13 homolog OS=Homo sapiens GN=BUD13 PE=1 SV=1	T(147);S(151)	Q9BRD0	-0.0976489	0.36472	0.0594526	0.27594	0.207374	0.233013	0.43261	0.0506612	FALSE
PG271697|PG286594	sp|O94913|PCF11_HUMAN Pre-mRNA cleavage complex 2 protein Pcf11 OS=Homo sapiens GN=PCF11 PE=1 SV=3	S(509);S(511)	O94913	0.150362	0.33266	-0.0998912	0.225685	-0.144956	0.37106	-0.381823	0.0481092	FALSE
PG280510	sp|Q13547|HDAC1_HUMAN Histone deacetylase 1 OS=Homo sapiens GN=HDAC1 PE=1 SV=1	S(393)	Q13547	0.169846	0.228277	0.0851765	0.183572	-0.398813	0.1587	-0.226808	0.159493	FALSE
PG272274	sp|Q86YV0|RASL3_HUMAN RAS protein activator like-3 OS=Homo sapiens GN=RASAL3 PE=1 SV=2	S(51)	Q86YV0	0.0910844	0.396647	0.140494	0.118898	0.0179064	0.496718	-0.340346	0.0605068	FALSE
PG274179|PG274181	sp|Q5JTV8|TOIP1_HUMAN Torsin-1A-interacting protein 1 OS=Homo sapiens GN=TOR1AIP1 PE=1 SV=2	S(156);S(157)	Q5JTV8	0.0452792	0.505994	-0.00339419	0.411332	-0.170011	0.261967	0.185406	0.24088	FALSE
PG279233	sp|Q96L91|EP400_HUMAN E1A-binding protein p400 OS=Homo sapiens GN=EP400 PE=1 SV=4	S(736)	Q96L91	0.111017	0.348213	0.190573	0.0720662	-0.093356	0.353492	-0.0964986	0.273077	FALSE
PG271666	sp|O14737|PDCD5_HUMAN Programmed cell death protein 5 OS=Homo sapiens GN=PDCD5 PE=1 SV=3	S(119)	O14737	0.107001	0.536929	0.0632518	0.346877	-0.18083	0.282403			FALSE
PG276923	sp|P41208|CETN2_HUMAN Centrin-2 OS=Homo sapiens GN=CETN2 PE=1 SV=1	S(14)	P41208	0.221851	0.222371	-0.484021	0.010486					FALSE
PG282441	sp|O75569|PRKRA_HUMAN Interferon-inducible double-stranded RNA-dependent protein kinase activator A OS=Homo sapiens GN=PRKRA PE=1 SV=1	S(18)	O75569	-0.169806	0.262888	-0.310056	0.0322186			-0.172623	0.164394	FALSE
PG276835	sp|O75909|CCNK_HUMAN Cyclin-K OS=Homo sapiens GN=CCNK PE=1 SV=2	S(329)	O75909	0.00884365	0.58085	0.0632548	0.27748	1.02259	0.0120854	1.26067	0.00516357	TRUE
PG273929	sp|Q8NI27|THOC2_HUMAN THO complex subunit 2 OS=Homo sapiens GN=THOC2 PE=1 SV=2	T(1285);T(1289)	Q8NI27	0.151953	0.286313	0.193289	0.0954957					FALSE
PG290387|PG292577	tr|A9Z1X7|A9Z1X7_HUMAN Serine/arginine repetitive matrix protein 1 OS=Homo sapiens GN=SRRM1 PE=1 SV=1	Y(613);S(616)	A9Z1X7	0.15049	0.205052	0.02472	0.357104					FALSE
PG279296	sp|P32519|ELF1_HUMAN ETS-related transcription factor Elf-1 OS=Homo sapiens GN=ELF1 PE=1 SV=2	S(168)	P32519	0.103082	0.377429	0.476854	0.0106322	-0.611979	0.0516873	-0.172683	0.162648	TRUE
PG281576	sp|Q7Z417|NUFP2_HUMAN Nuclear fragile X mental retardation-interacting protein 2 OS=Homo sapiens GN=NUFIP2 PE=1 SV=1	S(652)	Q7Z417	-0.326086	0.163793	0.0640533	0.330397	-0.424381	0.0569426	-0.325845	0.0649955	FALSE
PG273198	sp|Q9UQ35|SRRM2_HUMAN Serine/arginine repetitive matrix protein 2 OS=Homo sapiens GN=SRRM2 PE=1 SV=2	S(1320);S(1329)	Q9UQ35	-0.0878543	0.41578	0.0103734	0.39308	-0.374385	0.0802741	-0.626866	0.0187555	TRUE
PG272950	sp|Q14684|RRP1B_HUMAN Ribosomal RNA processing protein 1 homolog B OS=Homo sapiens GN=RRP1B PE=1 SV=3	S(732);S(735)	Q14684	-0.142298	0.587386	0.194468	0.226854					FALSE
PG279695	sp|P21333|FLNA_HUMAN Filamin-A OS=Homo sapiens GN=FLNA PE=1 SV=4	S(1459)	P21333	0.117035	0.406729	0.32107	0.0730677	-0.0394084	0.466509	-0.0237123	0.387447	FALSE
PG273198	sp|Q9UQ35|SRRM2_HUMAN Serine/arginine repetitive matrix protein 2 OS=Homo sapiens GN=SRRM2 PE=1 SV=2	S(1421)	Q9UQ35	-0.122527	0.369434	0.116108	0.171469					FALSE
PG272350	sp|P78332|RBM6_HUMAN RNA-binding protein 6 OS=Homo sapiens GN=RBM6 PE=1 SV=5	S(1025)	P78332	0.106353	0.343367	0.359413	0.00777228	0.101045	0.322474	0.210275	0.122015	FALSE
PG286976	tr|A0A024R4E5|A0A024R4E5_HUMAN High density lipoprotein binding protein (Vigilin); isoform CRA_a OS=Homo sapiens GN=HDLBP PE=1 SV=1	S(944)	A0A024R4E5	0.260625	0.166171	0.400619	0.019061	1.07773	0.0335404	1.07236	0.00541199	TRUE
PG274411	sp|Q9Y2W1|TR150_HUMAN Thyroid hormone receptor-associated protein 3 OS=Homo sapiens GN=THRAP3 PE=1 SV=2	S(535)	Q9Y2W1	0.14149	0.373875	-0.0660665	0.338105					FALSE
PG280341	sp|P49915|GUAA_HUMAN GMP synthase [glutamine-hydrolyzing] OS=Homo sapiens GN=GMPS PE=1 SV=1	S(332)	P49915	-0.00452759	0.603617	0.102494	0.23349	-0.336462	0.117868	-0.44082	0.0354087	FALSE
PG282980	sp|Q9UQR0|SCML2_HUMAN Sex comb on midleg-like protein 2 OS=Homo sapiens GN=SCML2 PE=1 SV=1	S(300);T(305)	Q9UQR0	0.149348	0.316673	0.0370461	0.345006					FALSE
PG280660	sp|Q9BQG0-2|MBB1A_HUMAN Isoform 2 of Myb-binding protein 1A OS=Homo sapiens GN=MYBBP1A	S(11)	Q9BQG0-2	0.152413	0.302323	0.189795	0.106856	-0.0136336	0.483154	-0.131306	0.25471	FALSE
PG273675	sp|Q92609-2|TBCD5_HUMAN Isoform 2 of TBC1 domain family member 5 OS=Homo sapiens GN=TBC1D5	S(576)	Q92609-2	0.0218587	0.555615	0.0522893	0.293991	-0.155175	0.354121	-0.266158	0.183452	FALSE
PG269713	sp|O43719|HTSF1_HUMAN HIV Tat-specific factor 1 OS=Homo sapiens GN=HTATSF1 PE=1 SV=1	S(498)	O43719	0.118241	0.334234	0.0348982	0.338288	0.33605	0.138641	-0.144462	0.355625	FALSE
PG269755	sp|Q8N201|INT1_HUMAN Integrator complex subunit 1 OS=Homo sapiens GN=INTS1 PE=1 SV=2	S(1327)	Q8N201	-0.113645	0.32162	0.025155	0.356335					FALSE
PG278921	sp|Q8IU60|DCP2_HUMAN m7GpppN-mRNA hydrolase OS=Homo sapiens GN=DCP2 PE=1 SV=2	S(329)	Q8IU60	0.274455	0.117603	1.44084	3.96816e-05	1.49192	0.00895379	1.95747	0.00288926	TRUE
PG274227	sp|Q13595|TRA2A_HUMAN Transformer-2 protein homolog alpha OS=Homo sapiens GN=TRA2A PE=1 SV=1	T(202)	Q13595	-0.0322192	0.533865	0.370979	0.00870713	-0.225062	0.162857	-0.126011	0.219646	FALSE
PG277520	sp|O14646|CHD1_HUMAN Chromodomain-helicase-DNA-binding protein 1 OS=Homo sapiens GN=CHD1 PE=1 SV=2	S(1622)	O14646	-0.0689651	0.481951	-1.22065	8.8831e-05			0.373736	0.14714	TRUE
PG280543	sp|O15165|LRAD4_HUMAN Low-density lipoprotein receptor class A domain-containing protein 4 OS=Homo sapiens GN=LDLRAD4 PE=1 SV=1	S(103)	O15165	-0.0102369	0.578041	-0.142319	0.103419					FALSE
PG282105	sp|Q86V59|PNML1_HUMAN PNMA-like protein 1 OS=Homo sapiens GN=PNMAL1 PE=1 SV=2	S(428)	Q86V59	0.0324423	0.531071	-0.0450007	0.305143	2.46928	0.0084307	1.61952	0.00589306	TRUE
PG290387|PG292577	tr|A9Z1X7|A9Z1X7_HUMAN Serine/arginine repetitive matrix protein 1 OS=Homo sapiens GN=SRRM1 PE=1 SV=1	T(535)	A9Z1X7	0.261011	0.316673	-0.37707	0.178268					FALSE
PG274698	sp|Q9UPU5|UBP24_HUMAN Ubiquitin carboxyl-terminal hydrolase 24 OS=Homo sapiens GN=USP24 PE=1 SV=3	S(2047)	Q9UPU5	0.0122781	0.575199	0.0936575	0.217095	-0.334693	0.10108	-0.371609	0.0579644	FALSE
PG280511	sp|Q92769|HDAC2_HUMAN Histone deacetylase 2 OS=Homo sapiens GN=HDAC2 PE=1 SV=2	S(422);S(424)	Q92769	0.121506	0.372118	0.124628	0.148254	-0.11872	0.321251	-0.204249	0.151071	FALSE
PG284754|PG290584	tr|B7ZL14|B7ZL14_HUMAN FNBP1 protein OS=Homo sapiens GN=FNBP1 PE=1 SV=1	S(296);S(299)	B7ZL14	0.0101065	0.600936	1.32584	7.72638e-05	-0.597036	0.0424612	0.603257	0.0219294	TRUE
PG272651	sp|Q53QZ3|RHG15_HUMAN Rho GTPase-activating protein 15 OS=Homo sapiens GN=ARHGAP15 PE=1 SV=2	S(64)	Q53QZ3	-0.140312	0.349124	0.281101	0.0313726	0.138036	0.314762	0.0584054	0.335477	FALSE
PG284466	sp|Q5T200|ZC3HD_HUMAN Zinc finger CCCH domain-containing protein 13 OS=Homo sapiens GN=ZC3H13 PE=1 SV=1	S(643)	Q5T200	-0.0616532	0.477699	0.0759583	0.226183	-0.0919323	0.352831	-0.314198	0.0768947	FALSE
PG269684	sp|Q13422|IKZF1_HUMAN DNA-binding protein Ikaros OS=Homo sapiens GN=IKZF1 PE=1 SV=1	S(63)	Q13422	0.174483	0.278362	0.274192	0.051346			0.594828	0.0577762	TRUE
PG278255	sp|Q8IZD4|DCP1B_HUMAN mRNA-decapping enzyme 1B OS=Homo sapiens GN=DCP1B PE=1 SV=2	S(275)	Q8IZD4	-0.337547	0.0764041	-0.564477	0.00206513	-0.953129	0.0122296			TRUE
PG274526	sp|Q9NPG3|UBN1_HUMAN Ubinuclein-1 OS=Homo sapiens GN=UBN1 PE=1 SV=2	S(493)	Q9NPG3	0.273017	0.157048	0.288576	0.0517201	-0.107031	0.382105			FALSE
PG277749	sp|Q7Z460-4|CLAP1_HUMAN Isoform 4 of CLIP-associating protein 1 OS=Homo sapiens GN=CLASP1	S(687);S(691)	Q7Z460-4	0.0138799	0.574255	-0.0599096	0.260441					FALSE
PG274367	sp|Q15025|TNIP1_HUMAN TNFAIP3-interacting protein 1 OS=Homo sapiens GN=TNIP1 PE=1 SV=2	S(266)	Q15025	-0.0777898	0.450344	0.167848	0.0872011	1.32902	0.0145913	0.967129	0.010051	TRUE
PG283745	sp|Q13242|SRSF9_HUMAN Serine/arginine-rich splicing factor 9 OS=Homo sapiens GN=SRSF9 PE=1 SV=1	S(211);Y(221)	Q13242	-0.269607	0.154204	-0.418634	0.0349765					FALSE
PG282140	sp|Q15435|PP1R7_HUMAN Protein phosphatase 1 regulatory subunit 7 OS=Homo sapiens GN=PPP1R7 PE=1 SV=1	S(24);S(27)	Q15435	-0.113774	0.443704	-0.153897	0.17096					FALSE
PG278058	sp|Q9NXE8|CWC25_HUMAN Pre-mRNA-splicing factor CWC25 homolog OS=Homo sapiens GN=CWC25 PE=1 SV=1	S(316);S(318)	Q9NXE8	-0.0656231	0.489545	0.0354106	0.342956					FALSE
PG276426|PG276427	sp|Q9NYF8|BCLF1_HUMAN Bcl-2-associated transcription factor 1 OS=Homo sapiens GN=BCLAF1 PE=1 SV=2	S(450)	Q9NYF8	-0.375302	0.0647562	-0.144209	0.140559	0.0100828	0.491992	-0.261776	0.125598	FALSE
PG276278	tr|V9GYM8|V9GYM8_HUMAN Rho guanine nucleotide exchange factor 2 OS=Homo sapiens GN=ARHGEF2 PE=1 SV=1	S(182)	V9GYM8	0.510816	0.0566004	-0.128272	0.20773	0.19755	0.215619	-0.547669	0.0703228	FALSE
PG281684	sp|Q9NZT2|OGFR_HUMAN Opioid growth factor receptor OS=Homo sapiens GN=OGFR PE=1 SV=3	S(378)	Q9NZT2	0.104142	0.398861	0.0889656	0.240003	-0.136709	0.264221	-0.0375712	0.342307	FALSE
PG278075	sp|P46109|CRKL_HUMAN Crk-like protein OS=Homo sapiens GN=CRKL PE=1 SV=1	S(185)	P46109	0.404638	0.183743	0.623621	0.0135795	1.0691	0.0208054	1.12879	0.00663748	TRUE
PG276326	sp|Q6PL18|ATAD2_HUMAN ATPase family AAA domain-containing protein 2 OS=Homo sapiens GN=ATAD2 PE=1 SV=1	S(342)	Q6PL18	0.0353498	0.520165	0.473421	0.00905312	-0.310656	0.13547	-0.177064	0.204539	FALSE
PG270104	sp|P13612|ITA4_HUMAN Integrin alpha-4 OS=Homo sapiens GN=ITGA4 PE=1 SV=3	S(1021)	P13612	-0.152507	0.269394	-0.13478	0.133662	-0.280152	0.151275	-0.202375	0.141538	FALSE
PG272337	sp|Q7Z6E9|RBBP6_HUMAN E3 ubiquitin-protein ligase RBBP6 OS=Homo sapiens GN=RBBP6 PE=1 SV=1	S(1500)	Q7Z6E9	0.108963	0.356647	-0.176715	0.195419					FALSE
PG273198	sp|Q9UQ35|SRRM2_HUMAN Serine/arginine repetitive matrix protein 2 OS=Homo sapiens GN=SRRM2 PE=1 SV=2	S(1672);S(1674)	Q9UQ35	-0.445341	0.0284083	-1.06437	0.00750912					TRUE
PG272181	sp|P49207|RL34_HUMAN 60S ribosomal protein L34 OS=Homo sapiens GN=RPL34 PE=1 SV=3	S(12)	P49207	-1.62428	0.000631557	-1.94135	2.69962e-05	-0.38374	0.0697897	-0.649924	0.0177123	TRUE
PG279721|PG279722	sp|Q13045|FLII_HUMAN Protein flightless-1 homolog OS=Homo sapiens GN=FLII PE=1 SV=2	S(436)	Q13045	-0.51354	0.00814197	-0.512938	0.00161976	0.982074	0.139259	1.09976	0.0232187	TRUE
PG281194	sp|P01106|MYC_HUMAN Myc proto-oncogene protein OS=Homo sapiens GN=MYC PE=1 SV=1	S(161)	P01106	-0.0154961	0.564038	1.15195	4.24708e-05			2.33773	0.00622591	TRUE
PG271791|PG287305|PG289069|PG289093	sp|Q15154|PCM1_HUMAN Pericentriolar material 1 protein OS=Homo sapiens GN=PCM1 PE=1 SV=4	S(65)	Q15154	0.209097	0.117603	-0.16097	0.091646	-0.214958	0.197039	-0.306877	0.0764157	FALSE
PG281071	tr|E9PC69|E9PC69_HUMAN Non-specific serine/threonine protein kinase OS=Homo sapiens GN=MARK2 PE=1 SV=3	S(485)	E9PC69	0.124709	0.391209	0.378408	0.0304914	-0.229049	0.243707	0.170094	0.225601	FALSE
PG270053	sp|P46013|KI67_HUMAN Proliferation marker protein Ki-67 OS=Homo sapiens GN=MKI67 PE=1 SV=2	S(374)	P46013	-0.847394	0.00633813	-1.46481	9.26835e-05			-0.626039	0.0305546	TRUE
PG284596	tr|A0A1B0GTW1|A0A1B0GTW1_HUMAN Tight junction protein ZO-2 OS=Homo sapiens GN=TJP2 PE=1 SV=1	S(1037);S(1045)	A0A1B0GTW1	0.0563285	0.517505	0.0652106	0.284242	0.00309614	0.502048	-0.105061	0.267946	FALSE
PG273198	sp|Q9UQ35|SRRM2_HUMAN Serine/arginine repetitive matrix protein 2 OS=Homo sapiens GN=SRRM2 PE=1 SV=2	S(1179)	Q9UQ35	0.125223	0.324333	0.107226	0.267358	-0.180988	0.257357	-0.0800835	0.276963	FALSE
PG273198	sp|Q9UQ35|SRRM2_HUMAN Serine/arginine repetitive matrix protein 2 OS=Homo sapiens GN=SRRM2 PE=1 SV=2	S(780)	Q9UQ35	0.0450469	0.506689	-0.875502	0.000347432			-0.95655	0.0192269	TRUE
PG290387|PG292577	tr|A9Z1X7|A9Z1X7_HUMAN Serine/arginine repetitive matrix protein 1 OS=Homo sapiens GN=SRRM1 PE=1 SV=1	S(647)	A9Z1X7	0.174642	0.199973	0.25321	0.0466744	0.96229	0.0101073	0.929605	0.00810928	TRUE
PG273198	sp|Q9UQ35|SRRM2_HUMAN Serine/arginine repetitive matrix protein 2 OS=Homo sapiens GN=SRRM2 PE=1 SV=2	S(2426)	Q9UQ35	-0.0010377	0.569012	0.202784	0.200551	3.30797	0.00807227	2.66909	0.00339769	TRUE
PG269448	sp|Q9UK76|HN1_HUMAN Hematological and neurological expressed 1 protein OS=Homo sapiens GN=HN1 PE=1 SV=3	S(87)	Q9UK76	-0.61034	0.0655482	-1.65662	0.000419353	-0.400611	0.0839253	-0.455042	0.0393045	TRUE
PG279637	sp|O95466-2|FMNL1_HUMAN Isoform 2 of Formin-like protein 1 OS=Homo sapiens GN=FMNL1	S(211)	O95466-2	0.435834	0.0586901	0.359767	0.0206194	1.06756	0.0418111	0.601698	0.0267155	TRUE
PG274587	sp|Q9Y385|UB2J1_HUMAN Ubiquitin-conjugating enzyme E2 J1 OS=Homo sapiens GN=UBE2J1 PE=1 SV=2	S(251)	Q9Y385	-0.267434	0.389906	0.00197228	0.412645					FALSE
PG274179|PG274181	sp|Q5JTV8|TOIP1_HUMAN Torsin-1A-interacting protein 1 OS=Homo sapiens GN=TOR1AIP1 PE=1 SV=2	S(242)	Q5JTV8	0.0407022	0.51945	-0.0224721	0.373464			1.47052	0.00462753	TRUE
PG273198	sp|Q9UQ35|SRRM2_HUMAN Serine/arginine repetitive matrix protein 2 OS=Homo sapiens GN=SRRM2 PE=1 SV=2	S(1483)	Q9UQ35	0.134618	0.242463	0.696091	0.000289303			1.23242	0.00462753	TRUE
PG277751|PG277753	sp|O75122|CLAP2_HUMAN CLIP-associating protein 2 OS=Homo sapiens GN=CLASP2 PE=1 SV=2	S(327)	O75122	-0.000516401	0.603385	0.0229917	0.362719					FALSE
PG282108	sp|Q9H237|PORCN_HUMAN Protein-serine O-palmitoleoyltransferase porcupine OS=Homo sapiens GN=PORCN PE=1 SV=2	S(136)	Q9H237	0.00673898	0.585866	-0.149499	0.102994					FALSE
PG283767	sp|P16949|STMN1_HUMAN Stathmin OS=Homo sapiens GN=STMN1 PE=1 SV=3	S(25)	P16949	0.644006	0.00385399	0.397719	0.00315737	0.0902592	0.403333	0.101903	0.268062	TRUE
PG283703	sp|O75683|SURF6_HUMAN Surfeit locus protein 6 OS=Homo sapiens GN=SURF6 PE=1 SV=3	S(138)	O75683	0.138529	0.289296	0.151956	0.112649	-0.345265	0.118379	-0.00493415	0.3908	FALSE
PG278362	sp|Q8WYP5-2|ELYS_HUMAN Isoform 2 of Protein ELYS OS=Homo sapiens GN=AHCTF1	S(1195)	Q8WYP5-2	0.109909	0.352037	0.319035	0.0206194			-0.0487911	0.322391	FALSE
PG280488	sp|P16401|H15_HUMAN Histone H1.5 OS=Homo sapiens GN=HIST1H1B PE=1 SV=3	T(138)	P16401	0.170597	0.33025	0.649507	0.00837329	2.16112	0.0208054	1.90006	0.00397758	TRUE
PG273337	sp|Q13435|SF3B2_HUMAN Splicing factor 3B subunit 2 OS=Homo sapiens GN=SF3B2 PE=1 SV=2	S(309)	Q13435	-0.116878	0.299892	-0.506295	0.00158606					FALSE
PG275268	sp|Q13131-2|AAPK1_HUMAN Isoform 2 of 5'-AMP-activated protein kinase catalytic subunit alpha-1 OS=Homo sapiens GN=PRKAA1	S(523)	Q13131-2	0.200417	0.316238	-0.399814	0.111551					FALSE
PG275704	sp|Q6P6C2|ALKB5_HUMAN RNA demethylase ALKBH5 OS=Homo sapiens GN=ALKBH5 PE=1 SV=2	S(361)	Q6P6C2	0.0389362	0.512627	0.0996965	0.161283	-0.312964	0.149275	-0.337508	0.0759192	FALSE
PG276413|PG287880	sp|Q8WWM7|ATX2L_HUMAN Ataxin-2-like protein OS=Homo sapiens GN=ATXN2L PE=1 SV=2	S(335)	Q8WWM7	0.135627	0.390686	-0.0295046	0.355467	-0.455546	0.157709	0.138754	0.212418	FALSE
PG280925	sp|Q9H019|MFR1L_HUMAN Mitochondrial fission regulator 1-like OS=Homo sapiens GN=MTFR1L PE=1 SV=2	S(103)	Q9H019	-0.184612	0.302396	6.78976e-05	0.40636	-0.375215	0.105832	-0.384612	0.0564415	FALSE
PG272021	sp|P48634|PRC2A_HUMAN Protein PRRC2A OS=Homo sapiens GN=PRRC2A PE=1 SV=3	S(932)	P48634	0.0513806	0.502664	-0.399308	0.0129691					FALSE
PG280511	sp|Q92769|HDAC2_HUMAN Histone deacetylase 2 OS=Homo sapiens GN=HDAC2 PE=1 SV=2	S(394)	Q92769	0.0460037	0.527506	-0.208862	0.086149	-0.234786	0.175842	-0.178962	0.166469	FALSE
PG269357	sp|Q9BW71|HIRP3_HUMAN HIRA-interacting protein 3 OS=Homo sapiens GN=HIRIP3 PE=1 SV=3	S(530)	Q9BW71	-0.0428175	0.536972	-0.168682	0.127548	-0.0707079	0.390955	-0.478797	0.0340053	FALSE
PG278067|PG284724	sp|Q6JBY9|CPZIP_HUMAN CapZ-interacting protein OS=Homo sapiens GN=RCSD1 PE=1 SV=1	S(351)	Q6JBY9	0.0478206	0.492657	0.133241	0.127014	-0.0458884	0.429737	-0.313466	0.0815549	FALSE
PG271782	sp|Q86U86|PB1_HUMAN Protein polybromo-1 OS=Homo sapiens GN=PBRM1 PE=1 SV=1	S(648)	Q86U86	0.139895	0.307454	0.243888	0.0517594	2.00615	0.00810529	1.38627	0.00462753	TRUE
PG282495	sp|P28066|PSA5_HUMAN Proteasome subunit alpha type-5 OS=Homo sapiens GN=PSMA5 PE=1 SV=3	S(16)	P28066	-0.0644158	0.461949	-0.396489	0.00527329	-0.208053	0.197946	-0.506764	0.0548787	FALSE
PG282595	sp|P22626|ROA2_HUMAN Heterogeneous nuclear ribonucleoproteins A2/B1 OS=Homo sapiens GN=HNRNPA2B1 PE=1 SV=2	S(212)	P22626	-0.515826	0.0107138	-0.78673	0.000233106					TRUE
PG279758|PG279757	sp|O95684-2|FR1OP_HUMAN Isoform 2 of FGFR1 oncogene partner OS=Homo sapiens GN=FGFR1OP	S(156);S(160)	O95684-2	0.135662	0.318567	0.472642	0.0112664	0.0419015	0.437005			FALSE
PG273161	sp|Q8TAD8|SNIP1_HUMAN Smad nuclear-interacting protein 1 OS=Homo sapiens GN=SNIP1 PE=1 SV=1	S(35)	Q8TAD8	0.0400648	0.531545	0.146633	0.136787	-0.0938986	0.39889	-0.365811	0.116321	FALSE
PG279442	sp|P68104|EF1A1_HUMAN Elongation factor 1-alpha 1 OS=Homo sapiens GN=EEF1A1 PE=1 SV=1	S(316)	P68104	0.535342	0.0282296	-0.302176	0.0588261	0.123165	0.310347	0.21228	0.125039	FALSE
PG272898	sp|Q9Y2S0-2|RPAC2_HUMAN Isoform 2 of DNA-directed RNA polymerases I and III subunit RPAC2 OS=Homo sapiens GN=POLR1D	S(104)	Q9Y2S0-2	0.176326	0.209296	0.326465	0.0115576	-0.0660964	0.398302	0.0542954	0.355625	FALSE
PG272345	sp|P49756|RBM25_HUMAN RNA-binding protein 25 OS=Homo sapiens GN=RBM25 PE=1 SV=3	S(677);S(683)	P49756	-0.0254918	0.557046	0.29158	0.0241753			0.08717	0.268177	FALSE
PG276561|PG276562	sp|P46100-3|ATRX_HUMAN Isoform 2 of Transcriptional regulator ATRX OS=Homo sapiens GN=ATRX	S(1231);S(1235)	P46100-3	0.165826	0.289296	0.13436	0.161651	-0.0195874	0.483007	-0.0661328	0.307898	FALSE
PG270204	sp|Q9HDC5|JPH1_HUMAN Junctophilin-1 OS=Homo sapiens GN=JPH1 PE=1 SV=2	T(448);S(452)	Q9HDC5	0.0821425	0.427337	0.267461	0.0621199	-0.110154	0.368528	-0.467542	0.0659845	FALSE
PG279590|PG295894	sp|Q6UN15|FIP1_HUMAN Pre-mRNA 3'-end-processing factor FIP1 OS=Homo sapiens GN=FIP1L1 PE=1 SV=1	S(521)	Q6UN15	-0.277186	0.111969	0.297598	0.0204405					FALSE
PG280562	sp|Q86UE4|LYRIC_HUMAN Protein LYRIC OS=Homo sapiens GN=MTDH PE=1 SV=2	S(568)	Q86UE4	0.145253	0.250596	-0.0568113	0.260622					FALSE
PG272292	sp|Q96T37|RBM15_HUMAN Putative RNA-binding protein 15 OS=Homo sapiens GN=RBM15 PE=1 SV=2	S(656)	Q96T37	0.0375256	0.534477	0.128753	0.215211	-0.109648	0.343188	-0.527266	0.106964	FALSE
PG280844	tr|E9PGC8|E9PGC8_HUMAN Microtubule-associated protein 1A OS=Homo sapiens GN=MAP1A PE=1 SV=1	S(1939)	E9PGC8	-0.0548692	0.500489	-0.680424	0.00148447					TRUE
PG281511	sp|Q96P11-2|NSUN5_HUMAN Isoform 2 of Probable 28S rRNA (cytosine-C(5))-methyltransferase OS=Homo sapiens GN=NSUN5	T(442);S(444)	Q96P11-2	0.262908	0.105384	0.294565	0.0157854	-0.0940536	0.337881	0.101331	0.255609	FALSE
PG270703	sp|Q8WVC0|LEO1_HUMAN RNA polymerase-associated protein LEO1 OS=Homo sapiens GN=LEO1 PE=1 SV=1	T(629);S(630)	Q8WVC0	0.134004	0.314023	-0.371782	0.00879564	0.0335216	0.457944	-0.390474	0.060613	FALSE
PG271009	sp|Q9BWU0|NADAP_HUMAN Kanadaptin OS=Homo sapiens GN=SLC4A1AP PE=1 SV=1	S(312)	Q9BWU0	0.163987	0.180453	0.112095	0.13503	-0.203885	0.210607	-0.227726	0.113852	FALSE
PG273198	sp|Q9UQ35|SRRM2_HUMAN Serine/arginine repetitive matrix protein 2 OS=Homo sapiens GN=SRRM2 PE=1 SV=2	T(1492)	Q9UQ35	-0.252224	0.172711	-0.336347	0.0517604	-0.100105	0.367771	0.027149	0.357982	FALSE
PG273933	sp|Q13769|THOC5_HUMAN THO complex subunit 5 homolog OS=Homo sapiens GN=THOC5 PE=1 SV=2	S(28)	Q13769	0.0359412	0.521749	-0.0590964	0.269236	1.88073	0.00807227			TRUE
PG281511	sp|Q96P11-2|NSUN5_HUMAN Isoform 2 of Probable 28S rRNA (cytosine-C(5))-methyltransferase OS=Homo sapiens GN=NSUN5	S(444)	Q96P11-2	0.102378	0.377429	0.213231	0.0709676	1.05191	0.0676004	1.68183	0.00505386	TRUE
PG270480	sp|Q92615|LAR4B_HUMAN La-related protein 4B OS=Homo sapiens GN=LARP4B PE=1 SV=3	S(498)	Q92615	-0.357078	0.0704059	-0.730031	0.000803046					TRUE
PG282071	sp|Q16512-2|PKN1_HUMAN Isoform 2 of Serine/threonine-protein kinase N1 OS=Homo sapiens GN=PKN1	S(568)	Q16512-2	-0.21306	0.188916	0.0725766	0.257139	-0.306339	0.115034	-0.0963558	0.264156	FALSE
PG291207	tr|E9PG73|E9PG73_HUMAN Peptidyl-prolyl cis-trans isomerase G OS=Homo sapiens GN=PPIG PE=1 SV=1	S(529);S(531)	E9PG73	0.0252652	0.561735	0.0274712	0.348858					FALSE
PG272224	sp|P27708|PYR1_HUMAN CAD protein OS=Homo sapiens GN=CAD PE=1 SV=3	S(1859)	P27708	0.13428	0.252595	0.164829	0.159055	-0.0668977	0.394662	-0.210809	0.13584	FALSE
PG271499|PG271500	sp|Q6KC79|NIPBL_HUMAN Nipped-B-like protein OS=Homo sapiens GN=NIPBL PE=1 SV=2	S(2658)	Q6KC79	0.149832	0.259059	0.155182	0.107957	-0.00837678	0.490163	-0.124063	0.2594	FALSE
PG280660	sp|Q9BQG0-2|MBB1A_HUMAN Isoform 2 of Myb-binding protein 1A OS=Homo sapiens GN=MYBBP1A	S(1159);S(1163)	Q9BQG0-2	0.158618	0.379177	0.194165	0.16485	-0.159195	0.323758			FALSE
PG269423	sp|Q9ULT8|HECD1_HUMAN E3 ubiquitin-protein ligase HECTD1 OS=Homo sapiens GN=HECTD1 PE=1 SV=3	S(357)	Q9ULT8	-0.121068	0.344219	-0.113243	0.173716	1.02422	0.00919275	1.52366	0.0058634	TRUE
PG276907	sp|Q00534|CDK6_HUMAN Cyclin-dependent kinase 6 OS=Homo sapiens GN=CDK6 PE=1 SV=1	S(223)	Q00534	-0.185192	0.342296	-0.274741	0.0631454					FALSE
PG271837|PG287869	sp|Q9NTI5|PDS5B_HUMAN Sister chromatid cohesion protein PDS5 homolog B OS=Homo sapiens GN=PDS5B PE=1 SV=1	S(1166)	Q9NTI5	-0.108368	0.520165	0.28001	0.136491	-0.129532	0.383917	-0.24771	0.204182	FALSE
PG279411	sp|Q96JC9|EAF1_HUMAN ELL-associated factor 1 OS=Homo sapiens GN=EAF1 PE=1 SV=1	S(158);S(165)	Q96JC9	-0.0546989	0.502674	0.108882	0.248447	-0.198036	0.249446			FALSE
PG274928	sp|O60504|VINEX_HUMAN Vinexin OS=Homo sapiens GN=SORBS3 PE=1 SV=2	T(529)	O60504	-0.421544	0.0191606	-0.247952	0.0296062			-0.748096	0.011646	TRUE
PG278067|PG284724	sp|Q6JBY9|CPZIP_HUMAN CapZ-interacting protein OS=Homo sapiens GN=RCSD1 PE=1 SV=1	S(177)	Q6JBY9	0.423079	0.028909	-0.702586	0.00131099			-0.679388	0.0176864	TRUE
PG271870	sp|Q9Y5B6|PAXB1_HUMAN PAX3- and PAX7-binding protein 1 OS=Homo sapiens GN=PAXBP1 PE=1 SV=2	S(262)	Q9Y5B6	0.129347	0.334723	0.148443	0.126943	-0.260619	0.226546	-0.168945	0.232755	FALSE
PG277055	sp|Q9H6F5|CCD86_HUMAN Coiled-coil domain-containing protein 86 OS=Homo sapiens GN=CCDC86 PE=1 SV=1	T(65);S(69)	Q9H6F5	-0.00302935	0.601191	0.818623	0.00088653					TRUE
PG275049	sp|P08670|VIME_HUMAN Vimentin OS=Homo sapiens GN=VIM PE=1 SV=4	S(7)	P08670	-0.081883	0.467575	-0.540335	0.00337054			0.644773	0.030575	TRUE
PG277977	sp|Q12996|CSTF3_HUMAN Cleavage stimulation factor subunit 3 OS=Homo sapiens GN=CSTF3 PE=1 SV=1	S(691)	Q12996	0.201935	0.180453	0.143415	0.1478	-0.138042	0.26067	0.351384	0.095328	FALSE
PG290387|PG292577	tr|A9Z1X7|A9Z1X7_HUMAN Serine/arginine repetitive matrix protein 1 OS=Homo sapiens GN=SRRM1 PE=1 SV=1	T(220)	A9Z1X7	0.018436	0.585866	0.111578	0.186694					FALSE
PG275038	sp|Q9Y4P8|WIPI2_HUMAN WD repeat domain phosphoinositide-interacting protein 2 OS=Homo sapiens GN=WIPI2 PE=1 SV=1	S(413)	Q9Y4P8	0.00481416	0.592054	-0.845106	0.000273065	-0.257913	0.134153	-0.79784	0.0109346	TRUE
PG275676	sp|P39687|AN32A_HUMAN Acidic leucine-rich nuclear phosphoprotein 32 family member A OS=Homo sapiens GN=ANP32A PE=1 SV=1	T(15)	P39687	0.0169524	0.565745	0.491798	0.0178475			0.295373	0.0923343	FALSE
PG271949	sp|P17812|PYRG1_HUMAN CTP synthase 1 OS=Homo sapiens GN=CTPS1 PE=1 SV=2	S(568)	P17812	-0.701873	0.5493	-1.08162	0.214891					FALSE
PG271697|PG286594	sp|O94913|PCF11_HUMAN Pre-mRNA cleavage complex 2 protein Pcf11 OS=Homo sapiens GN=PCF11 PE=1 SV=3	S(624)	O94913	-0.119349	0.372258	0.359723	0.00525432	-1.63892	0.00807227	-1.42766	0.00417387	TRUE
PG275474	sp|Q96B36-3|AKTS1_HUMAN Isoform 3 of Proline-rich AKT1 substrate 1 OS=Homo sapiens GN=AKT1S1	T(266)	Q96B36-3	0.151628	0.216125	-0.131189	0.114627					FALSE
PG270972	sp|Q96T58|MINT_HUMAN Msx2-interacting protein OS=Homo sapiens GN=SPEN PE=1 SV=1	S(1857)	Q96T58	0.0540283	0.502674	0.157845	0.121186					FALSE
PG270320	sp|Q6PKG0|LARP1_HUMAN La-related protein 1 OS=Homo sapiens GN=LARP1 PE=1 SV=2	S(774)	Q6PKG0	-0.356389	0.0344379	0.109094	0.203268			0.508352	0.0277859	FALSE
PG273198	sp|Q9UQ35|SRRM2_HUMAN Serine/arginine repetitive matrix protein 2 OS=Homo sapiens GN=SRRM2 PE=1 SV=2	S(924)	Q9UQ35	-0.0196369	0.565963	-0.0645615	0.276931					FALSE
PG279139	sp|Q96F86|EDC3_HUMAN Enhancer of mRNA-decapping protein 3 OS=Homo sapiens GN=EDC3 PE=1 SV=1	S(131)	Q96F86	-0.0157493	0.56927	0.417616	0.00519686	-0.230731	0.19198	-0.045987	0.332779	FALSE
PG280871	sp|P33991|MCM4_HUMAN DNA replication licensing factor MCM4 OS=Homo sapiens GN=MCM4 PE=1 SV=5	T(110)	P33991	0.480956	0.0279383	1.01049	0.000276273	0.654011	0.0322719	0.849542	0.00909156	TRUE
PG272741	sp|Q5UIP0|RIF1_HUMAN Telomere-associated protein RIF1 OS=Homo sapiens GN=RIF1 PE=1 SV=2	S(1688)	Q5UIP0	0.0144459	0.589184	0.117098	0.202938	-0.817213	0.0260247	-0.688857	0.0161932	TRUE
PG273198	sp|Q9UQ35|SRRM2_HUMAN Serine/arginine repetitive matrix protein 2 OS=Homo sapiens GN=SRRM2 PE=1 SV=2	S(1600);S(1601)	Q9UQ35	0.208116	0.18883	0.290151	0.0239604	0.233074	0.181732	0.115543	0.270619	FALSE
PG281468	sp|Q9H1E3|NUCKS_HUMAN Nuclear ubiquitous casein and cyclin-dependent kinase substrate 1 OS=Homo sapiens GN=NUCKS1 PE=1 SV=1	S(54)	Q9H1E3	0.263719	0.176562	0.684506	0.00228304					TRUE
PG279029	tr|A6NMQ1|A6NMQ1_HUMAN DNA polymerase OS=Homo sapiens GN=POLA1 PE=1 SV=1	S(215)	A6NMQ1	0.110487	0.369837	0.613761	0.0014376					TRUE
PG272077|PG272078	sp|Q14671|PUM1_HUMAN Pumilio homolog 1 OS=Homo sapiens GN=PUM1 PE=1 SV=3	S(709)	Q14671	-0.427247	0.0275602	-0.697084	0.000514816	-0.748365	0.016114	-0.972295	0.0120314	TRUE
PG273198	sp|Q9UQ35|SRRM2_HUMAN Serine/arginine repetitive matrix protein 2 OS=Homo sapiens GN=SRRM2 PE=1 SV=2	S(1014)	Q9UQ35	0.0550267	0.480091	0.351606	0.00622874	0.0906152	0.382322	0.0147875	0.39386	FALSE
PG272340	sp|Q96PK6|RBM14_HUMAN RNA-binding protein 14 OS=Homo sapiens GN=RBM14 PE=1 SV=2	S(618)	Q96PK6	-0.977022	0.00307374	-0.813191	0.000655911	-0.928563	0.0171935	-0.491204	0.0376525	TRUE
PG277018	sp|Q9Y5K6|CD2AP_HUMAN CD2-associated protein OS=Homo sapiens GN=CD2AP PE=1 SV=1	S(510);S(514)	Q9Y5K6	-0.0032096	0.596191	0.34682	0.0125405	0.191467	0.236425			FALSE
PG291207|PG289813	tr|E9PG73|E9PG73_HUMAN Peptidyl-prolyl cis-trans isomerase G OS=Homo sapiens GN=PPIG PE=1 SV=1	S(400)	E9PG73	0.0656033	0.502779	0.50633	0.00594896	1.2616	0.0244848	0.378492	0.0510247	TRUE
PG282987	sp|Q7L4I2|RSRC2_HUMAN Arginine/serine-rich coiled-coil protein 2 OS=Homo sapiens GN=RSRC2 PE=1 SV=1	S(104)	Q7L4I2	0.0172709	0.562129	0.0271645	0.357432	0.692829	0.0349853	0.478196	0.0315932	TRUE
PG277055	sp|Q9H6F5|CCD86_HUMAN Coiled-coil domain-containing protein 86 OS=Homo sapiens GN=CCDC86 PE=1 SV=1	S(91)	Q9H6F5	-0.034586	0.544706	0.141263	0.133819	-0.351542	0.151808	-0.476934	0.0699365	FALSE
PG274788|PG289448	sp|O95071|UBR5_HUMAN E3 ubiquitin-protein ligase UBR5 OS=Homo sapiens GN=UBR5 PE=1 SV=2	S(1549)	O95071	-0.418175	0.0295142	-0.380944	0.0111766	-0.285537	0.169794	-0.346392	0.0568345	FALSE
PG278155	sp|Q9NR30|DDX21_HUMAN Nucleolar RNA helicase 2 OS=Homo sapiens GN=DDX21 PE=1 SV=5	S(71)	Q9NR30	0.146776	0.291828	-0.294105	0.0330823	0.106404	0.386997	-0.247265	0.152145	FALSE
PG275275	sp|Q8IZP0|ABI1_HUMAN Abl interactor 1 OS=Homo sapiens GN=ABI1 PE=1 SV=4	S(183)	Q8IZP0	0.0719373	0.464619	0.130312	0.263564	-0.140366	0.283593	-0.279104	0.0959609	FALSE
PG271816	sp|Q9BUH6|PAXX_HUMAN Protein PAXX OS=Homo sapiens GN=C9orf142 PE=1 SV=2	S(148)	Q9BUH6	0.0892293	0.39791	0.0420164	0.322147	-0.255955	0.161707	-0.254946	0.112934	FALSE
PG281370	sp|Q9Y314|NOSIP_HUMAN Nitric oxide synthase-interacting protein OS=Homo sapiens GN=NOSIP PE=1 SV=1	S(107)	Q9Y314	-0.565463	0.0184454	-1.11677	0.000111111	0.745268	0.023816	0.217195	0.13373	TRUE
PG275267	sp|Q2M2I8|AAK1_HUMAN AP2-associated protein kinase 1 OS=Homo sapiens GN=AAK1 PE=1 SV=3	T(620);S(623)	Q2M2I8	0.162658	0.264456	0.207581	0.0859116			1.12146	0.00965548	TRUE
PG276720	tr|G5E9I4|G5E9I4_HUMAN Breast cancer metastasis suppressor 1; isoform CRA_c OS=Homo sapiens GN=BRMS1 PE=1 SV=1	S(237)	G5E9I4	0.171011	0.289296	0.105567	0.163285	1.61586	0.00876042	0.829206	0.0146025	TRUE
PG270491|PG270015	sp|Q96RR4|KKCC2_HUMAN Calcium/calmodulin-dependent protein kinase kinase 2 OS=Homo sapiens GN=CAMKK2 PE=1 SV=2	S(100)	Q96RR4	-0.055331	0.458746	-0.069216	0.233042					FALSE
PG277592	sp|Q14011|CIRBP_HUMAN Cold-inducible RNA-binding protein OS=Homo sapiens GN=CIRBP PE=1 SV=1	S(148)	Q14011	0.145991	0.294238	-0.356021	0.00549356	1.43831	0.0208381	1.22143	0.00620036	TRUE
PG283215	sp|O75533|SF3B1_HUMAN Splicing factor 3B subunit 1 OS=Homo sapiens GN=SF3B1 PE=1 SV=3	T(207);T(211)	O75533	0.561704	0.0121333	0.703084	0.000320045			-0.160258	0.181404	TRUE
PG272357|PG272753	sp|P49792|RBP2_HUMAN E3 SUMO-protein ligase RanBP2 OS=Homo sapiens GN=RANBP2 PE=1 SV=2	T(2458);S(2462)	P49792	-0.0517139	0.510789	0.200276	0.0778602	1.42406	0.00848499			TRUE
PG269357	sp|Q9BW71|HIRP3_HUMAN HIRA-interacting protein 3 OS=Homo sapiens GN=HIRIP3 PE=1 SV=3	S(125)	Q9BW71	-0.0341506	0.549314	0.254803	0.120469	-0.29465	0.159816	-0.178502	0.220822	FALSE
PG272411	sp|P06400|RB_HUMAN Retinoblastoma-associated protein OS=Homo sapiens GN=RB1 PE=1 SV=2	S(794);S(795)	P06400	0.0312615	0.596461	0.0173297	0.393138	0.106709	0.311033			FALSE
PG290387|PG292577	tr|A9Z1X7|A9Z1X7_HUMAN Serine/arginine repetitive matrix protein 1 OS=Homo sapiens GN=SRRM1 PE=1 SV=1	S(692);S(694)	A9Z1X7	-0.204377	0.219878	-0.177408	0.0842306	1.58693	0.00810529	1.40686	0.00635051	TRUE
PG272298|PG292628	sp|Q96EV2|RBM33_HUMAN RNA-binding protein 33 OS=Homo sapiens GN=RBM33 PE=1 SV=3	S(205)	Q96EV2	-0.286999	0.190399	-0.30227	0.0541238	-0.395801	0.0958149	0.0660757	0.296221	FALSE
PG273618	sp|Q9UK61|TASOR_HUMAN Protein TASOR OS=Homo sapiens GN=FAM208A PE=1 SV=3	S(1103)	Q9UK61	0.217464	0.318993	0.206553	0.0915552	0.18183	0.210107	-0.255307	0.258627	FALSE
PG278155	sp|Q9NR30|DDX21_HUMAN Nucleolar RNA helicase 2 OS=Homo sapiens GN=DDX21 PE=1 SV=5	S(751)	Q9NR30	-1.17447	0.0385376	-3.95702	0.00261868					TRUE
PG276766	sp|Q7Z569|BRAP_HUMAN BRCA1-associated protein OS=Homo sapiens GN=BRAP PE=1 SV=2	S(97)	Q7Z569	0.212621	0.150179	0.221559	0.0467729	1.09979	0.0274065	1.15461	0.00663748	TRUE
PG276487	sp|Q9H165|BC11A_HUMAN B-cell lymphoma/leukemia 11A OS=Homo sapiens GN=BCL11A PE=1 SV=2	S(608)	Q9H165	0.253694	0.168632	0.210042	0.0968871	0.0277239	0.485929	-0.014688	0.344727	FALSE
PG270680	sp|Q9UHB6-4|LIMA1_HUMAN Isoform 4 of LIM domain and actin-binding protein 1 OS=Homo sapiens GN=LIMA1	S(699)	Q9UHB6-4	0.353732	0.205754	0.122772	0.243705	1.22812	0.00884038	0.801523	0.0221693	TRUE
PG269991	sp|P49674|KC1E_HUMAN Casein kinase I isoform epsilon OS=Homo sapiens GN=CSNK1E PE=1 SV=1	S(363)	P49674	-0.0676405	0.491114	0.199281	0.0855436			0.227346	0.11632	FALSE
PG273198	sp|Q9UQ35|SRRM2_HUMAN Serine/arginine repetitive matrix protein 2 OS=Homo sapiens GN=SRRM2 PE=1 SV=2	S(2123)	Q9UQ35	0.442195	0.0271669	0.834516	0.000233106	0.110862	0.369515	0.33258	0.0787941	TRUE
PG279637	sp|O95466-2|FMNL1_HUMAN Isoform 2 of Formin-like protein 1 OS=Homo sapiens GN=FMNL1	S(184)	O95466-2	0.303447	0.0694843	0.539876	0.00492712	-0.0671542	0.425876	0.208804	0.189497	FALSE
PG282478	tr|A0A087WW66|A0A087WW66_HUMAN 26S proteasome non-ATPase regulatory subunit 1 OS=Homo sapiens GN=PSMD1 PE=1 SV=1	T(311);S(315)	A0A087WW66	0.0203722	0.553904	0.232817	0.0535976			-0.365822	0.193863	FALSE
PG274144	sp|Q12888-2|TP53B_HUMAN Isoform 2 of Tumor suppressor p53-binding protein 1 OS=Homo sapiens GN=TP53BP1	S(1099);S(1106)	Q12888-2	0.0845595	0.409582	0.0701317	0.260622	-0.388302	0.163588	-0.273831	0.102358	FALSE
PG272337	sp|Q7Z6E9|RBBP6_HUMAN E3 ubiquitin-protein ligase RBBP6 OS=Homo sapiens GN=RBBP6 PE=1 SV=1	T(1468)	Q7Z6E9	-0.13632	0.307395	0.401569	0.00361597	-0.164433	0.253164	-0.0289147	0.357362	FALSE
PG270523	sp|Q14739|LBR_HUMAN Lamin-B receptor OS=Homo sapiens GN=LBR PE=1 SV=2	S(71)	Q14739	-0.231219	0.219968	-0.930062	0.000623457					TRUE
PG278414	sp|P28715|ERCC5_HUMAN DNA repair protein complementing XP-G cells OS=Homo sapiens GN=ERCC5 PE=1 SV=3	S(384)	P28715	-0.0747297	0.500842	0.0963631	0.310161	-0.202526	0.19523	-0.299987	0.102593	FALSE
PG281387|PG281389	sp|P49790|NU153_HUMAN Nuclear pore complex protein Nup153 OS=Homo sapiens GN=NUP153 PE=1 SV=2	S(192)	P49790	-0.111706	0.354453	0.538247	0.00189444					FALSE
PG290387	tr|A9Z1X7|A9Z1X7_HUMAN Serine/arginine repetitive matrix protein 1 OS=Homo sapiens GN=SRRM1 PE=1 SV=1	S(722);S(724)	A9Z1X7	0.0514242	0.495105	0.038924	0.351201	-0.187542	0.209005	-0.209869	0.12242	FALSE
PG273198	sp|Q9UQ35|SRRM2_HUMAN Serine/arginine repetitive matrix protein 2 OS=Homo sapiens GN=SRRM2 PE=1 SV=2	S(780);S(782)	Q9UQ35	0.0204102	0.556822	-0.0916913	0.228266					FALSE
PG278441	sp|Q5BKY9|F133B_HUMAN Protein FAM133B OS=Homo sapiens GN=FAM133B PE=1 SV=1	S(246)	Q5BKY9	0.154313	0.287492	0.129875	0.115969			0.921947	0.00721953	TRUE
PG272291|PG285405	sp|P98175-3|RBM10_HUMAN Isoform 3 of RNA-binding protein 10 OS=Homo sapiens GN=RBM10	S(646)	P98175-3	-0.00524779	0.587772	-0.0199526	0.367019	-0.267858	0.129215	-0.196943	0.153863	FALSE
PG283370	sp|Q9H7N4|SFR19_HUMAN Splicing factor; arginine/serine-rich 19 OS=Homo sapiens GN=SCAF1 PE=1 SV=3	S(965)	Q9H7N4	0.119123	0.364536	0.176736	0.0541762	-0.154619	0.237803			FALSE
PG281414|PG281416	sp|P06748|NPM_HUMAN Nucleophosmin OS=Homo sapiens GN=NPM1 PE=1 SV=2	S(254)	P06748	-0.0790067	0.438167	0.00572404	0.403609					FALSE
PG281928	sp|Q9P1Y6|PHRF1_HUMAN PHD and RING finger domain-containing protein 1 OS=Homo sapiens GN=PHRF1 PE=1 SV=3	S(867)	Q9P1Y6	0.0506402	0.485354	0.134534	0.130754	-0.240877	0.165783	-0.374279	0.0800695	FALSE
PG290387|PG292577	tr|A9Z1X7|A9Z1X7_HUMAN Serine/arginine repetitive matrix protein 1 OS=Homo sapiens GN=SRRM1 PE=1 SV=1	S(678);T(679)	A9Z1X7	-0.374562	0.05387	0.219099	0.0416165					FALSE
PG291498	tr|H7C561|H7C561_HUMAN Splicing factor 1 (Fragment) OS=Homo sapiens GN=SF1 PE=1 SV=8	S(276)	H7C561	-0.0446736	0.51957	0.220573	0.0541238	0.00162881	0.504121	0.034204	0.35112	FALSE
PG282426	tr|A0A0G2JHC2|A0A0G2JHC2_HUMAN Phostensin OS=Homo sapiens GN=PPP1R18 PE=1 SV=1	S(145)	A0A0G2JHC2	0.0777544	0.431614	0.08624	0.246756	-0.0867058	0.374081	-0.17265	0.178175	FALSE
PG276674	sp|O14523-2|C2C2L_HUMAN Isoform 2 of C2 domain-containing protein 2-like OS=Homo sapiens GN=C2CD2L	S(464);S(468)	O14523-2	0.137438	0.362675	0.194305	0.124273					FALSE
PG278931	sp|Q9NVP1|DDX18_HUMAN ATP-dependent RNA helicase DDX18 OS=Homo sapiens GN=DDX18 PE=1 SV=2	S(86)	Q9NVP1	0.0778235	0.482424	0.141298	0.293569					FALSE
PG272340	sp|Q96PK6|RBM14_HUMAN RNA-binding protein 14 OS=Homo sapiens GN=RBM14 PE=1 SV=2	S(623);S(627)	Q96PK6	-0.0202232	0.58152	-0.427509	0.0516592					FALSE
PG278260	sp|Q9BQ39|DDX50_HUMAN ATP-dependent RNA helicase DDX50 OS=Homo sapiens GN=DDX50 PE=1 SV=1	S(41)	Q9BQ39	0.0789598	0.474599	0.103106	0.212251	-0.128838	0.360797	-0.333458	0.0981672	FALSE
PG277876	sp|Q6IBW4-4|CNDH2_HUMAN Isoform 4 of Condensin-2 complex subunit H2 OS=Homo sapiens GN=NCAPH2	S(284)	Q6IBW4-4	0.0685855	0.448047	0.138023	0.119152	-0.116852	0.296677	-0.221233	0.130899	FALSE
PG281468	sp|Q9H1E3|NUCKS_HUMAN Nuclear ubiquitous casein and cyclin-dependent kinase substrate 1 OS=Homo sapiens GN=NUCKS1 PE=1 SV=1	S(58)	Q9H1E3	0.246316	0.219878	0.198385	0.086149					FALSE
PG282599	sp|Q99729-3|ROAA_HUMAN Isoform 3 of Heterogeneous nuclear ribonucleoprotein A/B OS=Homo sapiens GN=HNRNPAB	S(266)	Q99729-3	0.442398	0.0649299	-0.88791	0.00153063					TRUE
PG290387	tr|A9Z1X7|A9Z1X7_HUMAN Serine/arginine repetitive matrix protein 1 OS=Homo sapiens GN=SRRM1 PE=1 SV=1	S(747);S(749);S(752)	A9Z1X7	-0.0716744	0.451703	0.0329706	0.343613					FALSE
PG280470	sp|Q13442|HAP28_HUMAN 28 kDa heat- and acid-stable phosphoprotein OS=Homo sapiens GN=PDAP1 PE=1 SV=1	S(60);S(63)	Q13442	0.0193679	0.559234	0.230634	0.0607976	-0.219053	0.25215	-0.250629	0.140655	FALSE
PG274114	sp|P47974|TISD_HUMAN mRNA decay activator protein ZFP36L2 OS=Homo sapiens GN=ZFP36L2 PE=1 SV=3	S(125)	P47974	-0.109234	0.392431	0.113499	0.177899	0.56293	0.0788014	0.58066	0.0403573	FALSE
PG271791	sp|Q15154|PCM1_HUMAN Pericentriolar material 1 protein OS=Homo sapiens GN=PCM1 PE=1 SV=4	T(158)	Q15154	0.139415	0.286313	0.166212	0.117329			0.894167	0.00907897	TRUE
PG274810	sp|O75554|WBP4_HUMAN WW domain-binding protein 4 OS=Homo sapiens GN=WBP4 PE=1 SV=1	S(258);S(262)	O75554	0.0113279	0.573486	0.0490319	0.310451	1.20265	0.0167409	0.779503	0.0211723	TRUE
PG282796	sp|P15880|RS2_HUMAN 40S ribosomal protein S2 OS=Homo sapiens GN=RPS2 PE=1 SV=2	S(281)	P15880	-0.302335	0.312801	0.0614439	0.373853	-0.248355	0.264221	-0.423561	0.101632	FALSE
PG279312	sp|P55884-2|EIF3B_HUMAN Isoform 2 of Eukaryotic translation initiation factor 3 subunit B OS=Homo sapiens GN=EIF3B	S(119)	P55884-2	-0.0875262	0.432338	0.321363	0.0195297	-0.339296	0.182391			FALSE
PG275762	sp|Q02040|AK17A_HUMAN A-kinase anchor protein 17A OS=Homo sapiens GN=AKAP17A PE=1 SV=2	S(611)	Q02040	0.0473249	0.5246	0.163235	0.134976					FALSE
PG272104|PG272107	sp|O75475|PSIP1_HUMAN PC4 and SFRS1-interacting protein OS=Homo sapiens GN=PSIP1 PE=1 SV=1	S(106)	O75475	-0.136814	0.416603	-0.426671	0.0285711	1.01021	0.0236989	-0.193804	0.194431	TRUE
PG285735|PG295074|PG295365	tr|E7ESS2|E7ESS2_HUMAN Mitogen-activated protein kinase kinase kinase kinase 4 OS=Homo sapiens GN=MAP4K4 PE=1 SV=3	S(934)	E7ESS2	-0.896949	0.00938329	-1.07292	8.54621e-05	-1.51867	0.0084307	-1.4188	0.00502255	TRUE
PG278367	sp|Q03111|ENL_HUMAN Protein ENL OS=Homo sapiens GN=MLLT1 PE=1 SV=2	S(475)	Q03111	0.0434896	0.549611	0.0987121	0.170359					FALSE
PG284317	sp|Q14966|ZN638_HUMAN Zinc finger protein 638 OS=Homo sapiens GN=ZNF638 PE=1 SV=2	S(1401)	Q14966	0.194187	0.3164	0.525694	0.0151186	0.123908	0.371352	0.150437	0.292446	FALSE
PG272294|PG272295	sp|Q5T8P6|RBM26_HUMAN RNA-binding protein 26 OS=Homo sapiens GN=RBM26 PE=1 SV=3	S(518)	Q5T8P6	-0.586487	0.0571901	-0.264683	0.141146					TRUE
PG273198	sp|Q9UQ35|SRRM2_HUMAN Serine/arginine repetitive matrix protein 2 OS=Homo sapiens GN=SRRM2 PE=1 SV=2	S(323)	Q9UQ35	-0.126731	0.40492	-0.530139	0.0224271	-0.272946	0.127645	-0.450026	0.0338841	FALSE
PG280425	sp|P13807|GYS1_HUMAN Glycogen [starch] synthase; muscle OS=Homo sapiens GN=GYS1 PE=1 SV=2	S(698)	P13807	-0.485063	0.069589	-1.38494	0.000629896	1.12455	0.0647333	-0.0260175	0.382698	TRUE
PG281928	sp|Q9P1Y6|PHRF1_HUMAN PHD and RING finger domain-containing protein 1 OS=Homo sapiens GN=PHRF1 PE=1 SV=3	S(915)	Q9P1Y6	0.0152641	0.564564	-0.200245	0.0847487					FALSE
PG283215	sp|O75533|SF3B1_HUMAN Splicing factor 3B subunit 1 OS=Homo sapiens GN=SF3B1 PE=1 SV=3	T(244)	O75533	0.536294	0.0310698	0.447814	0.00594896	1.362	0.0134226	1.25857	0.00809151	TRUE
PG276731	sp|Q9BRD0|BUD13_HUMAN BUD13 homolog OS=Homo sapiens GN=BUD13 PE=1 SV=1	S(248)	Q9BRD0	-0.0404793	0.515294	0.143425	0.137256	1.46478	0.00810529	0.90104	0.0106622	TRUE
PG283188	sp|Q99590|SCAFB_HUMAN Protein SCAF11 OS=Homo sapiens GN=SCAF11 PE=1 SV=2	S(963)	Q99590	0.128915	0.42459	0.534088	0.0294366	-0.0946405	0.342306	-0.0230439	0.372194	FALSE
PG280538|PG280571	sp|Q03252|LMNB2_HUMAN Lamin-B2 OS=Homo sapiens GN=LMNB2 PE=1 SV=4	S(405)	Q03252	-0.00954643	0.584832	-0.0853416	0.206526	-0.398657	0.067372	-0.401156	0.0428344	FALSE
PG270053|PG270055	sp|P46013|KI67_HUMAN Proliferation marker protein Ki-67 OS=Homo sapiens GN=MKI67 PE=1 SV=2	S(859)	P46013	0.0489902	0.517966	-0.0577547	0.330541	1.12138	0.0452367	0.243798	0.310517	TRUE
PG272950	sp|Q14684|RRP1B_HUMAN Ribosomal RNA processing protein 1 homolog B OS=Homo sapiens GN=RRP1B PE=1 SV=3	S(513)	Q14684	0.0479697	0.527731	0.147224	0.108137	-0.12076	0.319979	-0.0670285	0.29673	FALSE
PG280871	sp|P33991|MCM4_HUMAN DNA replication licensing factor MCM4 OS=Homo sapiens GN=MCM4 PE=1 SV=5	T(102)	P33991	0.0972889	0.392431	-0.0585611	0.316029					FALSE
PG280976	sp|Q6DN12|MCTP2_HUMAN Multiple C2 and transmembrane domain-containing protein 2 OS=Homo sapiens GN=MCTP2 PE=1 SV=3	S(337)	Q6DN12	-1.2614	0.00266686	-1.62564	0.000144653					TRUE
PG277421	sp|Q9Y2V2|CHSP1_HUMAN Calcium-regulated heat-stable protein 1 OS=Homo sapiens GN=CARHSP1 PE=1 SV=2	S(30);S(32)	Q9Y2V2	0.405936	0.0540771	0.52809	0.00293103					FALSE
PG273216	sp|Q92922|SMRC1_HUMAN SWI/SNF complex subunit SMARCC1 OS=Homo sapiens GN=SMARCC1 PE=1 SV=3	S(328);S(330);T(335)	Q92922	0.353605	0.0457235	1.39078	2.24358e-05	0.214637	0.220449	1.07848	0.00607445	TRUE
PG283188	sp|Q99590|SCAFB_HUMAN Protein SCAF11 OS=Homo sapiens GN=SCAF11 PE=1 SV=2	S(796);S(802)	Q99590	-0.0953011	0.420358	0.2113	0.0775882					FALSE
PG269556	sp|P13598|ICAM2_HUMAN Intercellular adhesion molecule 2 OS=Homo sapiens GN=ICAM2 PE=1 SV=2	T(259)	P13598	1.36486	0.0153882	-0.180333	0.217095	-0.47137	0.13324	-1.33661	0.00528295	TRUE
PG271545	sp|P18615|NELFE_HUMAN Negative elongation factor E OS=Homo sapiens GN=NELFE PE=1 SV=3	S(115)	P18615	-0.526182	0.0176751	-0.610805	0.0017649	-1.60317	0.00807227	-0.399659	0.0581935	TRUE
PG280808	sp|Q3KQU3|MA7D1_HUMAN MAP7 domain-containing protein 1 OS=Homo sapiens GN=MAP7D1 PE=1 SV=1	S(446)	Q3KQU3	0.0674235	0.489426	1.21553	0.00014661					TRUE
PG284132	sp|Q7Z2W4|ZCCHV_HUMAN Zinc finger CCCH-type antiviral protein 1 OS=Homo sapiens GN=ZC3HAV1 PE=1 SV=3	S(458)	Q7Z2W4	0.00572381	0.591014	0.434297	0.00257972					FALSE
PG281928	sp|Q9P1Y6|PHRF1_HUMAN PHD and RING finger domain-containing protein 1 OS=Homo sapiens GN=PHRF1 PE=1 SV=3	S(1191)	Q9P1Y6	0.0631441	0.504538	-0.302875	0.223125					FALSE
PG275273|PG287373	sp|Q8NE71|ABCF1_HUMAN ATP-binding cassette sub-family F member 1 OS=Homo sapiens GN=ABCF1 PE=1 SV=2	T(108);S(109)	Q8NE71	0.202192	0.199747	-0.112591	0.200801	0.0335293	0.450308	-0.139693	0.267605	FALSE
PG272274	sp|Q86YV0|RASL3_HUMAN RAS protein activator like-3 OS=Homo sapiens GN=RASAL3 PE=1 SV=2	S(841)	Q86YV0	0.17552	0.229833	0.632651	0.00111257					TRUE
PG287041	tr|J3KTL2|J3KTL2_HUMAN Serine/arginine-rich-splicing factor 1 OS=Homo sapiens GN=SRSF1 PE=1 SV=1	Y(237);S(238)	J3KTL2	-0.159282	0.363061	-0.0886869	0.238334					FALSE
PG275097	sp|Q7Z5K2-3|WAPL_HUMAN Isoform 3 of Wings apart-like protein homolog OS=Homo sapiens GN=WAPL	S(306);S(311)	Q7Z5K2-3	-0.841369	0.05705	-3.50944	0.00471927	0.0640709	0.39176	0.517598	0.112313	TRUE
PG272068	sp|P29350-2|PTN6_HUMAN Isoform 3 of Tyrosine-protein phosphatase non-receptor type 6 OS=Homo sapiens GN=PTPN6	T(501)	P29350-2	-0.480395	0.0273721	-1.08688	5.53891e-05	0.364627	0.266241	-1.33626	0.00462753	TRUE
PG270449	sp|Q86UP2|KTN1_HUMAN Kinectin OS=Homo sapiens GN=KTN1 PE=1 SV=1	S(75)	Q86UP2	0.0599495	0.47652	0.287694	0.028899			-0.767511	0.0273878	TRUE
PG273198	sp|Q9UQ35|SRRM2_HUMAN Serine/arginine repetitive matrix protein 2 OS=Homo sapiens GN=SRRM2 PE=1 SV=2	S(2727);S(2729)	Q9UQ35	-1.77853	0.0293923	-2.92867	0.000233106					TRUE
PG284337	sp|O95218-2|ZRAB2_HUMAN Isoform 2 of Zinc finger Ran-binding domain-containing protein 2 OS=Homo sapiens GN=ZRANB2	Y(124)	O95218-2	0.479211	0.543311	-2.30721	0.0902521					TRUE
PG270934	sp|Q9NYP9|MS18A_HUMAN Protein Mis18-alpha OS=Homo sapiens GN=MIS18A PE=1 SV=1	S(36)	Q9NYP9	-0.43784	0.10352	-0.965175	0.00113651	0.640606	0.0317186	0.00414958	0.382712	TRUE
PG275964	sp|Q8IWZ3-6|ANKH1_HUMAN Isoform 6 of Ankyrin repeat and KH domain-containing protein 1 OS=Homo sapiens GN=ANKHD1	S(1679)	Q8IWZ3-6	-0.0714254	0.428181	0.15436	0.0743458	-0.182373	0.231068	-0.0865283	0.286961	FALSE
PG284466	sp|Q5T200|ZC3HD_HUMAN Zinc finger CCCH domain-containing protein 13 OS=Homo sapiens GN=ZC3H13 PE=1 SV=1	S(110)	Q5T200	-0.0162834	0.60084	0.216743	0.223883	0.918293	0.027975	0.892846	0.021922	TRUE
PG278228	sp|Q9UK59|DBR1_HUMAN Lariat debranching enzyme OS=Homo sapiens GN=DBR1 PE=1 SV=2	S(514)	Q9UK59	0.0261245	0.550251	-0.0313522	0.364153	-0.135328	0.266834	-0.235235	0.105908	FALSE
PG279861|PG285433	sp|Q14C86-4|GAPD1_HUMAN Isoform 4 of GTPase-activating protein and VPS9 domain-containing protein 1 OS=Homo sapiens GN=GAPVD1	S(882)	Q14C86-4	-0.138167	0.371393	-0.133588	0.161572			-0.711366	0.0129599	TRUE
PG287234	tr|A8MXP9|A8MXP9_HUMAN Matrin-3 OS=Homo sapiens GN=MATR3 PE=1 SV=1	S(188)	A8MXP9	-1.11506	0.00185919	-1.82291	0.000312249	-0.418724	0.0697897	-0.302484	0.0959718	TRUE
PG279604	sp|Q1W6H9|F110C_HUMAN Protein FAM110C OS=Homo sapiens GN=FAM110C PE=1 SV=2	S(206)	Q1W6H9	0.0354446	0.538292	0.153142	0.0977371					FALSE
PG271626	sp|Q9H4L5|OSBL3_HUMAN Oxysterol-binding protein-related protein 3 OS=Homo sapiens GN=OSBPL3 PE=1 SV=1	S(251);S(265)	Q9H4L5	0.0202348	0.560348	1.1037	6.6329e-05					TRUE
PG278920	sp|Q9NPI6|DCP1A_HUMAN mRNA-decapping enzyme 1A OS=Homo sapiens GN=DCP1A PE=1 SV=2	S(523);S(525);T(528)	Q9NPI6	-0.0679723	0.520165	-0.00833953	0.415544					FALSE
PG284466	sp|Q5T200|ZC3HD_HUMAN Zinc finger CCCH domain-containing protein 13 OS=Homo sapiens GN=ZC3H13 PE=1 SV=1	S(242)	Q5T200	0.150096	0.321397	0.160771	0.156545	-0.0666943	0.440768	-0.05566	0.32091	FALSE
PG275148|PG291730	sp|P11171|41_HUMAN Protein 4.1 OS=Homo sapiens GN=EPB41 PE=1 SV=4	S(709);S(712)	P11171	-0.0739362	0.43249	0.477125	0.00388211	-0.480158	0.0817221	-0.302897	0.0960546	FALSE
PG272411	sp|P06400|RB_HUMAN Retinoblastoma-associated protein OS=Homo sapiens GN=RB1 PE=1 SV=2	T(373)	P06400	0.246483	0.124571	0.260375	0.0232236	0.221657	0.194891	0.143131	0.186416	FALSE
PG278816	tr|A0A0G2JH68|A0A0G2JH68_HUMAN Protein diaphanous homolog 1 OS=Homo sapiens GN=DIAPH1 PE=1 SV=1	S(22)	A0A0G2JH68	0.200461	0.229685	0.30356	0.0258355	-0.233703	0.156699	-0.178941	0.159848	FALSE
PG276481	sp|Q9NRL2|BAZ1A_HUMAN Bromodomain adjacent to zinc finger domain protein 1A OS=Homo sapiens GN=BAZ1A PE=1 SV=2	S(1413)	Q9NRL2	0.124693	0.32682	0.0105206	0.390653	-0.077304	0.39176	-0.145224	0.251476	FALSE
PG279707	sp|Q9BZ67|FRMD8_HUMAN FERM domain-containing protein 8 OS=Homo sapiens GN=FRMD8 PE=1 SV=1	S(408)	Q9BZ67	-0.151536	0.305053	-0.22346	0.0285711					FALSE
PG275049	sp|P08670|VIME_HUMAN Vimentin OS=Homo sapiens GN=VIM PE=1 SV=4	S(39)	P08670	0.320704	0.129606	0.492753	0.0223084	0.143534	0.285976	0.558305	0.0442286	FALSE
PG278939	sp|Q9Y2R4|DDX52_HUMAN Probable ATP-dependent RNA helicase DDX52 OS=Homo sapiens GN=DDX52 PE=1 SV=3	S(22)	Q9Y2R4	-1.35332	0.000474015	-2.37245	6.68582e-06	-1.28416	0.0084307	-1.55366	0.00593756	TRUE
PG272938	sp|Q13464|ROCK1_HUMAN Rho-associated protein kinase 1 OS=Homo sapiens GN=ROCK1 PE=1 SV=1	S(1341)	Q13464	0.34601	0.122109	0.302896	0.0774057					FALSE
PG271109	sp|P35580|MYH10_HUMAN Myosin-10 OS=Homo sapiens GN=MYH10 PE=1 SV=3	S(1938)	P35580	0.496364	0.0618486	-0.335891	0.0411116					FALSE
PG275560	sp|O75179|ANR17_HUMAN Ankyrin repeat domain-containing protein 17 OS=Homo sapiens GN=ANKRD17 PE=1 SV=3	S(1696);S(1699)	O75179	-0.109355	0.343639	0.368871	0.0068183			0.0165403	0.389001	FALSE
PG273722	sp|P53999|TCP4_HUMAN Activated RNA polymerase II transcriptional coactivator p15 OS=Homo sapiens GN=SUB1 PE=1 SV=3	S(56)	P53999	0.0998358	0.439728	-0.371981	0.0322836					FALSE
PG277662	sp|O75175|CNOT3_HUMAN CCR4-NOT transcription complex subunit 3 OS=Homo sapiens GN=CNOT3 PE=1 SV=1	S(299)	O75175	-0.0165835	0.57706	0.375	0.0145026	0.841196	0.0135512	1.05284	0.00707509	TRUE
PG282125	sp|Q9ULR3|PPM1H_HUMAN Protein phosphatase 1H OS=Homo sapiens GN=PPM1H PE=1 SV=2	S(211)	Q9ULR3	0.148365	0.349458	0.209706	0.0507323					FALSE
PG282648	sp|Q9Y252|RNF6_HUMAN E3 ubiquitin-protein ligase RNF6 OS=Homo sapiens GN=RNF6 PE=1 SV=1	S(191)	Q9Y252	-0.0480807	0.510789	0.119426	0.154803					FALSE
PG276484	sp|Q9UIG0|BAZ1B_HUMAN Tyrosine-protein kinase BAZ1B OS=Homo sapiens GN=BAZ1B PE=1 SV=2	S(312)	Q9UIG0	-0.0664777	0.603079	0.258032	0.215211	1.65327	0.115646	1.76854	0.0058634	TRUE
PG282268	sp|Q9Y520-7|PRC2C_HUMAN Isoform 7 of Protein PRRC2C OS=Homo sapiens GN=PRRC2C	S(1547)	Q9Y520-7	-0.264618	0.20585	-0.342796	0.0236501					FALSE
PG280320	sp|Q9NW75|GPTC2_HUMAN G patch domain-containing protein 2 OS=Homo sapiens GN=GPATCH2 PE=1 SV=1	S(115);S(117)	Q9NW75	0.0339447	0.539006	-0.0181025	0.387947					FALSE
PG270955	sp|Q7L2J0|MEPCE_HUMAN 7SK snRNA methylphosphate capping enzyme OS=Homo sapiens GN=MEPCE PE=1 SV=1	S(152)	Q7L2J0	0.193131	0.36472	-0.726259	0.000284729	-0.482559	0.0449433	-0.652601	0.0428325	TRUE
PG271791|PG287305|PG289069|PG289093	sp|Q15154|PCM1_HUMAN Pericentriolar material 1 protein OS=Homo sapiens GN=PCM1 PE=1 SV=4	S(372)	Q15154	-0.490197	0.033031	1.40652	6.63181e-05	-0.541801	0.0371489	1.15248	0.00566454	TRUE
PG274800	sp|Q9BTA9|WAC_HUMAN WW domain-containing adapter protein with coiled-coil OS=Homo sapiens GN=WAC PE=1 SV=3	S(64)	Q9BTA9	0.0663499	0.502674	-0.340146	0.250587			0.210856	0.163292	FALSE
PG275663|PG275664	sp|Q9Y2D5|AKAP2_HUMAN A-kinase anchor protein 2 OS=Homo sapiens GN=AKAP2 PE=1 SV=3	S(720)	Q9Y2D5	-0.574004	0.0237808	-1.00539	0.000467091	-0.356823	0.0970415	-0.776939	0.0153242	TRUE
PG283477	sp|Q9NR45|SIAS_HUMAN Sialic acid synthase OS=Homo sapiens GN=NANS PE=1 SV=2	S(275)	Q9NR45	0.0841715	0.491999	0.134144	0.112767					FALSE
PG276451	sp|O95817|BAG3_HUMAN BAG family molecular chaperone regulator 3 OS=Homo sapiens GN=BAG3 PE=1 SV=3	S(275);S(279)	O95817	-0.124909	0.346036	-0.168075	0.0957689			0.145884	0.190068	FALSE
PG277055	sp|Q9H6F5|CCD86_HUMAN Coiled-coil domain-containing protein 86 OS=Homo sapiens GN=CCDC86 PE=1 SV=1	S(58)	Q9H6F5	0.131277	0.327106	-0.147367	0.100479	-0.0599087	0.422707	-0.466168	0.0407835	FALSE
PG273722	sp|P53999|TCP4_HUMAN Activated RNA polymerase II transcriptional coactivator p15 OS=Homo sapiens GN=SUB1 PE=1 SV=3	S(17)	P53999	0.232478	0.132509	0.230835	0.0581003			0.181437	0.233303	FALSE
PG281271|PG289454	sp|Q92614-2|MY18A_HUMAN Isoform 2 of Unconventional myosin-XVIIIa OS=Homo sapiens GN=MYO18A	S(397)	Q92614-2	0.0916945	0.442726	0.133038	0.111368	-0.543602	0.142231	-0.435751	0.0576853	FALSE
PG284553	sp|O60293|ZC3H1_HUMAN Zinc finger C3H1 domain-containing protein OS=Homo sapiens GN=ZFC3H1 PE=1 SV=3	S(352)	O60293	-0.616123	0.0310698	-1.16513	0.000194816	-0.965839	0.0123934	-1.06458	0.00753555	TRUE
PG271726	sp|Q53EL6|PDCD4_HUMAN Programmed cell death protein 4 OS=Homo sapiens GN=PDCD4 PE=1 SV=2	S(94)	Q53EL6	0.067831	0.491828	0.197342	0.111971	0.0254878	0.468011	0.574864	0.0374708	FALSE
PG269835	tr|A0A087WUT6|A0A087WUT6_HUMAN Eukaryotic translation initiation factor 5B OS=Homo sapiens GN=EIF5B PE=1 SV=1	S(135);S(137)	A0A087WUT6	0.19289	0.155925	0.173698	0.117837			-0.205228	0.221585	FALSE
PG279861|PG285433	sp|Q14C86-4|GAPD1_HUMAN Isoform 4 of GTPase-activating protein and VPS9 domain-containing protein 1 OS=Homo sapiens GN=GAPVD1	S(945)	Q14C86-4	0.159768	0.289296	0.022455	0.37586	0.696953	0.0501212	0.482244	0.0601111	TRUE
PG279872	sp|Q8TB36|GDAP1_HUMAN Ganglioside-induced differentiation-associated protein 1 OS=Homo sapiens GN=GDAP1 PE=1 SV=3	S(11)	Q8TB36	0.182849	0.166583	0.0414443	0.310648	-0.241151	0.161458	-0.420118	0.0418987	FALSE
PG278155	sp|Q9NR30|DDX21_HUMAN Nucleolar RNA helicase 2 OS=Homo sapiens GN=DDX21 PE=1 SV=5	S(89)	Q9NR30	0.138317	0.374809	0.260385	0.0686834	-1.10763	0.0084307	0.174837	0.256062	TRUE
PG278940	sp|P17844|DDX5_HUMAN Probable ATP-dependent RNA helicase DDX5 OS=Homo sapiens GN=DDX5 PE=1 SV=1	S(480)	P17844	0.702566	0.0108447	-0.434951	0.0127868			-0.300373	0.0704039	TRUE
PG284658	sp|Q8NHG8|ZNRF2_HUMAN E3 ubiquitin-protein ligase ZNRF2 OS=Homo sapiens GN=ZNRF2 PE=1 SV=1	S(135)	Q8NHG8	0.0511241	0.520165	-0.0119653	0.404391	-0.231087	0.171763	-0.423118	0.0764379	FALSE
PG276996	sp|Q13185|CBX3_HUMAN Chromobox protein homolog 3 OS=Homo sapiens GN=CBX3 PE=1 SV=4	S(95);S(99)	Q13185	0.0168296	0.56927	-0.665431	0.000579941	0.338251	0.261967	0.345272	0.0905882	TRUE
PG283076	sp|P60468|SC61B_HUMAN Protein transport protein Sec61 subunit beta OS=Homo sapiens GN=SEC61B PE=1 SV=2	S(17)	P60468	0.106926	0.477832	0.188301	0.283879	5.4632	0.0107363	0.707519	0.0144032	TRUE
PG280538	sp|Q03252|LMNB2_HUMAN Lamin-B2 OS=Homo sapiens GN=LMNB2 PE=1 SV=4	S(37)	Q03252	-0.0824248	0.444809	-0.459725	0.00754251	-0.0680542	0.400535	-0.399824	0.0541841	FALSE
PG274209	sp|Q04727-3|TLE4_HUMAN Isoform 3 of Transducin-like enhancer protein 4 OS=Homo sapiens GN=TLE4	S(208)	Q04727-3	0.0650744	0.458466	0.307079	0.0204484	-0.433944	0.100087	-0.196066	0.146802	FALSE
PG276076	sp|Q13625-3|ASPP2_HUMAN Isoform 3 of Apoptosis-stimulating of p53 protein 2 OS=Homo sapiens GN=TP53BP2	S(486)	Q13625-3	-0.11761	0.319358	-0.135685	0.116483			-0.0681813	0.296148	FALSE
PG282268	sp|Q9Y520-7|PRC2C_HUMAN Isoform 7 of Protein PRRC2C OS=Homo sapiens GN=PRRC2C	S(1546)	Q9Y520-7	-0.241009	0.235502	-0.324198	0.0233023	0.308571	0.205745			FALSE
PG269511	sp|Q5SSJ5|HP1B3_HUMAN Heterochromatin protein 1-binding protein 3 OS=Homo sapiens GN=HP1BP3 PE=1 SV=1	T(51)	Q5SSJ5	-0.0124388	0.596502	0.25314	0.142976	0.061537	0.422044	-0.103085	0.292424	FALSE
PG276413|PG287880	sp|Q8WWM7|ATX2L_HUMAN Ataxin-2-like protein OS=Homo sapiens GN=ATXN2L PE=1 SV=2	S(594)	Q8WWM7	0.0698993	0.492657	0.128118	0.172591	-0.11615	0.305316	-0.0861493	0.274274	FALSE
PG285735|PG295074	tr|E7ESS2|E7ESS2_HUMAN Mitogen-activated protein kinase kinase kinase kinase 4 OS=Homo sapiens GN=MAP4K4 PE=1 SV=3	S(549)	E7ESS2	-0.0213522	0.563367	0.323618	0.0144499	1.33726	0.0259404	1.41434	0.00660228	TRUE
PG270053|PG270055	sp|P46013|KI67_HUMAN Proliferation marker protein Ki-67 OS=Homo sapiens GN=MKI67 PE=1 SV=2	T(858)	P46013	0.0511068	0.538265	0.0577515	0.303664					FALSE
PG283169|PG283170	sp|Q15424-4|SAFB1_HUMAN Isoform 4 of Scaffold attachment factor B1 OS=Homo sapiens GN=SAFB	S(443)	Q15424-4	0.119108	0.393289	0.35964	0.0160142					FALSE
PG269790	sp|Q68E01|INT3_HUMAN Integrator complex subunit 3 OS=Homo sapiens GN=INTS3 PE=1 SV=1	S(995)	Q68E01	0.0538171	0.477832	0.365715	0.0064912	0.851172	0.0333389	0.844325	0.021924	TRUE
PG280871	sp|P33991|MCM4_HUMAN DNA replication licensing factor MCM4 OS=Homo sapiens GN=MCM4 PE=1 SV=5	S(31)	P33991	0.137354	0.432347	0.2491	0.0478613					FALSE
PG290387|PG292577	tr|A9Z1X7|A9Z1X7_HUMAN Serine/arginine repetitive matrix protein 1 OS=Homo sapiens GN=SRRM1 PE=1 SV=1	S(547)	A9Z1X7	0.0397063	0.530562	0.168438	0.165507	-0.16163	0.229503	-0.138888	0.255668	FALSE
PG271269	sp|Q09161|NCBP1_HUMAN Nuclear cap-binding protein subunit 1 OS=Homo sapiens GN=NCBP1 PE=1 SV=1	S(7)	Q09161	0.163786	0.271101	0.167441	0.115253	1.65195	0.00807227	1.30641	0.00702127	TRUE
PG270860	sp|Q8TDZ2-4|MICA1_HUMAN Isoform 4 of [F-actin]-methionine sulfoxide oxidase MICAL1 OS=Homo sapiens GN=MICAL1	S(829)	Q8TDZ2-4	0.263696	0.225523	0.136691	0.13239					FALSE
PG273198	sp|Q9UQ35|SRRM2_HUMAN Serine/arginine repetitive matrix protein 2 OS=Homo sapiens GN=SRRM2 PE=1 SV=2	T(983);S(988);S(990)	Q9UQ35	0.000780555	0.599802	0.227605	0.0443003					FALSE
PG273082	sp|O94804|STK10_HUMAN Serine/threonine-protein kinase 10 OS=Homo sapiens GN=STK10 PE=1 SV=1	S(438)	O94804	-0.123379	0.421309	-0.132895	0.218596	-0.269813	0.157041	-0.498055	0.0464965	FALSE
PG283527	sp|Q9NWH9|SLTM_HUMAN SAFB-like transcription modulator OS=Homo sapiens GN=SLTM PE=1 SV=2	S(551);S(553)	Q9NWH9	0.0637943	0.487772	-0.0967284	0.24175			0.235622	0.133798	FALSE
PG269614	sp|Q14103-4|HNRPD_HUMAN Isoform 4 of Heterogeneous nuclear ribonucleoprotein D0 OS=Homo sapiens GN=HNRNPD	S(275)	Q14103-4	0.605198	0.0320816	-0.136753	0.16858	0.57126	0.101759	-0.0265679	0.359191	TRUE
PG284634	sp|Q92610|ZN592_HUMAN Zinc finger protein 592 OS=Homo sapiens GN=ZNF592 PE=1 SV=2	S(348)	Q92610	0.0516365	0.502702	0.0749165	0.265574			-0.128145	0.25147	FALSE
PG283803	tr|K7ER00|K7ER00_HUMAN Phenylalanine--tRNA ligase alpha subunit OS=Homo sapiens GN=FARSA PE=1 SV=1	S(341)	K7ER00	-0.276479	0.10829	-0.590095	0.00353445			-0.362399	0.053992	TRUE
PG278586	sp|O60825|F262_HUMAN 6-phosphofructo-2-kinase/fructose-2;6-bisphosphatase 2 OS=Homo sapiens GN=PFKFB2 PE=1 SV=2	S(483);S(493)	O60825	0.157439	0.276176	0.24042	0.0543398					FALSE
PG275663|PG275664	sp|Q9Y2D5|AKAP2_HUMAN A-kinase anchor protein 2 OS=Homo sapiens GN=AKAP2 PE=1 SV=3	S(135)	Q9Y2D5	-0.100534	0.412403	0.239409	0.0379391	1.17972	0.0170087	0.811635	0.0419534	TRUE
PG276835	sp|O75909|CCNK_HUMAN Cyclin-K OS=Homo sapiens GN=CCNK PE=1 SV=2	S(340)	O75909	0.212192	0.266736	0.0821715	0.260441	0.00688455	0.49218	-0.187021	0.140814	FALSE
PG276979|PG276980	sp|Q9NYV4|CDK12_HUMAN Cyclin-dependent kinase 12 OS=Homo sapiens GN=CDK12 PE=1 SV=2	S(332);S(334)	Q9NYV4	0.0913949	0.492399	0.283977	0.0750749			-0.0503871	0.323086	FALSE
PG286322	tr|A0A0A0MTR7|A0A0A0MTR7_HUMAN E3 ubiquitin-protein ligase RNF213 OS=Homo sapiens GN=RNF213 PE=1 SV=1	S(88)	A0A0A0MTR7	0.281493	0.157739	-0.389054	0.0181902					FALSE
PG272021	sp|P48634|PRC2A_HUMAN Protein PRRC2A OS=Homo sapiens GN=PRRC2A PE=1 SV=3	S(920)	P48634	-0.901498	0.00385399	-1.62994	3.96816e-05					TRUE
PG282307	sp|Q8WWY3|PRP31_HUMAN U4/U6 small nuclear ribonucleoprotein Prp31 OS=Homo sapiens GN=PRPF31 PE=1 SV=2	S(439);T(440)	Q8WWY3	0.23547	0.343901	0.618629	0.00521413			-0.368606	0.0912029	TRUE
PG278693|PG278695	sp|P18858|DNLI1_HUMAN DNA ligase 1 OS=Homo sapiens GN=LIG1 PE=1 SV=1	S(141)	P18858	0.163936	0.190006	-0.208495	0.0404465	-0.303411	0.116092	-0.452354	0.045977	FALSE
PG283036	tr|F8VX04|F8VX04_HUMAN Sodium-coupled neutral amino acid transporter 1 OS=Homo sapiens GN=SLC38A1 PE=1 SV=1	S(49);S(52)	F8VX04	-0.130558	0.40492	-0.389376	0.00819412					FALSE
PG273198	sp|Q9UQ35|SRRM2_HUMAN Serine/arginine repetitive matrix protein 2 OS=Homo sapiens GN=SRRM2 PE=1 SV=2	S(1822);S(1824)	Q9UQ35	0.253364	0.0901126	-0.0168963	0.377153					FALSE
PG290387|PG292577	tr|A9Z1X7|A9Z1X7_HUMAN Serine/arginine repetitive matrix protein 1 OS=Homo sapiens GN=SRRM1 PE=1 SV=1	S(655)	A9Z1X7	0.137637	0.443572	-0.0476252	0.349429			1.20583	0.011012	TRUE
PG273198	sp|Q9UQ35|SRRM2_HUMAN Serine/arginine repetitive matrix protein 2 OS=Homo sapiens GN=SRRM2 PE=1 SV=2	S(778);S(780)	Q9UQ35	0.350413	0.0571901	-0.362769	0.0150445	-0.522735	0.0976519	-0.452687	0.0452021	FALSE
PG282198	sp|Q9H307|PININ_HUMAN Pinin OS=Homo sapiens GN=PNN PE=1 SV=4	S(100)	Q9H307	0.469948	0.122191	0.414673	0.0416376	-0.0452754	0.453014	-0.0943009	0.266881	FALSE
PG270845	sp|Q14149|MORC3_HUMAN MORC family CW-type zinc finger protein 3 OS=Homo sapiens GN=MORC3 PE=1 SV=3	S(546);T(547)	Q14149	-0.673536	0.0275602	-1.11332	0.000265856					TRUE
PG276413	sp|Q8WWM7|ATX2L_HUMAN Ataxin-2-like protein OS=Homo sapiens GN=ATXN2L PE=1 SV=2	S(424)	Q8WWM7	-0.142741	0.603079	-0.0600634	0.353782	0.250571	0.137735	0.550539	0.0851163	FALSE
PG284466	sp|Q5T200|ZC3HD_HUMAN Zinc finger CCCH domain-containing protein 13 OS=Homo sapiens GN=ZC3H13 PE=1 SV=1	S(1230);S(1232)	Q5T200	-0.718313	0.00717959	-0.306047	0.0244972					TRUE
PG283623	sp|Q01130|SRSF2_HUMAN Serine/arginine-rich splicing factor 2 OS=Homo sapiens GN=SRSF2 PE=1 SV=4	S(101)	Q01130	0.177645	0.387381	-1.03075	0.00204915	-0.78706	0.0144432	-0.510803	0.0292022	TRUE
PG269645	sp|P23588-2|IF4B_HUMAN Isoform 2 of Eukaryotic translation initiation factor 4B OS=Homo sapiens GN=EIF4B	S(386)	P23588-2	0.288802	0.223598	0.757146	0.00895336					TRUE
PG273179	sp|Q96I25|SPF45_HUMAN Splicing factor 45 OS=Homo sapiens GN=RBM17 PE=1 SV=1	S(155)	Q96I25	0.275532	0.0694843	0.307121	0.0137324	0.134883	0.280066	-0.156225	0.208322	FALSE
PG273198	sp|Q9UQ35|SRRM2_HUMAN Serine/arginine repetitive matrix protein 2 OS=Homo sapiens GN=SRRM2 PE=1 SV=2	S(820)	Q9UQ35	0.341399	0.0655482	0.0170172	0.40701					FALSE
PG278254	sp|Q9Y6G9|DC1L1_HUMAN Cytoplasmic dynein 1 light intermediate chain 1 OS=Homo sapiens GN=DYNC1LI1 PE=1 SV=3	S(207)	Q9Y6G9	-0.0105753	0.581446	0.0480508	0.308079	-0.258354	0.181891	-0.233039	0.111322	FALSE
PG281576	sp|Q7Z417|NUFP2_HUMAN Nuclear fragile X mental retardation-interacting protein 2 OS=Homo sapiens GN=NUFIP2 PE=1 SV=1	S(112)	Q7Z417	-0.261778	0.105541	-0.664031	0.000841728					TRUE
PG281119	sp|Q14680|MELK_HUMAN Maternal embryonic leucine zipper kinase OS=Homo sapiens GN=MELK PE=1 SV=3	S(529)	Q14680	0.0326072	0.551916	-0.0216414	0.403611					FALSE
PG278943	sp|Q9H4E7|DEFI6_HUMAN Differentially expressed in FDCP 6 homolog OS=Homo sapiens GN=DEF6 PE=1 SV=1	S(590);S(600)	Q9H4E7	-0.0667195	0.488885	-0.474636	0.0053584					FALSE
PG275681	sp|Q9NQW6|ANLN_HUMAN Anillin OS=Homo sapiens GN=ANLN PE=1 SV=2	S(65)	Q9NQW6	-0.0614253	0.448324	0.0655488	0.238932	1.45865	0.0157948	1.42636	0.0106622	TRUE
PG279977	sp|Q92538-2|GBF1_HUMAN Isoform 2 of Golgi-specific brefeldin A-resistance guanine nucleotide exchange factor 1 OS=Homo sapiens GN=GBF1	S(1319)	Q92538-2	0.0417359	0.5493	0.299305	0.0181802			-0.473842	0.0289145	FALSE
PG278342	sp|Q9H501|ESF1_HUMAN ESF1 homolog OS=Homo sapiens GN=ESF1 PE=1 SV=1	S(198)	Q9H501	0.0914891	0.388771	0.399758	0.00388627			-0.0671377	0.29455	FALSE
PG269684|PG285143	sp|Q13422|IKZF1_HUMAN DNA-binding protein Ikaros OS=Homo sapiens GN=IKZF1 PE=1 SV=1	S(445)	Q13422	-0.430467	0.0220587	-0.121044	0.136784	-0.0177892	0.496718	-0.167952	0.285413	FALSE
PG278155	sp|Q9NR30|DDX21_HUMAN Nucleolar RNA helicase 2 OS=Homo sapiens GN=DDX21 PE=1 SV=5	S(121)	Q9NR30	0.160319	0.367115	0.127994	0.235908	0.0929235	0.445359	-0.239441	0.195897	FALSE
PG292880|PG289350	tr|A0A1B0GTN9|A0A1B0GTN9_HUMAN Pleckstrin homology domain-containing family A member 7 (Fragment) OS=Homo sapiens GN=PLEKHA7 PE=1 SV=1	T(901)	A0A1B0GTN9	0.0777804	0.422771	0.211463	0.0533975					FALSE
PG284613	sp|O95365|ZBT7A_HUMAN Zinc finger and BTB domain-containing protein 7A OS=Homo sapiens GN=ZBTB7A PE=1 SV=1	S(549)	O95365	0.0944716	0.424596	0.0415614	0.334174	-0.0465302	0.434158	-0.151269	0.212328	FALSE
PG272747	tr|A0A1B0GUI1|A0A1B0GUI1_HUMAN Ral GTPase-activating protein subunit alpha-1 OS=Homo sapiens GN=RALGAPA1 PE=1 SV=1	S(797)	A0A1B0GUI1	0.116136	0.301851	0.147586	0.108183	-0.424861	0.138949	-0.0676025	0.312772	FALSE
PG279025	sp|Q96KC8|DNJC1_HUMAN DnaJ homolog subfamily C member 1 OS=Homo sapiens GN=DNAJC1 PE=1 SV=1	S(479);S(480)	Q96KC8	0.155133	0.253882	-0.0587834	0.296719			-0.304011	0.155512	FALSE
PG274227	sp|Q13595|TRA2A_HUMAN Transformer-2 protein homolog alpha OS=Homo sapiens GN=TRA2A PE=1 SV=1	S(236)	Q13595	-1.1151	0.0153645	-1.24176	0.00141222	-0.333739	0.103817			TRUE
PG276282	sp|O14497|ARI1A_HUMAN AT-rich interactive domain-containing protein 1A OS=Homo sapiens GN=ARID1A PE=1 SV=3	S(696)	O14497	-0.195865	0.268956	0.0352981	0.352936	-0.179629	0.272728			FALSE
PG275186|PG292489	sp|Q14738|2A5D_HUMAN Serine/threonine-protein phosphatase 2A 56 kDa regulatory subunit delta isoform OS=Homo sapiens GN=PPP2R5D PE=1 SV=1	S(89);S(90)	Q14738	-0.489785	0.0265846	-1.80315	2.79615e-05					TRUE
PG280808	sp|Q3KQU3|MA7D1_HUMAN MAP7 domain-containing protein 1 OS=Homo sapiens GN=MAP7D1 PE=1 SV=1	S(116);S(125)	Q3KQU3	0.314743	0.0978513	0.391004	0.0149946	-0.0714424	0.432345	-0.0222963	0.36592	FALSE
PG274411	sp|Q9Y2W1|TR150_HUMAN Thyroid hormone receptor-associated protein 3 OS=Homo sapiens GN=THRAP3 PE=1 SV=2	S(406);S(408)	Q9Y2W1	-0.0853146	0.429263	-0.0555967	0.311663					FALSE
PG272928	sp|Q5JTH9|RRP12_HUMAN RRP12-like protein OS=Homo sapiens GN=RRP12 PE=1 SV=2	S(1284)	Q5JTH9	-0.930256	0.00505427	-1.75083	2.97886e-05			1.14634	0.00811871	TRUE
PG272021	sp|P48634|PRC2A_HUMAN Protein PRRC2A OS=Homo sapiens GN=PRRC2A PE=1 SV=3	S(342);S(350)	P48634	0.00619075	0.601098	0.0500579	0.311848	-0.0817873	0.383819	0.0234394	0.363722	FALSE
PG270379	sp|Q07866-4|KLC1_HUMAN Isoform J of Kinesin light chain 1 OS=Homo sapiens GN=KLC1	S(600)	Q07866-4	0.0552619	0.503772	0.0600324	0.339503	-0.491542	0.0408335	-0.178259	0.166847	FALSE
PG279391	sp|P24534|EF1B_HUMAN Elongation factor 1-beta OS=Homo sapiens GN=EEF1B2 PE=1 SV=3	S(128)	P24534	0.119352	0.457599	-0.830665	0.000488358					TRUE
PG281700	sp|P08559-4|ODPA_HUMAN Isoform 4 of Pyruvate dehydrogenase E1 component subunit alpha; somatic form; mitochondrial OS=Homo sapiens GN=PDHA1	S(331);S(338)	P08559-4	-0.338681	0.0861642	0.483823	0.00441647	0.320323	0.210295	0.0966064	0.256357	FALSE
PG269873	sp|A1L0T0|ILVBL_HUMAN Acetolactate synthase-like protein OS=Homo sapiens GN=ILVBL PE=1 SV=2	S(178)	A1L0T0	-0.377462	0.0591267	-0.59017	0.00135845					TRUE
PG278920	sp|Q9NPI6|DCP1A_HUMAN mRNA-decapping enzyme 1A OS=Homo sapiens GN=DCP1A PE=1 SV=2	S(525)	Q9NPI6	0.374664	0.0345063	0.292544	0.0146587	-0.218178	0.2357	0.165691	0.19938	FALSE
PG285735|PG295074|PG295365	tr|E7ESS2|E7ESS2_HUMAN Mitogen-activated protein kinase kinase kinase kinase 4 OS=Homo sapiens GN=MAP4K4 PE=1 SV=3	S(886);S(889)	E7ESS2	-0.704274	0.0144309	1.5179	8.8831e-05					TRUE
PG281578	sp|Q14980|NUMA1_HUMAN Nuclear mitotic apparatus protein 1 OS=Homo sapiens GN=NUMA1 PE=1 SV=2	S(1757)	Q14980	-0.0602529	0.525859	0.0293603	0.382838	-0.318163	0.134982	-0.34362	0.0599851	FALSE
PG276996	sp|Q13185|CBX3_HUMAN Chromobox protein homolog 3 OS=Homo sapiens GN=CBX3 PE=1 SV=4	S(176)	Q13185	0.0200972	0.555615	-0.095342	0.233677	-0.268034	0.151829	-0.46297	0.0382343	FALSE
PG271730	sp|Q13951-2|PEBB_HUMAN Isoform 2 of Core-binding factor subunit beta OS=Homo sapiens GN=CBFB	S(173)	Q13951-2	0.249082	0.0993572	0.383865	0.00486374	-0.312689	0.11674	-0.355545	0.0618149	FALSE
PG295064	tr|M0QYC1|M0QYC1_HUMAN Rho guanine nucleotide exchange factor 1 (Fragment) OS=Homo sapiens GN=ARHGEF1 PE=1 SV=1	S(86);S(90)	M0QYC1	0.306828	0.0606032	-0.743365	0.000351839	0.052432	0.467165			TRUE
PG274291	sp|Q14669-3|TRIPC_HUMAN Isoform 3 of E3 ubiquitin-protein ligase TRIP12 OS=Homo sapiens GN=TRIP12	S(119)	Q14669-3	0.130965	0.405309	0.204027	0.133775					FALSE
PG287234	tr|A8MXP9|A8MXP9_HUMAN Matrin-3 OS=Homo sapiens GN=MATR3 PE=1 SV=1	T(150)	A8MXP9	-1.24525	0.0510106	-2.47674	0.000764196					TRUE
PG276996	sp|Q13185|CBX3_HUMAN Chromobox protein homolog 3 OS=Homo sapiens GN=CBX3 PE=1 SV=4	S(93);S(95);S(97)	Q13185	0.159558	0.188916	0.0930447	0.260847					FALSE
PG274412	sp|Q15629|TRAM1_HUMAN Translocating chain-associated membrane protein 1 OS=Homo sapiens GN=TRAM1 PE=1 SV=3	S(365)	Q15629	0.133711	0.431824	-0.0313663	0.403184	-0.466196	0.172255	-0.365618	0.0591411	FALSE
PG282388	sp|O60664|PLIN3_HUMAN Perilipin-3 OS=Homo sapiens GN=PLIN3 PE=1 SV=3	S(241)	O60664	-0.65197	0.033031	-0.37027	0.0320062					TRUE
PG283215	sp|O75533|SF3B1_HUMAN Splicing factor 3B subunit 1 OS=Homo sapiens GN=SF3B1 PE=1 SV=3	T(235)	O75533	0.493432	0.0161466	0.70547	0.000534206	0.143158	0.26226	0.0616591	0.325716	TRUE
PG276481	sp|Q9NRL2|BAZ1A_HUMAN Bromodomain adjacent to zinc finger domain protein 1A OS=Homo sapiens GN=BAZ1A PE=1 SV=2	S(1413);S(1417)	Q9NRL2	0.0841031	0.420358	0.492336	0.00308015	-0.0257487	0.466005	-0.0313925	0.35112	FALSE
PG275098	sp|O43709|WBS22_HUMAN Probable 18S rRNA (guanine-N(7))-methyltransferase OS=Homo sapiens GN=WBSCR22 PE=1 SV=2	S(240)	O43709	0.237164	0.289296	-0.0191174	0.394464			0.57843	0.045218	FALSE
PG270972	sp|Q96T58|MINT_HUMAN Msx2-interacting protein OS=Homo sapiens GN=SPEN PE=1 SV=1	S(2101)	Q96T58	-0.137757	0.416657	0.0455415	0.350068	-0.216971	0.17554	-0.049509	0.340727	FALSE
PG273690	sp|Q15185|TEBP_HUMAN Prostaglandin E synthase 3 OS=Homo sapiens GN=PTGES3 PE=1 SV=1	S(113)	Q15185	-0.407796	0.252595	-0.29693	0.160045	-0.288079	0.174807	-0.372624	0.0652993	FALSE
PG284466	sp|Q5T200|ZC3HD_HUMAN Zinc finger CCCH domain-containing protein 13 OS=Homo sapiens GN=ZC3H13 PE=1 SV=1	S(207);S(209)	Q5T200	0.0777269	0.477699	0.324718	0.00968899	0.999252	0.0500073	0.270634	0.0831384	TRUE
PG279523	sp|Q6P1L5|F117B_HUMAN Protein FAM117B OS=Homo sapiens GN=FAM117B PE=1 SV=2	S(273)	Q6P1L5	0.10154	0.427337	0.148704	0.134927					FALSE
PG283345	sp|O43166|SI1L1_HUMAN Signal-induced proliferation-associated 1-like protein 1 OS=Homo sapiens GN=SIPA1L1 PE=1 SV=4	S(1585)	O43166	0.0208789	0.553904	-0.00683892	0.404935					FALSE
PG275160	sp|Q15027|ACAP1_HUMAN Arf-GAP with coiled-coil; ANK repeat and PH domain-containing protein 1 OS=Homo sapiens GN=ACAP1 PE=1 SV=1	T(739)	Q15027	0.381911	0.109392	1.75729	3.96749e-05	-0.0672215	0.413403	0.343546	0.0697193	TRUE
PG272326	sp|Q9H6Z4-2|RANB3_HUMAN Isoform 2 of Ran-binding protein 3 OS=Homo sapiens GN=RANBP3	S(126)	Q9H6Z4-2	-0.0328753	0.5493	0.0643374	0.299203	-0.147805	0.266698			FALSE
PG287041	tr|J3KTL2|J3KTL2_HUMAN Serine/arginine-rich-splicing factor 1 OS=Homo sapiens GN=SRSF1 PE=1 SV=1	S(234);Y(237)	J3KTL2	-0.0658031	0.444474	-0.0625484	0.248018					FALSE
PG278362	sp|Q8WYP5-2|ELYS_HUMAN Isoform 2 of Protein ELYS OS=Homo sapiens GN=AHCTF1	S(1257)	Q8WYP5-2	0.0763962	0.500701	0.409264	0.0441588			-0.0539419	0.321696	FALSE
PG281452	sp|Q8N1F7|NUP93_HUMAN Nuclear pore complex protein Nup93 OS=Homo sapiens GN=NUP93 PE=1 SV=2	S(767)	Q8N1F7	-0.0739324	0.448791	-0.129893	0.155314	0.275172	0.121256	0.441004	0.0453883	FALSE
PG270240	sp|Q96AT1|K1143_HUMAN Uncharacterized protein KIAA1143 OS=Homo sapiens GN=KIAA1143 PE=1 SV=2	S(50)	Q96AT1	0.0945283	0.396524	0.0653297	0.283879	-0.177019	0.259886	-0.348441	0.062272	FALSE
PG272401	sp|Q8NDT2|RB15B_HUMAN Putative RNA-binding protein 15B OS=Homo sapiens GN=RBM15B PE=1 SV=3	S(562)	Q8NDT2	-0.607145	0.00618911	-0.882197	0.000534273	-0.21878	0.222982	-0.5457	0.0674342	TRUE
PG280808	sp|Q3KQU3|MA7D1_HUMAN MAP7 domain-containing protein 1 OS=Homo sapiens GN=MAP7D1 PE=1 SV=1	S(399)	Q3KQU3	-0.134647	0.371393	0.734569	0.00108363	0.492034	0.0532476	0.778904	0.00944463	TRUE
PG281879	sp|Q9BVI0|PHF20_HUMAN PHD finger protein 20 OS=Homo sapiens GN=PHF20 PE=1 SV=2	S(159)	Q9BVI0	0.0177059	0.564038	0.17498	0.077813	0.884489	0.0987104	0.945768	0.00778294	TRUE
PG283685	sp|Q13243|SRSF5_HUMAN Serine/arginine-rich splicing factor 5 OS=Homo sapiens GN=SRSF5 PE=1 SV=1	S(86)	Q13243	-0.248443	0.110123	0.182779	0.0763329					FALSE
PG269684|PG285143	sp|Q13422|IKZF1_HUMAN DNA-binding protein Ikaros OS=Homo sapiens GN=IKZF1 PE=1 SV=1	S(442)	Q13422	-0.18406	0.248929	-0.47748	0.00343539	-0.358386	0.149566	-0.698837	0.0253623	TRUE
PG273650	sp|Q01664|TFAP4_HUMAN Transcription factor AP-4 OS=Homo sapiens GN=TFAP4 PE=1 SV=2	S(124)	Q01664	0.0490682	0.476105	0.119854	0.122298	-0.315935	0.103615	-0.232891	0.111492	FALSE
PG282886	sp|P62857|RS28_HUMAN 40S ribosomal protein S28 OS=Homo sapiens GN=RPS28 PE=1 SV=1	S(23)	P62857	-0.110958	0.454791	0.110342	0.367633					FALSE
PG281278	sp|Q9NXC5|MIO_HUMAN WD repeat-containing protein mio OS=Homo sapiens GN=MIOS PE=1 SV=2	S(766)	Q9NXC5	0.0635454	0.521095	0.154463	0.120698	-0.497597	0.0413964	-0.300408	0.0699365	FALSE
PG270328	sp|Q4G0J3-3|LARP7_HUMAN Isoform 3 of La-related protein 7 OS=Homo sapiens GN=LARP7	S(268)	Q4G0J3-3	0.204851	0.161582	0.452216	0.00462268	0.298084	0.162765	0.138543	0.307994	FALSE
PG280653	sp|Q66K74|MAP1S_HUMAN Microtubule-associated protein 1S OS=Homo sapiens GN=MAP1S PE=1 SV=2	S(657)	Q66K74	-0.0887225	0.465031	0.0783169	0.287662	-0.105336	0.317897	-0.256581	0.0956343	FALSE
PG270804	sp|Q9NYL2|MLTK_HUMAN Mitogen-activated protein kinase kinase kinase MLT OS=Homo sapiens GN=ZAK PE=1 SV=3	S(637)	Q9NYL2	0.0700531	0.447438	0.197648	0.0486323	-0.0907229	0.339357	-0.0726196	0.286444	FALSE
PG279341	sp|Q9GZT9|EGLN1_HUMAN Egl nine homolog 1 OS=Homo sapiens GN=EGLN1 PE=1 SV=1	S(125)	Q9GZT9	-0.0878323	0.457473	0.193002	0.104829	-0.0555279	0.468289	-0.14494	0.245651	FALSE
PG277067	sp|P50750-2|CDK9_HUMAN Isoform 2 of Cyclin-dependent kinase 9 OS=Homo sapiens GN=CDK9	S(464)	P50750-2	-0.708337	0.00785128	-0.790182	0.000304749	0.16959	0.284221	0.325843	0.0699537	TRUE
PG276996	sp|Q13185|CBX3_HUMAN Chromobox protein homolog 3 OS=Homo sapiens GN=CBX3 PE=1 SV=4	S(93)	Q13185	0.145912	0.387698	0.396942	0.0169332	1.05441	0.0185369	0.700817	0.0182808	TRUE
PG280660	sp|Q9BQG0-2|MBB1A_HUMAN Isoform 2 of Myb-binding protein 1A OS=Homo sapiens GN=MYBBP1A	S(1241)	Q9BQG0-2	0.0997217	0.432338	0.482012	0.00900644	-0.131039	0.323684	0.263248	0.120628	FALSE
PG271213	tr|M0R0P8|M0R0P8_HUMAN Unconventional myosin-IXb OS=Homo sapiens GN=MYO9B PE=1 SV=1	S(1290)	M0R0P8	0.555911	0.150811	0.269147	0.180752					FALSE
PG278549	sp|Q9UI08-2|EVL_HUMAN Isoform 1 of Ena/VASP-like protein OS=Homo sapiens GN=EVL	S(351)	Q9UI08-2	0.273842	0.0837483	0.691744	0.000375542	-0.0989054	0.38954	0.0698768	0.372067	TRUE
PG273198	sp|Q9UQ35|SRRM2_HUMAN Serine/arginine repetitive matrix protein 2 OS=Homo sapiens GN=SRRM2 PE=1 SV=2	S(2694)	Q9UQ35	0.749845	0.00275436	1.39016	2.24358e-05	0.287968	0.120958	0.678173	0.0124836	TRUE
PG278056	sp|Q6PD62|CTR9_HUMAN RNA polymerase-associated protein CTR9 homolog OS=Homo sapiens GN=CTR9 PE=1 SV=1	S(970)	Q6PD62	0.233149	0.191001	0.305349	0.0242099	-0.104999	0.393921	-0.0318855	0.363914	FALSE
PG281843	sp|Q8IZ21-3|PHAR4_HUMAN Isoform 3 of Phosphatase and actin regulator 4 OS=Homo sapiens GN=PHACTR4	S(102)	Q8IZ21-3	-0.213591	0.16054	-0.0658765	0.270268	-0.236818	0.196212	-0.430749	0.0344755	FALSE
PG271465	sp|Q76FK4-2|NOL8_HUMAN Isoform 2 of Nucleolar protein 8 OS=Homo sapiens GN=NOL8	S(592)	Q76FK4-2	0.171185	0.2662	0.324929	0.0317843	1.19565	0.0248939	1.33458	0.0197018	TRUE
PG270590	tr|B4DTS2|B4DTS2_HUMAN Serine/threonine-protein kinase OS=Homo sapiens GN=PRKD2 PE=1 SV=1	S(396)	B4DTS2	0.125351	0.328705	-0.0419251	0.326793					FALSE
PG295064	tr|M0QYC1|M0QYC1_HUMAN Rho guanine nucleotide exchange factor 1 (Fragment) OS=Homo sapiens GN=ARHGEF1 PE=1 SV=1	T(132)	M0QYC1	0.0431601	0.538265	-0.00707593	0.402081	-0.227621	0.184423	-0.393868	0.043888	FALSE
PG272292	sp|Q96T37|RBM15_HUMAN Putative RNA-binding protein 15 OS=Homo sapiens GN=RBM15 PE=1 SV=2	S(722);S(724)	Q96T37	0.00705409	0.591014	-0.313548	0.0107175					FALSE
PG282595	sp|P22626|ROA2_HUMAN Heterogeneous nuclear ribonucleoproteins A2/B1 OS=Homo sapiens GN=HNRNPA2B1 PE=1 SV=2	S(236)	P22626	-0.408385	0.132509	-1.10166	0.000302205	1.20019	0.0157948			TRUE
PG273017	sp|O00193|SMAP_HUMAN Small acidic protein OS=Homo sapiens GN=SMAP PE=1 SV=1	S(17)	O00193	0.0561951	0.497772	0.0270622	0.3583	0.196389	0.298879	-0.255121	0.11719	FALSE
PG273198	sp|Q9UQ35|SRRM2_HUMAN Serine/arginine repetitive matrix protein 2 OS=Homo sapiens GN=SRRM2 PE=1 SV=2	S(1443);S(1444)	Q9UQ35	-0.168022	0.310882	-0.0204294	0.391346			0.67299	0.0273878	TRUE
PG273779	sp|P37802-2|TAGL2_HUMAN Isoform 2 of Transgelin-2 OS=Homo sapiens GN=TAGLN2	S(184)	P37802-2	-0.61519	0.00999851	2.18489	1.26186e-05					TRUE
PG270486	sp|Q8NC56|LEMD2_HUMAN LEM domain-containing protein 2 OS=Homo sapiens GN=LEMD2 PE=1 SV=1	S(499)	Q8NC56	0.0763303	0.451703	-0.253904	0.0734023					FALSE
PG269436	sp|Q8NCD3|HJURP_HUMAN Holliday junction recognition protein OS=Homo sapiens GN=HJURP PE=1 SV=2	S(448)	Q8NCD3	0.111466	0.302482	0.316833	0.00888637	0.272149	0.207074	0.180948	0.181627	FALSE
PG277467	sp|Q12834|CDC20_HUMAN Cell division cycle protein 20 homolog OS=Homo sapiens GN=CDC20 PE=1 SV=2	S(41)	Q12834	0.0263966	0.602397	0.772213	0.000435268	0.172084	0.224756	0.526066	0.0240108	TRUE
PG278855	sp|Q13268-2|DHRS2_HUMAN Isoform 2 of Dehydrogenase/reductase SDR family member 2; mitochondrial OS=Homo sapiens GN=DHRS2	S(245)	Q13268-2	0.0763788	0.409317	0.0808289	0.238932					FALSE
PG281762	sp|Q6IN85|P4R3A_HUMAN Serine/threonine-protein phosphatase 4 regulatory subunit 3A OS=Homo sapiens GN=PPP4R3A PE=1 SV=1	S(741)	Q6IN85	0.0232034	0.558369	0.429845	0.0436699	-0.171974	0.372686	0.220408	0.209571	FALSE
PG278135	sp|Q9BV73|CP250_HUMAN Centrosome-associated protein CEP250 OS=Homo sapiens GN=CEP250 PE=1 SV=2	S(2322)	Q9BV73	-0.139805	0.322168	-0.48523	0.00337188					FALSE
PG271659	sp|P49585|PCY1A_HUMAN Choline-phosphate cytidylyltransferase A OS=Homo sapiens GN=PCYT1A PE=1 SV=2	S(331)	P49585	-0.177654	0.256367	0.534597	0.00359938	-0.478945	0.0440888			FALSE
PG279702|PG289064	sp|P85037|FOXK1_HUMAN Forkhead box protein K1 OS=Homo sapiens GN=FOXK1 PE=1 SV=1	S(213);S(223)	P85037	-0.0528715	0.503664	0.442222	0.00560807			-0.301466	0.0831817	FALSE
PG282683	sp|P09651|ROA1_HUMAN Heterogeneous nuclear ribonucleoprotein A1 OS=Homo sapiens GN=HNRNPA1 PE=1 SV=5	S(199)	P09651	-0.31194	0.160443	0.548713	0.00482316					FALSE
PG273198	sp|Q9UQ35|SRRM2_HUMAN Serine/arginine repetitive matrix protein 2 OS=Homo sapiens GN=SRRM2 PE=1 SV=2	S(1424)	Q9UQ35	-0.162627	0.300391	-0.0473238	0.342395					FALSE
PG273246	sp|Q15637-5|SF01_HUMAN Isoform 5 of Splicing factor 1 OS=Homo sapiens GN=SF1	S(205);S(207)	Q15637-5	-0.0300012	0.552396	0.185656	0.125979	-0.248084	0.252045	-0.491515	0.0437296	FALSE
PG271183	sp|P10242-4|MYB_HUMAN Isoform 4 of Transcriptional activator Myb OS=Homo sapiens GN=MYB	S(653)	P10242-4	0.197756	0.238736	0.0333722	0.356335	-0.174829	0.473385	-0.461858	0.0289145	FALSE
PG271982	sp|Q9BVG9|PTSS2_HUMAN Phosphatidylserine synthase 2 OS=Homo sapiens GN=PTDSS2 PE=1 SV=1	S(16)	Q9BVG9	0.20141	0.272564	-0.646726	0.00534567	-0.030623	0.462246	-0.226653	0.11081	TRUE
PG277028	sp|Q96GN5|CDA7L_HUMAN Cell division cycle-associated 7-like protein OS=Homo sapiens GN=CDCA7L PE=1 SV=2	S(138)	Q96GN5	-0.373317	0.0540771	-0.994255	0.000386015					TRUE
PG273198	sp|Q9UQ35|SRRM2_HUMAN Serine/arginine repetitive matrix protein 2 OS=Homo sapiens GN=SRRM2 PE=1 SV=2	S(2100);S(2102);T(2104)	Q9UQ35	0.0594721	0.476105	0.288608	0.0202912					FALSE
PG273042	sp|Q01082|SPTB2_HUMAN Spectrin beta chain; non-erythrocytic 1 OS=Homo sapiens GN=SPTBN1 PE=1 SV=2	S(2161);S(2165)	Q01082	0.266475	0.1062	1.27175	9.13137e-05	0.124967	0.284873			TRUE
PG278367	sp|Q03111|ENL_HUMAN Protein ENL OS=Homo sapiens GN=MLLT1 PE=1 SV=2	S(478)	Q03111	0.0356083	0.564038	0.072043	0.263838					FALSE
PG273333	sp|Q9H0E3-3|SP130_HUMAN Isoform 3 of Histone deacetylase complex subunit SAP130 OS=Homo sapiens GN=SAP130	S(709)	Q9H0E3-3	0.0613855	0.520165	0.269241	0.0442997			0.989424	0.00890661	TRUE
PG275167|PG293899	sp|Q9UKV3-5|ACINU_HUMAN Isoform 4 of Apoptotic chromatin condensation inducer in the nucleus OS=Homo sapiens GN=ACIN1	S(365)	Q9UKV3-5	0.0617865	0.495414	0.192749	0.153542	-0.211299	0.180064	-0.197809	0.140655	FALSE
PG284015	sp|Q9BZX2|UCK2_HUMAN Uridine-cytidine kinase 2 OS=Homo sapiens GN=UCK2 PE=1 SV=1	S(254)	Q9BZX2	0.0652189	0.43249	0.00654925	0.402761	0.947241	0.0556727	1.18819	0.00505386	TRUE
PG284337	sp|O95218-2|ZRAB2_HUMAN Isoform 2 of Zinc finger Ran-binding domain-containing protein 2 OS=Homo sapiens GN=ZRANB2	S(153)	O95218-2	0.0798091	0.511152	0.0455547	0.363208					FALSE
PG280908	sp|P49736|MCM2_HUMAN DNA replication licensing factor MCM2 OS=Homo sapiens GN=MCM2 PE=1 SV=4	S(27)	P49736	0.0155917	0.567309	0.270508	0.0177798	-0.206634	0.21306	0.0364702	0.359056	FALSE
PG271863	sp|O95453|PARN_HUMAN Poly(A)-specific ribonuclease PARN OS=Homo sapiens GN=PARN PE=1 SV=1	S(557)	O95453	-0.525978	0.0704059	-0.43465	0.0667226	-1.47656	0.0101925	-0.480389	0.0460873	TRUE
PG274094	sp|Q9UNS1|TIM_HUMAN Protein timeless homolog OS=Homo sapiens GN=TIMELESS PE=1 SV=2	S(1121)	Q9UNS1	0.243147	0.129606	0.197704	0.0715716	-0.0650129	0.413405	-0.271963	0.10063	FALSE
PG272104|PG272107	sp|O75475|PSIP1_HUMAN PC4 and SFRS1-interacting protein OS=Homo sapiens GN=PSIP1 PE=1 SV=1	T(141)	O75475	-0.0775288	0.515712	-0.27808	0.0837175			-0.479557	0.0538223	FALSE
PG290387	tr|A9Z1X7|A9Z1X7_HUMAN Serine/arginine repetitive matrix protein 1 OS=Homo sapiens GN=SRRM1 PE=1 SV=1	S(714);S(716)	A9Z1X7	0.0461865	0.529567	-0.369669	0.131346					FALSE
PG277751|PG277753	sp|O75122|CLAP2_HUMAN CLIP-associating protein 2 OS=Homo sapiens GN=CLASP2 PE=1 SV=2	S(455);S(459)	O75122	-0.158404	0.217944	-0.0598985	0.271721			0.212946	0.135063	FALSE
PG270320	sp|Q6PKG0|LARP1_HUMAN La-related protein 1 OS=Homo sapiens GN=LARP1 PE=1 SV=2	S(627)	Q6PKG0	0.0172596	0.578436	-0.0700327	0.292723	-0.309866	0.127437	-0.502041	0.0317341	FALSE
PG276278	tr|V9GYM8|V9GYM8_HUMAN Rho guanine nucleotide exchange factor 2 OS=Homo sapiens GN=ARHGEF2 PE=1 SV=1	S(219)	V9GYM8	-0.0910886	0.440407	-0.242562	0.0426425	0.660631	0.0474831	0.351428	0.0824109	TRUE
PG278943	sp|Q9H4E7|DEFI6_HUMAN Differentially expressed in FDCP 6 homolog OS=Homo sapiens GN=DEF6 PE=1 SV=1	T(595);S(597)	Q9H4E7	0.254212	0.169758	0.416945	0.0173693	0.0990164	0.352839			FALSE
PG273237	sp|Q96EA4|SPDLY_HUMAN Protein Spindly OS=Homo sapiens GN=SPDL1 PE=1 SV=2	S(555)	Q96EA4	0.0484612	0.511284	0.143737	0.219617					FALSE
PG272513	sp|Q14498|RBM39_HUMAN RNA-binding protein 39 OS=Homo sapiens GN=RBM39 PE=1 SV=2	S(117)	Q14498	0.403335	0.0694843	-0.128088	0.195334	-0.246376	0.252534	-0.844554	0.00777374	TRUE
PG292880|PG289350	tr|A0A1B0GTN9|A0A1B0GTN9_HUMAN Pleckstrin homology domain-containing family A member 7 (Fragment) OS=Homo sapiens GN=PLEKHA7 PE=1 SV=1	S(780);S(784)	A0A1B0GTN9	-0.0514061	0.500489	-0.0340793	0.346877			-0.211591	0.135882	FALSE
PG279460	sp|Q6P3S6|FBX42_HUMAN F-box only protein 42 OS=Homo sapiens GN=FBXO42 PE=1 SV=1	S(488)	Q6P3S6	-0.602215	0.0260816	-1.05525	0.000194816	-0.712959	0.0266581	-1.0867	0.00635051	TRUE
PG280766	sp|Q32MZ4-3|LRRF1_HUMAN Isoform 3 of Leucine-rich repeat flightless-interacting protein 1 OS=Homo sapiens GN=LRRFIP1	S(658)	Q32MZ4-3	-0.157922	0.328758	0.0277074	0.354152	-0.491772	0.0573754	-0.474244	0.0525773	FALSE
PG290387|PG292577	tr|A9Z1X7|A9Z1X7_HUMAN Serine/arginine repetitive matrix protein 1 OS=Homo sapiens GN=SRRM1 PE=1 SV=1	Y(605)	A9Z1X7	0.0619145	0.473765	0.167661	0.107957			-0.114616	0.279627	FALSE
PG273675	sp|Q92609-2|TBCD5_HUMAN Isoform 2 of TBC1 domain family member 5 OS=Homo sapiens GN=TBC1D5	S(522)	Q92609-2	-0.0664234	0.462535	0.92279	0.00012728					TRUE
PG274411	sp|Q9Y2W1|TR150_HUMAN Thyroid hormone receptor-associated protein 3 OS=Homo sapiens GN=THRAP3 PE=1 SV=2	S(119)	Q9Y2W1	-1.24744	0.0479916	-4.5631	0.00238483					TRUE
PG279192|PG279193	sp|P26358|DNMT1_HUMAN DNA (cytosine-5)-methyltransferase 1 OS=Homo sapiens GN=DNMT1 PE=1 SV=2	S(954)	P26358	0.00664062	0.571665	0.0390108	0.346877					FALSE
PG283188	sp|Q99590|SCAFB_HUMAN Protein SCAF11 OS=Homo sapiens GN=SCAF11 PE=1 SV=2	S(816)	Q99590	0.099211	0.379355	0.123249	0.141525	1.28776	0.0214418	1.08446	0.00911031	TRUE
PG278966	sp|Q3B7T1|EDRF1_HUMAN Erythroid differentiation-related factor 1 OS=Homo sapiens GN=EDRF1 PE=1 SV=1	S(782)	Q3B7T1	-0.301066	0.0700997	-0.769319	0.000653537					TRUE
PG280908	sp|P49736|MCM2_HUMAN DNA replication licensing factor MCM2 OS=Homo sapiens GN=MCM2 PE=1 SV=4	T(39)	P49736	0.000226937	0.600843	0.113511	0.178769					FALSE
PG274215	sp|O60784-2|TOM1_HUMAN Isoform 2 of Target of Myb protein 1 OS=Homo sapiens GN=TOM1	S(376)	O60784-2	-0.153015	0.253965	-0.674775	0.00184119					TRUE
PG278358	sp|Q14241|ELOA1_HUMAN Elongin-A OS=Homo sapiens GN=ELOA PE=1 SV=2	S(151)	Q14241	0.186929	0.275035	0.447603	0.021593			1.24774	0.014303	TRUE
PG273194	sp|P11831|SRF_HUMAN Serum response factor OS=Homo sapiens GN=SRF PE=1 SV=1	S(224)	P11831	0.074993	0.468025	0.153979	0.161711	-0.544826	0.0560367	-0.459195	0.0466353	FALSE
PG272401	sp|Q8NDT2|RB15B_HUMAN Putative RNA-binding protein 15B OS=Homo sapiens GN=RBM15B PE=1 SV=3	T(551)	Q8NDT2	0.177884	0.29695	-0.0403859	0.368151					FALSE
PG275049	sp|P08670|VIME_HUMAN Vimentin OS=Homo sapiens GN=VIM PE=1 SV=4	S(55)	P08670	0.173617	0.219878	0.326475	0.0264488			0.389942	0.0538747	FALSE
PG275050	sp|Q69YN4|VIR_HUMAN Protein virilizer homolog OS=Homo sapiens GN=KIAA1429 PE=1 SV=2	S(173)	Q69YN4	0.202992	0.191001	0.235256	0.0501961	-0.278525	0.126476	-0.459525	0.0327357	FALSE
PG277616	sp|Q9NZN8|CNOT2_HUMAN CCR4-NOT transcription complex subunit 2 OS=Homo sapiens GN=CNOT2 PE=1 SV=1	S(165)	Q9NZN8	0.133513	0.416603	0.654727	0.0219123	-0.197234	0.191048	-0.385649	0.0697193	TRUE
PG274300	tr|H0YBQ0|H0YBQ0_HUMAN Thioredoxin reductase 3 OS=Homo sapiens GN=TXNRD3 PE=1 SV=2	S(42)	H0YBQ0	-0.0403409	0.503565	-0.127608	0.136704					FALSE
PG276731	sp|Q9BRD0|BUD13_HUMAN BUD13 homolog OS=Homo sapiens GN=BUD13 PE=1 SV=1	S(222);S(226)	Q9BRD0	0.213232	0.110096	0.071463	0.272304	0.0477729	0.431676	-0.0741243	0.283354	FALSE
PG278833	sp|Q96N67|DOCK7_HUMAN Dedicator of cytokinesis protein 7 OS=Homo sapiens GN=DOCK7 PE=1 SV=4	S(432)	Q96N67	-0.187144	0.298469	0.292533	0.0490068	0.188139	0.228502	0.364086	0.0859238	FALSE
PG276426|PG276427	sp|Q9NYF8|BCLF1_HUMAN Bcl-2-associated transcription factor 1 OS=Homo sapiens GN=BCLAF1 PE=1 SV=2	S(690)	Q9NYF8	-0.320582	0.105384	0.608394	0.00483794	0.136544	0.265333	0.270798	0.0832484	TRUE
PG277751|PG277753	sp|O75122|CLAP2_HUMAN CLIP-associating protein 2 OS=Homo sapiens GN=CLASP2 PE=1 SV=2	S(360)	O75122	-0.4076	0.0220724	-0.465807	0.00293103	-0.66602	0.0376847			TRUE
PG269357	sp|Q9BW71|HIRP3_HUMAN HIRA-interacting protein 3 OS=Homo sapiens GN=HIRIP3 PE=1 SV=3	S(223);S(227)	Q9BW71	0.0540636	0.515294	-0.409735	0.0119231	-0.336926	0.191087	-0.372565	0.169499	FALSE
PG275543	sp|Q12802-2|AKP13_HUMAN Isoform 2 of A-kinase anchor protein 13 OS=Homo sapiens GN=AKAP13	S(1565)	Q12802-2	0.0924392	0.432647	-0.0817357	0.257731	-0.0147043	0.484836	-0.416346	0.0424322	FALSE
PG282311	sp|O94906|PRP6_HUMAN Pre-mRNA-processing factor 6 OS=Homo sapiens GN=PRPF6 PE=1 SV=1	S(143)	O94906	-0.0634092	0.542344	-1.16844	0.000491788					TRUE
PG290387|PG292577	tr|A9Z1X7|A9Z1X7_HUMAN Serine/arginine repetitive matrix protein 1 OS=Homo sapiens GN=SRRM1 PE=1 SV=1	Y(613);S(614)	A9Z1X7	0.0590224	0.5246	0.0222536	0.387142					FALSE
PG283606	sp|O00267-2|SPT5H_HUMAN Isoform 2 of Transcription elongation factor SPT5 OS=Homo sapiens GN=SUPT5H	S(662)	O00267-2	0.398709	0.0309139	0.271054	0.0403998			-0.187975	0.155674	FALSE
PG273317	sp|O95391|SLU7_HUMAN Pre-mRNA-splicing factor SLU7 OS=Homo sapiens GN=SLU7 PE=1 SV=2	S(215)	O95391	0.22825	0.197014	0.162351	0.108371	0.374287	0.140248	0.249017	0.135168	FALSE
PG278927	sp|Q9BW61|DDA1_HUMAN DET1- and DDB1-associated protein 1 OS=Homo sapiens GN=DDA1 PE=1 SV=1	S(95)	Q9BW61	0.0645401	0.448047	0.0273534	0.367964	0.11439	0.312271	-0.10831	0.238724	FALSE
PG270397	sp|Q8N9T8|KRI1_HUMAN Protein KRI1 homolog OS=Homo sapiens GN=KRI1 PE=1 SV=3	S(171)	Q8N9T8	0.236043	0.206111	0.218678	0.0823037					FALSE
PG276503	sp|Q8NFC6|BD1L1_HUMAN Biorientation of chromosomes in cell division protein 1-like 1 OS=Homo sapiens GN=BOD1L1 PE=1 SV=2	S(2779);S(2780)	Q8NFC6	0.0701484	0.461491	-0.13782	0.152143	0.0732724	0.409917	-0.307892	0.0825682	FALSE
PG272314	sp|Q15276|RABE1_HUMAN Rab GTPase-binding effector protein 1 OS=Homo sapiens GN=RABEP1 PE=1 SV=2	S(407)	Q15276	0.0746788	0.432338	-0.15962	0.109392	-0.335165	0.135318	-0.415951	0.0575402	FALSE
PG284471|PG294900	tr|E7ERS3|E7ERS3_HUMAN Zinc finger CCCH domain-containing protein 18 OS=Homo sapiens GN=ZC3H18 PE=1 SV=1	S(67)	E7ERS3	-0.0399973	0.543311	0.00565737	0.402761	-0.420944	0.0901281			FALSE
PG272026	sp|Q5JSZ5|PRC2B_HUMAN Protein PRRC2B OS=Homo sapiens GN=PRRC2B PE=1 SV=2	S(480)	Q5JSZ5	0.151664	0.282363	0.00273682	0.40924					FALSE
PG281616	sp|O00443|P3C2A_HUMAN Phosphatidylinositol 4-phosphate 3-kinase C2 domain-containing subunit alpha OS=Homo sapiens GN=PIK3C2A PE=1 SV=2	S(338)	O00443	0.0476294	0.541869	-0.0849826	0.279721					FALSE
PG280514|PG280441	sp|P56524|HDAC4_HUMAN Histone deacetylase 4 OS=Homo sapiens GN=HDAC4 PE=1 SV=3	S(246)	P56524	-0.0383828	0.547684	0.159891	0.130188					FALSE
PG278385|PG278384	tr|G1UD79|G1UD79_HUMAN Protein FAM122B OS=Homo sapiens GN=SPACIA2 PE=1 SV=1	S(134);S(138)	G1UD79	0.21524	0.165011	0.184301	0.0578356	-0.348396	0.0935985	-0.171118	0.169449	FALSE
PG272873	tr|E9PCH4|E9PCH4_HUMAN Uncharacterized protein OS=Homo sapiens PE=4 SV=1	S(188)	E9PCH4	0.178784	0.165011	-0.472732	0.00492712	0.39204	0.226482	-0.371924	0.114407	FALSE
PG272599	sp|Q9NW64|RBM22_HUMAN Pre-mRNA-splicing factor RBM22 OS=Homo sapiens GN=RBM22 PE=1 SV=1	S(142)	Q9NW64	-0.821786	0.00717959	-0.642044	0.0022632					TRUE
PG272030	sp|Q92733|PRCC_HUMAN Proline-rich protein PRCC OS=Homo sapiens GN=PRCC PE=1 SV=1	S(157);S(159)	Q92733	0.213256	0.176837	0.204418	0.0799351	0.0320327	0.451718	-0.0407832	0.351504	FALSE
PG278385|PG278384	tr|G1UD79|G1UD79_HUMAN Protein FAM122B OS=Homo sapiens GN=SPACIA2 PE=1 SV=1	S(171)	G1UD79	0.0816854	0.4652	0.343398	0.0586375	2.14955	0.0896618	1.54187	0.011012	TRUE
PG274179|PG274181	sp|Q5JTV8|TOIP1_HUMAN Torsin-1A-interacting protein 1 OS=Homo sapiens GN=TOR1AIP1 PE=1 SV=2	S(143)	Q5JTV8	-0.10557	0.377046	-0.0170176	0.383959	0.135785	0.275416	-0.204661	0.138885	FALSE
PG276426|PG276427	sp|Q9NYF8|BCLF1_HUMAN Bcl-2-associated transcription factor 1 OS=Homo sapiens GN=BCLAF1 PE=1 SV=2	S(760)	Q9NYF8	-0.074356	0.44861	-0.0266591	0.360881	1.0265	0.00896117	0.7232	0.0219294	TRUE
PG272337	sp|Q7Z6E9|RBBP6_HUMAN E3 ubiquitin-protein ligase RBBP6 OS=Homo sapiens GN=RBBP6 PE=1 SV=1	S(1535)	Q7Z6E9	-0.00378198	0.589013	-0.0906594	0.26561			2.78509	0.00778294	TRUE
PG276835	sp|O75909|CCNK_HUMAN Cyclin-K OS=Homo sapiens GN=CCNK PE=1 SV=2	S(328)	O75909	-0.222345	0.155828	0.0409392	0.342252					FALSE
PG283742	sp|Q05519|SRS11_HUMAN Serine/arginine-rich splicing factor 11 OS=Homo sapiens GN=SRSF11 PE=1 SV=1	S(394)	Q05519	0.121939	0.52431	-0.0300579	0.367019					FALSE
PG277517	sp|Q96JM3|CHAP1_HUMAN Chromosome alignment-maintaining phosphoprotein 1 OS=Homo sapiens GN=CHAMP1 PE=1 SV=2	S(282);S(297)	Q96JM3	0.165121	0.312461	-0.297705	0.040589			-0.102561	0.270972	FALSE
PG275560	sp|O75179|ANR17_HUMAN Ankyrin repeat domain-containing protein 17 OS=Homo sapiens GN=ANKRD17 PE=1 SV=3	T(1706)	O75179	0.00909495	0.600843	0.295345	0.0363749					FALSE
PG269783	tr|A0A1B0GW41|A0A1B0GW41_HUMAN Inhibitor of growth protein 5 OS=Homo sapiens GN=ING5 PE=1 SV=1	S(120)	A0A1B0GW41	0.0430995	0.524289	0.0617955	0.27031					FALSE
PG281730	sp|Q9UQ80|PA2G4_HUMAN Proliferation-associated protein 2G4 OS=Homo sapiens GN=PA2G4 PE=1 SV=3	S(361)	Q9UQ80	-0.0721363	0.439436	0.0940913	0.18798					FALSE
PG275465	sp|Q9UHB7|AFF4_HUMAN AF4/FMR2 family member 4 OS=Homo sapiens GN=AFF4 PE=1 SV=1	S(620)	Q9UHB7	-0.12305	0.334903	0.0679182	0.258517	1.07765	0.0312722	1.13603	0.00479562	TRUE
PG285929	tr|C9JQE8|C9JQE8_HUMAN Nuclear receptor corepressor 2 (Fragment) OS=Homo sapiens GN=NCOR2 PE=1 SV=1	S(149);S(152)	C9JQE8	0.104526	0.420572	0.287267	0.017274	0.131342	0.479048	-0.256688	0.18527	FALSE
PG281468	sp|Q9H1E3|NUCKS_HUMAN Nuclear ubiquitous casein and cyclin-dependent kinase substrate 1 OS=Homo sapiens GN=NUCKS1 PE=1 SV=1	S(73);S(79)	Q9H1E3	0.221874	0.25057	1.85219	1.7639e-05					TRUE
PG281503	sp|P19338|NUCL_HUMAN Nucleolin OS=Homo sapiens GN=NCL PE=1 SV=3	T(99);T(106)	P19338	0.566908	0.371967	0.473305	0.0641655			3.75451	0.00278954	TRUE
PG277517	sp|Q96JM3|CHAP1_HUMAN Chromosome alignment-maintaining phosphoprotein 1 OS=Homo sapiens GN=CHAMP1 PE=1 SV=2	S(507)	Q96JM3	0.0561112	0.544824	0.413281	0.0355049	-0.0067666	0.49218	0.234923	0.10494	FALSE
PG278159|PG278647|PG286800	sp|O00571-2|DDX3X_HUMAN Isoform 2 of ATP-dependent RNA helicase DDX3X OS=Homo sapiens GN=DDX3X	S(578)	O00571-2	-0.130046	0.337091	-0.0418905	0.340117	0.0536275	0.436535	-0.0826762	0.297601	FALSE
PG273198	sp|Q9UQ35|SRRM2_HUMAN Serine/arginine repetitive matrix protein 2 OS=Homo sapiens GN=SRRM2 PE=1 SV=2	S(1064)	Q9UQ35	-0.155816	0.342388	0.230654	0.0646724					FALSE
PG273258|PG293664	tr|Q9HBD4|Q9HBD4_HUMAN SMARCA4 isoform 2 OS=Homo sapiens GN=SMARCA4 PE=1 SV=1	S(1659);S(1663)	Q9HBD4	0.233293	0.350961	-0.171384	0.289997					FALSE
PG283121	sp|Q92504|S39A7_HUMAN Zinc transporter SLC39A7 OS=Homo sapiens GN=SLC39A7 PE=1 SV=2	S(275);S(276)	Q92504	0.273792	0.266808	0.369795	0.0442997					FALSE
PG273198	sp|Q9UQ35|SRRM2_HUMAN Serine/arginine repetitive matrix protein 2 OS=Homo sapiens GN=SRRM2 PE=1 SV=2	S(1600)	Q9UQ35	0.0165154	0.564121	-0.0509867	0.355617					FALSE
PG278112|PG285493	sp|Q13098-7|CSN1_HUMAN Isoform 2 of COP9 signalosome complex subunit 1 OS=Homo sapiens GN=GPS1	S(510)	Q13098-7	0.168338	0.249126	0.138602	0.160422	-0.115776	0.353527	-0.250257	0.100302	FALSE
PG287041	tr|J3KTL2|J3KTL2_HUMAN Serine/arginine-rich-splicing factor 1 OS=Homo sapiens GN=SRSF1 PE=1 SV=1	S(238);S(242)	J3KTL2	0.108812	0.491599	-0.266935	0.074081					FALSE
PG283319	sp|Q13239-5|SLAP1_HUMAN Isoform 5 of Src-like-adapter OS=Homo sapiens GN=SLA	S(230)	Q13239-5	0.123285	0.301099	0.544026	0.00129691	0.000846229	0.501264	-0.0140413	0.389076	FALSE
PG283347	sp|Q9P2F8|SI1L2_HUMAN Signal-induced proliferation-associated 1-like protein 2 OS=Homo sapiens GN=SIPA1L2 PE=1 SV=2	S(1488)	Q9P2F8	0.221666	0.126164	0.151049	0.0970892	0.102348	0.349283			FALSE
PG269627	sp|Q00613|HSF1_HUMAN Heat shock factor protein 1 OS=Homo sapiens GN=HSF1 PE=1 SV=1	S(303);S(307)	Q00613	0.164019	0.402531	0.0655312	0.291712	-0.206858	0.276333	-0.329906	0.136993	FALSE
PG277067	sp|P50750-2|CDK9_HUMAN Isoform 2 of Cyclin-dependent kinase 9 OS=Homo sapiens GN=CDK9	T(303)	P50750-2	-0.237318	0.293064	0.13716	0.353782	1.19748	0.0144541			TRUE
PG272411	sp|P06400|RB_HUMAN Retinoblastoma-associated protein OS=Homo sapiens GN=RB1 PE=1 SV=2	S(588);Y(606)	P06400	0.210654	0.159849	-0.00279222	0.40406					FALSE
PG281837	tr|C9JFV4|C9JFV4_HUMAN Proline-; glutamic acid- and leucine-rich protein 1 OS=Homo sapiens GN=PELP1 PE=1 SV=2	S(527);S(535)	C9JFV4	0.0204277	0.565963	0.108408	0.178769					FALSE
PG278159|PG286800	sp|O00571-2|DDX3X_HUMAN Isoform 2 of ATP-dependent RNA helicase DDX3X OS=Homo sapiens GN=DDX3X	S(590)	O00571-2	0.585969	0.138936	-0.27261	0.114087					FALSE
PG276518	sp|Q9HB09|B2L12_HUMAN Bcl-2-like protein 12 OS=Homo sapiens GN=BCL2L12 PE=1 SV=1	S(242)	Q9HB09	0.0137311	0.591529	0.0622772	0.254428	-0.121862	0.295453	-0.17547	0.178291	FALSE
PG273964	sp|Q9H3N1|TMX1_HUMAN Thioredoxin-related transmembrane protein 1 OS=Homo sapiens GN=TMX1 PE=1 SV=1	S(247)	Q9H3N1	0.0841301	0.495484	0.116022	0.169527	-0.120771	0.314141	-0.326691	0.0812714	FALSE
PG293899	tr|E7EQT4|E7EQT4_HUMAN Apoptotic chromatin condensation inducer in the nucleus OS=Homo sapiens GN=ACIN1 PE=1 SV=2	S(785)	E7EQT4	-0.362594	0.0512308	-0.736146	0.000265856	-2.68447	0.00810529			TRUE
PG272185|PG293681	sp|P62750|RL23A_HUMAN 60S ribosomal protein L23a OS=Homo sapiens GN=RPL23A PE=1 SV=1	T(42)	P62750	0.0321895	0.551916	0.0462454	0.342956			-0.533731	0.0529012	FALSE
PG272481	sp|P52756|RBM5_HUMAN RNA-binding protein 5 OS=Homo sapiens GN=RBM5 PE=1 SV=2	S(59)	P52756	-0.128266	0.309884	-0.0576663	0.29775	-0.218681	0.178747	-0.0815444	0.273837	FALSE
PG271197	sp|O14974|MYPT1_HUMAN Protein phosphatase 1 regulatory subunit 12A OS=Homo sapiens GN=PPP1R12A PE=1 SV=1	Y(913)	O14974	-0.021253	0.589789	0.0520646	0.327633					FALSE
PG274144	sp|Q12888-2|TP53B_HUMAN Isoform 2 of Tumor suppressor p53-binding protein 1 OS=Homo sapiens GN=TP53BP1	S(1661)	Q12888-2	-0.00873371	0.58152	0.291021	0.0173982			0.734338	0.0226073	TRUE
PG275704	sp|Q6P6C2|ALKB5_HUMAN RNA demethylase ALKBH5 OS=Homo sapiens GN=ALKBH5 PE=1 SV=2	S(384)	Q6P6C2	0.206341	0.145372	0.562784	0.00109147	0.100294	0.33687	0.175652	0.166971	FALSE
PG269532	sp|Q16666|IF16_HUMAN Gamma-interferon-inducible protein 16 OS=Homo sapiens GN=IFI16 PE=1 SV=3	T(194)	Q16666	0.238924	0.343901	1.00321	0.00523999			1.21687	0.0291366	TRUE
PG272481	sp|P52756|RBM5_HUMAN RNA-binding protein 5 OS=Homo sapiens GN=RBM5 PE=1 SV=2	S(18)	P52756	-0.406681	0.0454835	-1.43503	5.53891e-05					TRUE
PG272968|PG272969	sp|Q8TAQ2|SMRC2_HUMAN SWI/SNF complex subunit SMARCC2 OS=Homo sapiens GN=SMARCC2 PE=1 SV=1	S(283)	Q8TAQ2	-0.0697058	0.491599	-0.0613693	0.316657	-0.294335	0.122344	-0.207802	0.17343	FALSE
PG273198	sp|Q9UQ35|SRRM2_HUMAN Serine/arginine repetitive matrix protein 2 OS=Homo sapiens GN=SRRM2 PE=1 SV=2	T(983);S(994)	Q9UQ35	0.0412614	0.521749	0.518973	0.00441833	-0.116744	0.293647	0.0687279	0.322516	FALSE
PG281578	sp|Q14980|NUMA1_HUMAN Nuclear mitotic apparatus protein 1 OS=Homo sapiens GN=NUMA1 PE=1 SV=2	S(1847)	Q14980	0.377137	0.164055	-0.232548	0.0834905					FALSE
PG283127	sp|Q9NSI8|SAMN1_HUMAN SAM domain-containing protein SAMSN-1 OS=Homo sapiens GN=SAMSN1 PE=1 SV=1	S(23)	Q9NSI8	-0.0810996	0.382204	0.021426	0.366699	-0.14425	0.250998	-0.260782	0.0968294	FALSE
PG281503	sp|P19338|NUCL_HUMAN Nucleolin OS=Homo sapiens GN=NCL PE=1 SV=3	T(106)	P19338	0.118008	0.391503	0.232373	0.0632982	2.24563	0.00807227			TRUE
PG277026	sp|P06127|CD5_HUMAN T-cell surface glycoprotein CD5 OS=Homo sapiens GN=CD5 PE=1 SV=2	S(428)	P06127	0.187805	0.205052	-0.0217411	0.36819	-0.0500547	0.418249	0.0129064	0.380805	FALSE
PG271506	sp|P30414|NKTR_HUMAN NK-tumor recognition protein OS=Homo sapiens GN=NKTR PE=1 SV=2	S(243);S(244)	P30414	0.00141123	0.600936	0.0520756	0.329469	1.14963	0.0143552	0.730684	0.0255686	TRUE
PG281860	sp|Q15121-2|PEA15_HUMAN Isoform 2 of Astrocytic phosphoprotein PEA-15 OS=Homo sapiens GN=PEA15	S(137)	Q15121-2	0.164232	0.408993	-0.488081	0.0968871	-0.853183	0.0123934	-0.997316	0.00788956	TRUE
PG271837|PG287869	sp|Q9NTI5|PDS5B_HUMAN Sister chromatid cohesion protein PDS5 homolog B OS=Homo sapiens GN=PDS5B PE=1 SV=1	S(1257)	Q9NTI5	-0.153295	0.350461	0.115108	0.206714	0.44348	0.130783	-0.223613	0.149827	FALSE
PG285929|PG286206	tr|C9JQE8|C9JQE8_HUMAN Nuclear receptor corepressor 2 (Fragment) OS=Homo sapiens GN=NCOR2 PE=1 SV=1	S(1181)	C9JQE8	0.253467	0.263973	0.782665	0.000916422	0.801828	0.0376277	0.83465	0.00778294	TRUE
PG284518	sp|Q96PQ6|ZN317_HUMAN Zinc finger protein 317 OS=Homo sapiens GN=ZNF317 PE=1 SV=2	S(494)	Q96PQ6	-0.162094	0.342388	-1.02651	0.000491788					TRUE
PG282683	sp|P09651|ROA1_HUMAN Heterogeneous nuclear ribonucleoprotein A1 OS=Homo sapiens GN=HNRNPA1 PE=1 SV=5	S(368)	P09651	0.0974906	0.5541	-0.627056	0.0130997					TRUE
PG270955	sp|Q7L2J0|MEPCE_HUMAN 7SK snRNA methylphosphate capping enzyme OS=Homo sapiens GN=MEPCE PE=1 SV=1	S(60)	Q7L2J0	0.190902	0.210822	0.160696	0.0902521	-0.347231	0.17006	-0.0436144	0.334452	FALSE
PG285260	tr|B4DY08|B4DY08_HUMAN Heterogeneous nuclear ribonucleoproteins C1/C2 OS=Homo sapiens GN=HNRNPC PE=1 SV=1	S(220)	B4DY08	0.38338	0.0552555	0.25333	0.0668557					FALSE
PG273258|PG293664	tr|Q9HBD4|Q9HBD4_HUMAN SMARCA4 isoform 2 OS=Homo sapiens GN=SMARCA4 PE=1 SV=1	S(1453)	Q9HBD4	0.0118786	0.574587	0.508633	0.00528683	0.248483	0.210638	0.385027	0.0706781	FALSE
PG278977	sp|Q12959-2|DLG1_HUMAN Isoform 2 of Disks large homolog 1 OS=Homo sapiens GN=DLG1	S(670)	Q12959-2	0.334095	0.0542749	-0.0506872	0.315346					FALSE
PG269509|PG269510	sp|Q00839|HNRPU_HUMAN Heterogeneous nuclear ribonucleoprotein U OS=Homo sapiens GN=HNRNPU PE=1 SV=6	S(59)	Q00839	-0.184826	0.166583	-0.0939834	0.189609	0.0291246	0.45595	-0.506079	0.0357225	FALSE
PG280360	sp|P49841-2|GSK3B_HUMAN Isoform 2 of Glycogen synthase kinase-3 beta OS=Homo sapiens GN=GSK3B	S(9)	P49841-2	0.0146927	0.596039	0.24683	0.0696592			-0.0585067	0.319073	FALSE
PG269751	sp|Q9NQS7|INCE_HUMAN Inner centromere protein OS=Homo sapiens GN=INCENP PE=1 SV=3	S(481)	Q9NQS7	0.369853	0.0563952	0.75696	0.000712635	1.98741	0.0316832	1.24277	0.0116403	TRUE
PG271531	sp|O00567|NOP56_HUMAN Nucleolar protein 56 OS=Homo sapiens GN=NOP56 PE=1 SV=4	S(519)	O00567	0.158643	0.40842	0.310421	0.0647397	0.0954749	0.470064	0.18152	0.312149	FALSE
PG276880	sp|P83916|CBX1_HUMAN Chromobox protein homolog 1 OS=Homo sapiens GN=CBX1 PE=1 SV=1	S(89);S(91)	P83916	0.0947162	0.3753	0.167369	0.0926032					FALSE
PG279317	tr|A0A1C7CYX1|A0A1C7CYX1_HUMAN ELM2 and SANT domain-containing protein 1 OS=Homo sapiens GN=ELMSAN1 PE=1 SV=1	S(923)	A0A1C7CYX1	0.0593702	0.459075	0.141128	0.102121	-0.185095	0.302036	-0.160328	0.226934	FALSE
PG276575	sp|Q15059|BRD3_HUMAN Bromodomain-containing protein 3 OS=Homo sapiens GN=BRD3 PE=1 SV=1	S(263)	Q15059	-0.0117593	0.591529	0.0878368	0.238442	-0.109579	0.333467			FALSE
PG272400	sp|Q8IXT5|RB12B_HUMAN RNA-binding protein 12B OS=Homo sapiens GN=RBM12B PE=1 SV=2	S(638)	Q8IXT5	0.0405667	0.537064	-0.140089	0.158338	-0.272683	0.186153			FALSE
PG270136	sp|P48730-2|KC1D_HUMAN Isoform 2 of Casein kinase I isoform delta OS=Homo sapiens GN=CSNK1D	S(331)	P48730-2	0.0584131	0.520165	0.614397	0.00240656	0.44468	0.0519954	0.760144	0.0114623	TRUE
PG281994	sp|Q9UBF8-2|PI4KB_HUMAN Isoform 2 of Phosphatidylinositol 4-kinase beta OS=Homo sapiens GN=PI4KB	S(294)	Q9UBF8-2	-0.0203846	0.580263	0.441727	0.0152095	-0.222835	0.18685	-0.192143	0.199128	FALSE
PG277120	sp|O15234|CASC3_HUMAN Protein CASC3 OS=Homo sapiens GN=CASC3 PE=1 SV=2	S(265)	O15234	-0.0421817	0.541869	0.0131165	0.387696	-0.167932	0.272919	-0.36395	0.0573461	FALSE
PG271531	sp|O00567|NOP56_HUMAN Nucleolar protein 56 OS=Homo sapiens GN=NOP56 PE=1 SV=4	S(570)	O00567	-0.0511099	0.587422	0.0356706	0.351476	-0.0865389	0.401724	0.208877	0.270205	FALSE
PG277296	sp|Q9HCK8|CHD8_HUMAN Chromodomain-helicase-DNA-binding protein 8 OS=Homo sapiens GN=CHD8 PE=1 SV=5	S(2046)	Q9HCK8	-0.0288403	0.55221	-0.0308092	0.361236	-0.197938	0.239809	-0.501743	0.0603056	FALSE
PG278678	sp|O75064|DEN4B_HUMAN DENN domain-containing protein 4B OS=Homo sapiens GN=DENND4B PE=1 SV=4	S(963)	O75064	-0.349891	0.0684208	0.133129	0.125545					FALSE
PG280566	sp|Q9Y250|LZTS1_HUMAN Leucine zipper putative tumor suppressor 1 OS=Homo sapiens GN=LZTS1 PE=1 SV=3	S(233)	Q9Y250	0.0963509	0.440081	0.304427	0.0378309					FALSE
PG278472	sp|P41212|ETV6_HUMAN Transcription factor ETV6 OS=Homo sapiens GN=ETV6 PE=1 SV=1	T(18);S(22)	P41212	0.262237	0.114551	0.234776	0.0274936			0.0147211	0.374508	FALSE
PG280181	sp|Q7LDG7-2|GRP2_HUMAN Isoform 2 of RAS guanyl-releasing protein 2 OS=Homo sapiens GN=RASGRP2	T(196)	Q7LDG7-2	0.199627	0.219735	-0.0931926	0.236699					FALSE
PG271531	sp|O00567|NOP56_HUMAN Nucleolar protein 56 OS=Homo sapiens GN=NOP56 PE=1 SV=4	S(569);S(570)	O00567	0.281166	0.153665	-0.27755	0.106035	-0.00933389	0.479084	-0.87983	0.0137372	TRUE
PG281414|PG281416|PG292135	sp|P06748|NPM_HUMAN Nucleophosmin OS=Homo sapiens GN=NPM1 PE=1 SV=2	S(125)	P06748	0.303544	0.178955	0.218424	0.14381	-0.385031	0.132062	-0.602803	0.0541178	TRUE
PG281167	sp|P53985|MOT1_HUMAN Monocarboxylate transporter 1 OS=Homo sapiens GN=SLC16A1 PE=1 SV=3	S(498)	P53985	0.0705324	0.439653	0.119595	0.174167	-0.354804	0.0975801	-0.467109	0.085438	FALSE
PG276841	sp|Q8NHZ8|CDC26_HUMAN Anaphase-promoting complex subunit CDC26 OS=Homo sapiens GN=CDC26 PE=1 SV=1	S(42)	Q8NHZ8	-0.105199	0.399098	-0.230373	0.06172	0.583421	0.0277778	-0.723933	0.0225351	TRUE
PG273198	sp|Q9UQ35|SRRM2_HUMAN Serine/arginine repetitive matrix protein 2 OS=Homo sapiens GN=SRRM2 PE=1 SV=2	T(2397)	Q9UQ35	-0.0137001	0.581006	0.0861912	0.259082	-0.240063	0.209562	-0.114314	0.336651	FALSE
PG277018	sp|Q9Y5K6|CD2AP_HUMAN CD2-associated protein OS=Homo sapiens GN=CD2AP PE=1 SV=1	S(458)	Q9Y5K6	0.816489	0.00771983	-0.410928	0.00600069	0.689337	0.023816	-0.498192	0.0493035	TRUE
PG271133|PG293574	sp|P49321-3|NASP_HUMAN Isoform 3 of Nuclear autoantigenic sperm protein OS=Homo sapiens GN=NASP	S(728)	P49321-3	0.136763	0.424808	0.0428633	0.33215	1.22305	0.0143286	0.805168	0.0219534	TRUE
PG290387	tr|A9Z1X7|A9Z1X7_HUMAN Serine/arginine repetitive matrix protein 1 OS=Homo sapiens GN=SRRM1 PE=1 SV=1	T(881);S(883)	A9Z1X7	0.253839	0.211467	0.159653	0.156109	0.229398	0.169975	-0.0767961	0.295739	FALSE
PG279764	tr|A0A087WTP3|A0A087WTP3_HUMAN Far upstream element-binding protein 2 OS=Homo sapiens GN=KHSRP PE=1 SV=1	S(181)	A0A087WTP3	-0.0155389	0.581105	0.0312327	0.349726	-0.302759	0.107093			FALSE
PG282995	sp|P08621|RU17_HUMAN U1 small nuclear ribonucleoprotein 70 kDa OS=Homo sapiens GN=SNRNP70 PE=1 SV=2	S(226)	P08621	-0.156715	0.402531	0.299589	0.0655718	-0.184291	0.226764	-0.203841	0.167033	FALSE
PG278467	sp|P14921|ETS1_HUMAN Protein C-ets-1 OS=Homo sapiens GN=ETS1 PE=1 SV=1	S(251)	P14921	0.373773	0.0564572	0.341319	0.0145026	-1.24408	0.0369495	-1.62145	0.00462753	TRUE
PG272274	sp|Q86YV0|RASL3_HUMAN RAS protein activator like-3 OS=Homo sapiens GN=RASAL3 PE=1 SV=2	S(988)	Q86YV0	0.0928795	0.371393	-0.0920543	0.194142	-0.0208509	0.474351	-0.327044	0.102874	FALSE
PG277055	sp|Q9H6F5|CCD86_HUMAN Coiled-coil domain-containing protein 86 OS=Homo sapiens GN=CCDC86 PE=1 SV=1	S(47)	Q9H6F5	-0.248807	0.278362	-1.48246	0.00860967	-0.183536	0.220449	-0.0985214	0.263109	TRUE
PG274015	sp|P11388-4|TOP2A_HUMAN Isoform 4 of DNA topoisomerase 2-alpha OS=Homo sapiens GN=TOP2A	S(1187)	P11388-4	0.0983522	0.476481	0.181995	0.178115	-0.125488	0.430481	-0.749974	0.0297645	TRUE
PG275167|PG293899	sp|Q9UKV3-5|ACINU_HUMAN Isoform 4 of Apoptotic chromatin condensation inducer in the nucleus OS=Homo sapiens GN=ACIN1	S(386);T(393)	Q9UKV3-5	0.095579	0.44667	0.192452	0.101606					FALSE
PG280699	sp|Q14676|MDC1_HUMAN Mediator of DNA damage checkpoint protein 1 OS=Homo sapiens GN=MDC1 PE=1 SV=3	S(998)	Q14676	0.126505	0.41219	-0.0569025	0.367964					FALSE
PG271837	sp|Q9NTI5|PDS5B_HUMAN Sister chromatid cohesion protein PDS5 homolog B OS=Homo sapiens GN=PDS5B PE=1 SV=1	S(1358)	Q9NTI5	0.00321294	0.591529	-0.27145	0.0521157			-0.683493	0.114542	FALSE
PG272400	sp|Q8IXT5|RB12B_HUMAN RNA-binding protein 12B OS=Homo sapiens GN=RBM12B PE=1 SV=2	S(710);S(718)	Q8IXT5	-0.0567001	0.531545	-0.0188001	0.403611	0.0825297	0.420464	0.148893	0.229953	FALSE
PG278112|PG285493	sp|Q13098-7|CSN1_HUMAN Isoform 2 of COP9 signalosome complex subunit 1 OS=Homo sapiens GN=GPS1	T(515)	Q13098-7	0.128346	0.25702	0.611286	0.000475004	-0.184278	0.245626	-0.0561191	0.326524	TRUE
PG284478	sp|Q8ND82|Z280C_HUMAN Zinc finger protein 280C OS=Homo sapiens GN=ZNF280C PE=1 SV=1	S(115)	Q8ND82	-0.164186	0.423785	0.358227	0.220849					FALSE
PG273198	sp|Q9UQ35|SRRM2_HUMAN Serine/arginine repetitive matrix protein 2 OS=Homo sapiens GN=SRRM2 PE=1 SV=2	T(1043)	Q9UQ35	0.135838	0.279297	0.164835	0.0877469	-0.259716	0.140256	-0.213258	0.130384	FALSE
PG280751|PG286525	sp|Q8WWI1|LMO7_HUMAN LIM domain only protein 7 OS=Homo sapiens GN=LMO7 PE=1 SV=3	S(1510)	Q8WWI1	0.0266982	0.549314	-0.0555862	0.298759	-0.104455	0.329542	-0.0989113	0.270619	FALSE
PG273198	sp|Q9UQ35|SRRM2_HUMAN Serine/arginine repetitive matrix protein 2 OS=Homo sapiens GN=SRRM2 PE=1 SV=2	S(1093)	Q9UQ35	0.31938	0.289296	-0.123204	0.304839					FALSE
PG273198	sp|Q9UQ35|SRRM2_HUMAN Serine/arginine repetitive matrix protein 2 OS=Homo sapiens GN=SRRM2 PE=1 SV=2	S(2449)	Q9UQ35	-0.0943882	0.43889	0.252936	0.110195	-0.107444	0.324213	-0.184219	0.154852	FALSE
PG276413|PG287880	sp|Q8WWM7|ATX2L_HUMAN Ataxin-2-like protein OS=Homo sapiens GN=ATXN2L PE=1 SV=2	Y(309)	Q8WWM7	0.032276	0.553643	0.633288	0.000673745					TRUE
PG272747	tr|A0A1B0GUI1|A0A1B0GUI1_HUMAN Ral GTPase-activating protein subunit alpha-1 OS=Homo sapiens GN=RALGAPA1 PE=1 SV=1	S(740)	A0A1B0GUI1	0.127463	0.343901	0.111573	0.205334					FALSE
PG281837	tr|C9JFV4|C9JFV4_HUMAN Proline-; glutamic acid- and leucine-rich protein 1 OS=Homo sapiens GN=PELP1 PE=1 SV=2	S(527);S(531)	C9JFV4	0.00211532	0.600936	0.0955169	0.174969					FALSE
PG273198	sp|Q9UQ35|SRRM2_HUMAN Serine/arginine repetitive matrix protein 2 OS=Homo sapiens GN=SRRM2 PE=1 SV=2	S(1693);S(1694)	Q9UQ35	-0.16761	0.230362	-0.084569	0.201049					FALSE
PG273198	sp|Q9UQ35|SRRM2_HUMAN Serine/arginine repetitive matrix protein 2 OS=Homo sapiens GN=SRRM2 PE=1 SV=2	S(1110);S(1112)	Q9UQ35	-0.206371	0.160796	-0.650063	0.0224438					TRUE
PG272621	sp|P35251|RFC1_HUMAN Replication factor C subunit 1 OS=Homo sapiens GN=RFC1 PE=1 SV=4	S(360);S(368)	P35251	0.143294	0.33163	0.208999	0.150057					FALSE
PG284317	sp|Q14966|ZN638_HUMAN Zinc finger protein 638 OS=Homo sapiens GN=ZNF638 PE=1 SV=2	S(552)	Q14966	-0.0592837	0.589184	0.210001	0.202938	-0.14061	0.346932	0.168594	0.362559	FALSE
PG274411	sp|Q9Y2W1|TR150_HUMAN Thyroid hormone receptor-associated protein 3 OS=Homo sapiens GN=THRAP3 PE=1 SV=2	S(232)	Q9Y2W1	-0.242572	0.155828	0.607184	0.00439771	-0.132392	0.270963			TRUE
PG273042|PG273044	sp|Q01082|SPTB2_HUMAN Spectrin beta chain; non-erythrocytic 1 OS=Homo sapiens GN=SPTBN1 PE=1 SV=2	S(2138)	Q01082	0.0694808	0.462969	-0.0362638	0.352083	-0.0757617	0.400535	-0.336994	0.070731	FALSE
PG278222	sp|Q66K64|DCA15_HUMAN DDB1- and CUL4-associated factor 15 OS=Homo sapiens GN=DCAF15 PE=1 SV=1	S(310)	Q66K64	0.213236	0.168584	0.0334446	0.356335	-0.120814	0.324524	-0.175128	0.169499	FALSE
PG277396|PG276846	sp|P06493|CDK1_HUMAN Cyclin-dependent kinase 1 OS=Homo sapiens GN=CDK1 PE=1 SV=3	T(14)	P06493	0.508786	0.0392605	1.27203	0.00014661					TRUE
PG282724	sp|Q92834|RPGR_HUMAN X-linked retinitis pigmentosa GTPase regulator OS=Homo sapiens GN=RPGR PE=1 SV=2	S(961)	Q92834	-0.0220026	0.577965	-0.269952	0.0580909	-0.0844299	0.370314	-0.23376	0.115182	FALSE
PG269717	sp|Q9H1B7|I2BPL_HUMAN Interferon regulatory factor 2-binding protein-like OS=Homo sapiens GN=IRF2BPL PE=1 SV=1	S(540)	Q9H1B7	0.506256	0.0838064	-0.594627	0.00842204					TRUE
PG273337	sp|Q13435|SF3B2_HUMAN Splicing factor 3B subunit 2 OS=Homo sapiens GN=SF3B2 PE=1 SV=2	S(343)	Q13435	-0.0370954	0.534477	-0.397971	0.0108468					FALSE
PG277421	sp|Q9Y2V2|CHSP1_HUMAN Calcium-regulated heat-stable protein 1 OS=Homo sapiens GN=CARHSP1 PE=1 SV=2	S(52)	Q9Y2V2	-0.10925	0.388438	-0.267476	0.050625			-0.571417	0.032655	FALSE
PG273198	sp|Q9UQ35|SRRM2_HUMAN Serine/arginine repetitive matrix protein 2 OS=Homo sapiens GN=SRRM2 PE=1 SV=2	T(983);S(988)	Q9UQ35	0.112351	0.35477	0.546709	0.00444692					FALSE
PG277260	sp|Q9BSQ5|CCM2_HUMAN Cerebral cavernous malformations 2 protein OS=Homo sapiens GN=CCM2 PE=1 SV=1	S(384)	Q9BSQ5	-0.0153134	0.568343	0.382871	0.0127402					FALSE
PG274917	sp|Q9H0D6|XRN2_HUMAN 5'-3' exoribonuclease 2 OS=Homo sapiens GN=XRN2 PE=1 SV=1	S(448)	Q9H0D6	-0.228784	0.303879	0.184241	0.26561	-0.0123739	0.486654	-0.104508	0.244193	FALSE
PG271004	sp|Q9HCI7|MSL2_HUMAN E3 ubiquitin-protein ligase MSL2 OS=Homo sapiens GN=MSL2 PE=1 SV=2	S(345)	Q9HCI7	0.247333	0.19389	0.0348692	0.353782					FALSE
PG278367	sp|Q03111|ENL_HUMAN Protein ENL OS=Homo sapiens GN=MLLT1 PE=1 SV=2	S(267)	Q03111	0.0216506	0.584589	-0.0705556	0.250069	-0.0814522	0.465756			FALSE
PG276862	sp|Q71F23|CENPU_HUMAN Centromere protein U OS=Homo sapiens GN=CENPU PE=1 SV=1	S(29)	Q71F23	0.113937	0.463946	0.227401	0.0853819					FALSE
PG278983	sp|Q6XZF7|DNMBP_HUMAN Dynamin-binding protein OS=Homo sapiens GN=DNMBP PE=1 SV=1	S(659)	Q6XZF7	-0.33406	0.153711	0.137266	0.235893					FALSE
PG279474	sp|Q01543|FLI1_HUMAN Friend leukemia integration 1 transcription factor OS=Homo sapiens GN=FLI1 PE=1 SV=1	S(39)	Q01543	0.147035	0.260741	0.0910876	0.222324	-0.0960489	0.345754	-0.534839	0.0276551	FALSE
PG282293|PG282294	sp|O75400-2|PR40A_HUMAN Isoform 2 of Pre-mRNA-processing factor 40 homolog A OS=Homo sapiens GN=PRPF40A	S(861)	O75400-2	-0.164987	0.342388	-0.0620644	0.308323	0.0730931	0.43105	-0.169921	0.162618	FALSE
PG270679	sp|P16150|LEUK_HUMAN Leukosialin OS=Homo sapiens GN=SPN PE=1 SV=1	S(336);T(341)	P16150	0.677174	0.0295163	-0.601153	0.0190497			-1.14943	0.00596611	TRUE
PG282367	sp|Q8TF01|PNISR_HUMAN Arginine/serine-rich protein PNISR OS=Homo sapiens GN=PNISR PE=1 SV=2	S(290)	Q8TF01	0.268646	0.121626	0.320043	0.0112661	-0.0205334	0.474351	0.132472	0.270624	FALSE
PG273198	sp|Q9UQ35|SRRM2_HUMAN Serine/arginine repetitive matrix protein 2 OS=Homo sapiens GN=SRRM2 PE=1 SV=2	S(952);S(954)	Q9UQ35	-0.0287373	0.550884	0.192261	0.072452	-0.244519	0.167749	0.371605	0.0690844	FALSE
PG269448	sp|Q9UK76|HN1_HUMAN Hematological and neurological expressed 1 protein OS=Homo sapiens GN=HN1 PE=1 SV=3	S(14)	Q9UK76	0.352058	0.0739827	-0.977583	0.000668122					TRUE
PG281292	sp|P49006|MRP_HUMAN MARCKS-related protein OS=Homo sapiens GN=MARCKSL1 PE=1 SV=2	S(41)	P49006	-0.154626	0.328612	-0.355355	0.0224438	1.33074	0.0124044			TRUE
PG275268	sp|Q13131-2|AAPK1_HUMAN Isoform 2 of 5'-AMP-activated protein kinase catalytic subunit alpha-1 OS=Homo sapiens GN=PRKAA1	T(505)	Q13131-2	0.0198644	0.558164	0.389001	0.00739278					FALSE
PG270502	sp|Q9UIQ6|LCAP_HUMAN Leucyl-cystinyl aminopeptidase OS=Homo sapiens GN=LNPEP PE=1 SV=3	S(91)	Q9UIQ6	-0.956615	0.00148013	-1.76514	5.65942e-05					TRUE
PG269436	sp|Q8NCD3|HJURP_HUMAN Holliday junction recognition protein OS=Homo sapiens GN=HJURP PE=1 SV=2	S(473)	Q8NCD3	0.0140595	0.572239	0.394059	0.00649092	0.0361694	0.445368	-0.0664226	0.303816	FALSE
PG274144	sp|Q12888-2|TP53B_HUMAN Isoform 2 of Tumor suppressor p53-binding protein 1 OS=Homo sapiens GN=TP53BP1	T(1061)	Q12888-2	-0.103219	0.42918	0.30317	0.0401044	-0.288652	0.117635	0.0474767	0.325485	FALSE
PG283515	tr|A0A0D9SFM0|A0A0D9SFM0_HUMAN E3 ubiquitin-protein ligase SHPRH OS=Homo sapiens GN=SHPRH PE=1 SV=1	S(530)	A0A0D9SFM0	0.0530789	0.50498	0.122004	0.136787					FALSE
PG280340	sp|Q9NYZ3|GTSE1_HUMAN G2 and S phase-expressed protein 1 OS=Homo sapiens GN=GTSE1 PE=1 SV=3	S(575)	Q9NYZ3	0.0858672	0.434306	0.0457059	0.342252	-0.0360753	0.450204	-0.0308941	0.351504	FALSE
PG278030	sp|P21291|CSRP1_HUMAN Cysteine and glycine-rich protein 1 OS=Homo sapiens GN=CSRP1 PE=1 SV=3	S(192)	P21291	-0.163298	0.254857	-0.891493	0.00042793			-0.870657	0.0108087	TRUE
PG275148	sp|P11171|41_HUMAN Protein 4.1 OS=Homo sapiens GN=EPB41 PE=1 SV=4	S(188);S(191)	P11171	-0.390615	0.0498196	-0.350877	0.0156547			-0.573039	0.0195275	FALSE
PG282653	sp|Q3B726|RPA43_HUMAN DNA-directed RNA polymerase I subunit RPA43 OS=Homo sapiens GN=TWISTNB PE=1 SV=1	T(322);S(328)	Q3B726	0.161511	0.251107	0.194162	0.0705701			-0.0809994	0.276963	FALSE
PG281928	sp|Q9P1Y6|PHRF1_HUMAN PHD and RING finger domain-containing protein 1 OS=Homo sapiens GN=PHRF1 PE=1 SV=3	T(1126)	Q9P1Y6	0.309714	0.125287	0.471178	0.00459645			-0.0651784	0.319265	FALSE
PG270533	sp|Q9Y2K7|KDM2A_HUMAN Lysine-specific demethylase 2A OS=Homo sapiens GN=KDM2A PE=1 SV=3	S(692)	Q9Y2K7	0.147132	0.284256	-0.0380184	0.346877	-0.136861	0.268647			FALSE
PG284596	tr|A0A1B0GTW1|A0A1B0GTW1_HUMAN Tight junction protein ZO-2 OS=Homo sapiens GN=TJP2 PE=1 SV=1	S(474)	A0A1B0GTW1	-0.024815	0.562935	0.105949	0.203904	-0.0716104	0.391314			FALSE
PG275275	sp|Q8IZP0|ABI1_HUMAN Abl interactor 1 OS=Homo sapiens GN=ABI1 PE=1 SV=4	S(222)	Q8IZP0	0.91738	0.00330075	0.544834	0.0024645	-0.044875	0.47388			TRUE
PG280494|PG280399	sp|Q99879|H2B1M_HUMAN Histone H2B type 1-M OS=Homo sapiens GN=HIST1H2BM PE=1 SV=3	T(89)	Q99879	0.0391043	0.57673	-0.273885	0.060314	1.98889	0.00807227			TRUE
PG283685	sp|Q13243|SRSF5_HUMAN Serine/arginine-rich splicing factor 5 OS=Homo sapiens GN=SRSF5 PE=1 SV=1	S(90)	Q13243	-0.303774	0.144803	-1.2624	3.96816e-05					TRUE
PG269606	sp|Q1KMD3|HNRL2_HUMAN Heterogeneous nuclear ribonucleoprotein U-like protein 2 OS=Homo sapiens GN=HNRNPUL2 PE=1 SV=1	S(161)	Q1KMD3	-0.206715	0.399349	-0.299288	0.125404	-0.190339	0.25355	-0.266027	0.133104	FALSE
PG284466	sp|Q5T200|ZC3HD_HUMAN Zinc finger CCCH domain-containing protein 13 OS=Homo sapiens GN=ZC3H13 PE=1 SV=1	T(82)	Q5T200	0.140728	0.344139	0.139973	0.167465			-0.456168	0.0311209	FALSE
PG273198	sp|Q9UQ35|SRRM2_HUMAN Serine/arginine repetitive matrix protein 2 OS=Homo sapiens GN=SRRM2 PE=1 SV=2	S(1690);S(1693)	Q9UQ35	-0.387756	0.0605828	-0.624273	0.00341784					TRUE
PG283416	sp|Q8WVM8|SCFD1_HUMAN Sec1 family domain-containing protein 1 OS=Homo sapiens GN=SCFD1 PE=1 SV=4	S(303)	Q8WVM8	-0.0533084	0.495414	-0.448168	0.00367273			-0.807751	0.0231037	TRUE
PG278440	sp|Q96E09|F122A_HUMAN Protein FAM122A OS=Homo sapiens GN=FAM122A PE=1 SV=1	S(62)	Q96E09	-0.462419	0.034268	-0.539636	0.00506478					FALSE
PG281584	sp|Q9Y3T9|NOC2L_HUMAN Nucleolar complex protein 2 homolog OS=Homo sapiens GN=NOC2L PE=1 SV=4	S(49)	Q9Y3T9	0.129209	0.311646	0.265978	0.0191363					FALSE
PG270858	tr|C9JRZ6|C9JRZ6_HUMAN MICOS complex subunit OS=Homo sapiens GN=CHCHD3 PE=1 SV=1	S(50)	C9JRZ6	-0.076434	0.427337	0.0531895	0.292627	-0.243668	0.235375			FALSE
PG272485	sp|O00559-2|RCAS1_HUMAN Isoform 2 of Receptor-binding cancer antigen expressed on SiSo cells OS=Homo sapiens GN=EBAG9	S(36)	O00559-2	0.135664	0.346274	0.350589	0.0297672	-0.190881	0.231943	-0.297871	0.0879544	FALSE
PG271791|PG287305|PG289069	sp|Q15154|PCM1_HUMAN Pericentriolar material 1 protein OS=Homo sapiens GN=PCM1 PE=1 SV=4	S(977)	Q15154	-0.712919	0.0220901	0.309041	0.0312797					TRUE
PG278798	sp|Q9GZR7|DDX24_HUMAN ATP-dependent RNA helicase DDX24 OS=Homo sapiens GN=DDX24 PE=1 SV=1	S(82)	Q9GZR7	0.0343221	0.540177	-0.474839	0.0195575					FALSE
PG282010	sp|Q8IWE5|PKHM2_HUMAN Pleckstrin homology domain-containing family M member 2 OS=Homo sapiens GN=PLEKHM2 PE=1 SV=2	S(264)	Q8IWE5	0.0425644	0.5246	0.0581958	0.285692					FALSE
PG271496	sp|Q86WB0|NIPA_HUMAN Nuclear-interacting partner of ALK OS=Homo sapiens GN=ZC3HC1 PE=1 SV=1	S(370)	Q86WB0	0.0802238	0.442335	0.0969288	0.241488			-0.063076	0.326418	FALSE
PG281085	sp|Q9GZY8-2|MFF_HUMAN Isoform 2 of Mitochondrial fission factor OS=Homo sapiens GN=MFF	S(146)	Q9GZY8-2	-0.15432	0.261424	0.0533663	0.280912	-0.454647	0.0719369	0.128911	0.215807	FALSE
PG282470	sp|Q86WR7|PRSR2_HUMAN Proline and serine-rich protein 2 OS=Homo sapiens GN=PROSER2 PE=1 SV=2	S(31)	Q86WR7	0.205193	0.171577	0.115303	0.183572					FALSE
PG284486	sp|Q96JP5|ZFP91_HUMAN E3 ubiquitin-protein ligase ZFP91 OS=Homo sapiens GN=ZFP91 PE=1 SV=1	S(103)	Q96JP5	0.0552242	0.479552	0.284134	0.0159601					FALSE
PG277328	sp|P49450|CENPA_HUMAN Histone H3-like centromeric protein A OS=Homo sapiens GN=CENPA PE=1 SV=1	S(17);S(19)	P49450	0.133805	0.398861	0.125277	0.235893					FALSE
PG272963	sp|P23396|RS3_HUMAN 40S ribosomal protein S3 OS=Homo sapiens GN=RPS3 PE=1 SV=2	T(221)	P23396	0.242431	0.113708	0.260593	0.0223728	-0.0354539	0.447714	-0.324332	0.0648205	FALSE
PG280852|PG289888	sp|P27816-5|MAP4_HUMAN Isoform 5 of Microtubule-associated protein 4 OS=Homo sapiens GN=MAP4	S(668)	P27816-5	0.306449	0.102219	0.808122	0.00054307					TRUE
PG272411	sp|P06400|RB_HUMAN Retinoblastoma-associated protein OS=Homo sapiens GN=RB1 PE=1 SV=2	T(356)	P06400	-0.810555	0.074345	-0.957302	0.00484192	0.149367	0.264172	0.110297	0.252889	TRUE
PG274144	sp|Q12888-2|TP53B_HUMAN Isoform 2 of Tumor suppressor p53-binding protein 1 OS=Homo sapiens GN=TP53BP1	S(867)	Q12888-2	-0.135412	0.266808	-0.00537742	0.40924					FALSE
PG272411	sp|P06400|RB_HUMAN Retinoblastoma-associated protein OS=Homo sapiens GN=RB1 PE=1 SV=2	T(823);T(826)	P06400	-0.0653339	0.432347	0.583035	0.00158957	-0.104746	0.360208			FALSE
PG275324	sp|Q7Z5R6|AB1IP_HUMAN Amyloid beta A4 precursor protein-binding family B member 1-interacting protein OS=Homo sapiens GN=APBB1IP PE=1 SV=1	S(525)	Q7Z5R6	-0.17313	0.235502	-0.332377	0.0166004					FALSE
PG273082	sp|O94804|STK10_HUMAN Serine/threonine-protein kinase 10 OS=Homo sapiens GN=STK10 PE=1 SV=1	S(454)	O94804	-0.118051	0.536929	-0.507134	0.0829603	0.110405	0.375583			FALSE
PG274522	sp|Q05086|UBE3A_HUMAN Ubiquitin-protein ligase E3A OS=Homo sapiens GN=UBE3A PE=1 SV=4	S(218)	Q05086	0.0151376	0.564564	0.145595	0.106856					FALSE
PG283036	tr|F8VX04|F8VX04_HUMAN Sodium-coupled neutral amino acid transporter 1 OS=Homo sapiens GN=SLC38A1 PE=1 SV=1	S(52)	F8VX04	-0.346147	0.116321	-0.113093	0.153985	-0.125304	0.427145	-0.380985	0.0475966	FALSE
PG277288	sp|Q9BRJ6|CG050_HUMAN Uncharacterized protein C7orf50 OS=Homo sapiens GN=C7orf50 PE=1 SV=1	S(175)	Q9BRJ6	0.093226	0.462789	-0.00409898	0.411679	-0.289459	0.146572	-0.460939	0.0444826	FALSE
PG273506	sp|Q86TI0|TBCD1_HUMAN TBC1 domain family member 1 OS=Homo sapiens GN=TBC1D1 PE=1 SV=2	S(235)	Q86TI0	-0.0956488	0.399098	0.0514148	0.316296					FALSE
PG277361	sp|Q16543|CDC37_HUMAN Hsp90 co-chaperone Cdc37 OS=Homo sapiens GN=CDC37 PE=1 SV=1	S(377)	Q16543	-0.100574	0.477699	0.183613	0.225601					FALSE
PG275709	sp|Q92688|AN32B_HUMAN Acidic leucine-rich nuclear phosphoprotein 32 family member B OS=Homo sapiens GN=ANP32B PE=1 SV=1	T(244)	Q92688	0.0854733	0.432347	-0.0180375	0.382465	1.34529	0.00829087	0.887454	0.0167846	TRUE
PG279702	sp|P85037|FOXK1_HUMAN Forkhead box protein K1 OS=Homo sapiens GN=FOXK1 PE=1 SV=1	S(101)	P85037	-0.0100645	0.596461	0.199135	0.0815302	-0.29612	0.111626	-0.122175	0.215474	FALSE
PG290387	tr|A9Z1X7|A9Z1X7_HUMAN Serine/arginine repetitive matrix protein 1 OS=Homo sapiens GN=SRRM1 PE=1 SV=1	S(765)	A9Z1X7	0.649992	0.0116292	0.411199	0.00453732	1.20998	0.0108825	0.89299	0.00794398	TRUE
PG275129|PG275040	sp|Q9H4A3-7|WNK1_HUMAN Isoform 6 of Serine/threonine-protein kinase WNK1 OS=Homo sapiens GN=WNK1	S(378)	Q9H4A3-7	0.0469508	0.518665	0.265129	0.0286005	0.843635	0.0378855			TRUE
PG273737|PG273738	sp|P68363-2|TBA1B_HUMAN Isoform 2 of Tubulin alpha-1B chain OS=Homo sapiens GN=TUBA1B	S(48)	P68363-2	-1.33617	0.000474015	-1.48495	6.1144e-05					TRUE
PG271149	tr|B8ZZ87|B8ZZ87_HUMAN Mitotic-spindle organizing protein 2B OS=Homo sapiens GN=MZT2B PE=1 SV=1	S(199)	B8ZZ87	0.328259	0.121839	0.439772	0.019805	1.84775	0.118594	1.31451	0.0194124	TRUE
PG281161	sp|Q9BU76|MMTA2_HUMAN Multiple myeloma tumor-associated protein 2 OS=Homo sapiens GN=MMTAG2 PE=1 SV=1	S(177)	Q9BU76	-0.306552	0.130332	-0.311198	0.0217763			0.816093	0.0217639	TRUE
PG280352	sp|P43250-2|GRK6_HUMAN Isoform GRK6B of G protein-coupled receptor kinase 6 OS=Homo sapiens GN=GRK6	S(573)	P43250-2	0.121104	0.366229	0.106953	0.207064	0.0927576	0.481598	-0.162335	0.178175	FALSE
PG278943	sp|Q9H4E7|DEFI6_HUMAN Differentially expressed in FDCP 6 homolog OS=Homo sapiens GN=DEF6 PE=1 SV=1	S(597)	Q9H4E7	0.162389	0.266819	0.688203	0.000839121	0.98311	0.0101925			TRUE
PG280624	sp|O43318|M3K7_HUMAN Mitogen-activated protein kinase kinase kinase 7 OS=Homo sapiens GN=MAP3K7 PE=1 SV=1	S(459)	O43318	-0.131178	0.343367	-0.00807819	0.41092					FALSE
PG272303|PG282573	sp|P38159|RBMX_HUMAN RNA-binding motif protein; X chromosome OS=Homo sapiens GN=RBMX PE=1 SV=3	S(316)	P38159	-0.845692	0.0104586	-0.714171	0.00308015	-0.695677	0.0575899	-0.467748	0.0549838	TRUE
PG276951	sp|Q16204|CCDC6_HUMAN Coiled-coil domain-containing protein 6 OS=Homo sapiens GN=CCDC6 PE=1 SV=2	S(240);S(244)	Q16204	0.201304	0.121839	-0.0356309	0.330541			-0.163908	0.196543	FALSE
PG283188	sp|Q99590|SCAFB_HUMAN Protein SCAF11 OS=Homo sapiens GN=SCAF11 PE=1 SV=2	S(830);S(834)	Q99590	0.0186718	0.585425	0.0345767	0.350922					FALSE
PG269645	sp|P23588-2|IF4B_HUMAN Isoform 2 of Eukaryotic translation initiation factor 4B OS=Homo sapiens GN=EIF4B	S(367);S(370)	P23588-2	-0.382167	0.172711	-1.07557	0.00177888	-0.687791	0.0986714			TRUE
PG274568	sp|P13051|UNG_HUMAN Uracil-DNA glycosylase OS=Homo sapiens GN=UNG PE=1 SV=2	T(60);S(64)	P13051	0.128972	0.372258	-0.253223	0.0578356	-0.307293	0.161677	-0.450214	0.0363424	FALSE
PG281414|PG281416	sp|P06748|NPM_HUMAN Nucleophosmin OS=Homo sapiens GN=NPM1 PE=1 SV=2	T(219)	P06748	-0.036486	0.525099	0.246723	0.0481192	2.11853	0.00807227	5.73918	0.0024363	TRUE
PG275532	sp|Q9C0C7-3|AMRA1_HUMAN Isoform 3 of Activating molecule in BECN1-regulated autophagy protein 1 OS=Homo sapiens GN=AMBRA1	S(639)	Q9C0C7-3	0.212285	0.249483	0.758992	0.0017218	-0.042596	0.453462	0.579475	0.0187949	TRUE
PG271042	sp|O95544-2|NADK_HUMAN Isoform 2 of NAD kinase OS=Homo sapiens GN=NADK	S(48);S(50)	O95544-2	0.150747	0.416102	0.207598	0.10491					FALSE
PG276692	sp|Q6PJG6|BRAT1_HUMAN BRCA1-associated ATM activator 1 OS=Homo sapiens GN=BRAT1 PE=1 SV=2	S(742)	Q6PJG6	0.0618807	0.437022	-0.00266573	0.411649	-0.247963	0.155086	-0.379119	0.0628408	FALSE
PG280751|PG286525	sp|Q8WWI1|LMO7_HUMAN LIM domain only protein 7 OS=Homo sapiens GN=LMO7 PE=1 SV=3	S(1423)	Q8WWI1	0.0777183	0.48027	0.0250847	0.367019					FALSE
PG273841	sp|Q12789|TF3C1_HUMAN General transcription factor 3C polypeptide 1 OS=Homo sapiens GN=GTF3C1 PE=1 SV=4	S(1865)	Q12789	0.1048	0.505857	0.0472146	0.305099			-0.699748	0.0126935	TRUE
PG279590	sp|Q6UN15|FIP1_HUMAN Pre-mRNA 3'-end-processing factor FIP1 OS=Homo sapiens GN=FIP1L1 PE=1 SV=1	S(492);S(500)	Q6UN15	0.0166236	0.562129	-0.793183	0.000511379	-0.0810986	0.402018	-0.99547	0.00569971	TRUE
PG280844	tr|E9PGC8|E9PGC8_HUMAN Microtubule-associated protein 1A OS=Homo sapiens GN=MAP1A PE=1 SV=1	S(2056)	E9PGC8	0.080523	0.398741	0.333682	0.0116665			-0.0692408	0.303464	FALSE
PG273892	sp|Q9UBB9|TFP11_HUMAN Tuftelin-interacting protein 11 OS=Homo sapiens GN=TFIP11 PE=1 SV=1	S(59)	Q9UBB9	0.293425	0.0831412	0.280356	0.0224438	-0.0334236	0.451718	-0.369417	0.0471387	FALSE
PG272030	sp|Q92733|PRCC_HUMAN Proline-rich protein PRCC OS=Homo sapiens GN=PRCC PE=1 SV=1	S(209)	Q92733	-0.779021	0.0449162	-1.18589	0.000265856	-1.9211	0.00807227			TRUE
PG281866	sp|O75420|PERQ1_HUMAN PERQ amino acid-rich with GYF domain-containing protein 1 OS=Homo sapiens GN=GIGYF1 PE=1 SV=2	S(230)	O75420	-0.0691783	0.463936	-0.034157	0.348865					FALSE
PG281700	sp|P08559-4|ODPA_HUMAN Isoform 4 of Pyruvate dehydrogenase E1 component subunit alpha; somatic form; mitochondrial OS=Homo sapiens GN=PDHA1	S(331);S(333)	P08559-4	-0.324083	0.0637594	0.466455	0.00682892	0.0639638	0.474516			FALSE
PG285735|PG295365	tr|E7ESS2|E7ESS2_HUMAN Mitogen-activated protein kinase kinase kinase kinase 4 OS=Homo sapiens GN=MAP4K4 PE=1 SV=3	S(625)	E7ESS2	-0.107835	0.421623	-0.490578	0.0233023	0.0400016	0.441506			FALSE
PG272608	sp|Q15311|RBP1_HUMAN RalA-binding protein 1 OS=Homo sapiens GN=RALBP1 PE=1 SV=3	S(48);S(62)	Q15311	-0.0715464	0.42918	0.0616564	0.292598	-0.386316	0.119733	-0.501743	0.0304755	FALSE
PG270320	sp|Q6PKG0|LARP1_HUMAN La-related protein 1 OS=Homo sapiens GN=LARP1 PE=1 SV=2	S(143)	Q6PKG0	0.0198703	0.564038	0.175572	0.187741	-0.259535	0.182417	0.00368984	0.387507	FALSE
PG281844	sp|Q9UPP1|PHF8_HUMAN Histone lysine demethylase PHF8 OS=Homo sapiens GN=PHF8 PE=1 SV=3	S(1021)	Q9UPP1	-0.781164	0.00627306	-1.1424	8.8831e-05					TRUE
PG274531|PG274532	sp|Q14157-5|UBP2L_HUMAN Isoform 5 of Ubiquitin-associated protein 2-like OS=Homo sapiens GN=UBAP2L	S(609)	Q14157-5	0.132177	0.406474	0.240104	0.0261638	-0.216554	0.212046	-0.281126	0.0920999	FALSE
PG276455	sp|O95999|BCL10_HUMAN B-cell lymphoma/leukemia 10 OS=Homo sapiens GN=BCL10 PE=1 SV=1	S(138)	O95999	-0.339552	0.157131	-0.107874	0.26595					FALSE
PG278917	sp|O43237|DC1L2_HUMAN Cytoplasmic dynein 1 light intermediate chain 2 OS=Homo sapiens GN=DYNC1LI2 PE=1 SV=1	S(194)	O43237	-0.0342926	0.550251	0.0151068	0.380445	-0.362577	0.0967687	-0.207099	0.166418	FALSE
PG281468	sp|Q9H1E3|NUCKS_HUMAN Nuclear ubiquitous casein and cyclin-dependent kinase substrate 1 OS=Homo sapiens GN=NUCKS1 PE=1 SV=1	T(202);S(214)	Q9H1E3	0.0367242	0.534652	0.100881	0.213083					FALSE
PG272621	sp|P35251|RFC1_HUMAN Replication factor C subunit 1 OS=Homo sapiens GN=RFC1 PE=1 SV=4	S(283)	P35251	0.0517815	0.536929	0.492438	0.0324162			1.10209	0.0110771	TRUE
PG277747|PG277749	sp|Q7Z460|CLAP1_HUMAN CLIP-associating protein 1 OS=Homo sapiens GN=CLASP1 PE=1 SV=1	S(1196)	Q7Z460	0.059865	0.522678	-0.118739	0.169794			0.0828219	0.290604	FALSE
PG272357|PG272753	sp|P49792|RBP2_HUMAN E3 SUMO-protein ligase RanBP2 OS=Homo sapiens GN=RANBP2 PE=1 SV=2	T(2450);S(2454)	P49792	0.0616081	0.520165	0.7295	0.00063242	0.370221	0.152262			TRUE
PG280562	sp|Q86UE4|LYRIC_HUMAN Protein LYRIC OS=Homo sapiens GN=MTDH PE=1 SV=2	S(426)	Q86UE4	0.285681	0.122109	0.121338	0.15729	-0.231584	0.215245	-0.0925431	0.30946	FALSE
PG273540	tr|A0A0G2JQJ7|A0A0G2JQJ7_HUMAN Microtubule-associated protein OS=Homo sapiens GN=MAPT PE=1 SV=1	S(519)	A0A0G2JQJ7	0.0212173	0.555416	0.204266	0.136491	-0.297592	0.109683	-0.369623	0.0486685	FALSE
PG273624	sp|Q9C0C2|TB182_HUMAN 182 kDa tankyrase-1-binding protein OS=Homo sapiens GN=TNKS1BP1 PE=1 SV=4	S(429)	Q9C0C2	-0.30945	0.11061	-0.293555	0.0645495	-1.58127	0.00807227	-1.37477	0.00515333	TRUE
PG272529	sp|Q7Z5J4|RAI1_HUMAN Retinoic acid-induced protein 1 OS=Homo sapiens GN=RAI1 PE=1 SV=2	S(1551)	Q7Z5J4	0.0802403	0.491999	0.328402	0.119152	1.25691	0.0111566			TRUE
PG273142|PG273143	sp|O75494|SRS10_HUMAN Serine/arginine-rich splicing factor 10 OS=Homo sapiens GN=SRSF10 PE=1 SV=1	S(106)	O75494	-1.03799	0.00148013	-1.20426	0.000204419					TRUE
PG277073	sp|Q13895|BYST_HUMAN Bystin OS=Homo sapiens GN=BYSL PE=1 SV=3	S(98)	Q13895	0.155071	0.282363	0.165549	0.129601	-0.0699476	0.3827	-0.29884	0.103181	FALSE
PG284192	sp|Q2TB10|ZN800_HUMAN Zinc finger protein 800 OS=Homo sapiens GN=ZNF800 PE=1 SV=1	S(457);S(462)	Q2TB10	0.0590494	0.5246	0.173046	0.171469					FALSE
PG276525	sp|P46379-3|BAG6_HUMAN Isoform 3 of Large proline-rich protein BAG6 OS=Homo sapiens GN=BAG6	S(1003)	P46379-3	0.150619	0.399098	0.0803368	0.288072	-0.127731	0.341547	-0.240585	0.108974	FALSE
PG270651|PG270763|PG270764	sp|P42166|LAP2A_HUMAN Lamina-associated polypeptide 2; isoform alpha OS=Homo sapiens GN=TMPO PE=1 SV=2	S(66);S(67)	P42166	0.10141	0.412677	-0.367892	0.0201866	-0.0261858	0.462535	-0.541516	0.0238709	FALSE
PG278533	sp|Q6ZRV2|FA83H_HUMAN Protein FAM83H OS=Homo sapiens GN=FAM83H PE=1 SV=3	S(881)	Q6ZRV2	0.138912	0.428385	0.140064	0.171949	-0.121849	0.321459	-0.0468746	0.351938	FALSE
PG273198	sp|Q9UQ35|SRRM2_HUMAN Serine/arginine repetitive matrix protein 2 OS=Homo sapiens GN=SRRM2 PE=1 SV=2	S(1404);T(1413)	Q9UQ35	0.273594	0.133288	0.679461	0.00153561	0.0244222	0.465842	0.051455	0.320067	TRUE
PG282426	tr|A0A0G2JHC2|A0A0G2JHC2_HUMAN Phostensin OS=Homo sapiens GN=PPP1R18 PE=1 SV=1	S(125);S(133)	A0A0G2JHC2	-0.064989	0.482694	0.168763	0.19649					FALSE
PG275881	sp|Q66PJ3-3|AR6P4_HUMAN Isoform 3 of ADP-ribosylation factor-like protein 6-interacting protein 4 OS=Homo sapiens GN=ARL6IP4	S(225)	Q66PJ3-3	0.185025	0.405309	0.55392	0.0375558					FALSE
PG274399	sp|Q02880|TOP2B_HUMAN DNA topoisomerase 2-beta OS=Homo sapiens GN=TOP2B PE=1 SV=3	S(1550);Y(1558)	Q02880	0.102311	0.467575	-0.306877	0.135343					FALSE
PG273196	sp|P78362|SRPK2_HUMAN SRSF protein kinase 2 OS=Homo sapiens GN=SRPK2 PE=1 SV=3	S(494);S(497)	P78362	0.114217	0.42918	0.107216	0.197354			-0.283423	0.176688	FALSE
PG275663|PG275664	sp|Q9Y2D5|AKAP2_HUMAN A-kinase anchor protein 2 OS=Homo sapiens GN=AKAP2 PE=1 SV=3	S(152)	Q9Y2D5	0.117131	0.36372	0.215699	0.0668777	0.000298889	0.505413	-0.11481	0.240264	FALSE
PG275801	sp|Q92747|ARC1A_HUMAN Actin-related protein 2/3 complex subunit 1A OS=Homo sapiens GN=ARPC1A PE=1 SV=2	S(298)	Q92747	-0.87857	0.00717959	-0.918356	0.00235431					TRUE
PG283743	sp|Q16629|SRSF7_HUMAN Serine/arginine-rich splicing factor 7 OS=Homo sapiens GN=SRSF7 PE=1 SV=1	S(192)	Q16629	0.168303	0.352938	-0.22268	0.0470697					FALSE
PG273198	sp|Q9UQ35|SRRM2_HUMAN Serine/arginine repetitive matrix protein 2 OS=Homo sapiens GN=SRRM2 PE=1 SV=2	T(983);S(988);S(994)	Q9UQ35	0.030188	0.533243	0.429479	0.00380165					FALSE
PG273198	sp|Q9UQ35|SRRM2_HUMAN Serine/arginine repetitive matrix protein 2 OS=Homo sapiens GN=SRRM2 PE=1 SV=2	S(1404)	Q9UQ35	-0.0188395	0.578106	-0.242948	0.0679295	-0.369739	0.104559	-0.590133	0.0219042	TRUE
PG274944	sp|Q15061|WDR43_HUMAN WD repeat-containing protein 43 OS=Homo sapiens GN=WDR43 PE=1 SV=3	S(431)	Q15061	0.155336	0.248929	0.00982914	0.395572	0.0148255	0.492881	-0.224795	0.142772	FALSE
PG273198	sp|Q9UQ35|SRRM2_HUMAN Serine/arginine repetitive matrix protein 2 OS=Homo sapiens GN=SRRM2 PE=1 SV=2	S(2100);T(2104)	Q9UQ35	0.023781	0.565745	-0.166688	0.171121					FALSE
PG281468	sp|Q9H1E3|NUCKS_HUMAN Nuclear ubiquitous casein and cyclin-dependent kinase substrate 1 OS=Homo sapiens GN=NUCKS1 PE=1 SV=1	S(79)	Q9H1E3	0.406832	0.0975371	0.851279	0.00104582	0.0591239	0.404705	0.212421	0.16805	TRUE
PG271496	sp|Q86WB0|NIPA_HUMAN Nuclear-interacting partner of ALK OS=Homo sapiens GN=ZC3HC1 PE=1 SV=1	S(321)	Q86WB0	0.111156	0.427337	0.44145	0.00353445	0.102966	0.3332	-0.0180209	0.369976	FALSE
PG288170	tr|C9JV77|C9JV77_HUMAN Alpha-2-HS-glycoprotein OS=Homo sapiens GN=AHSG PE=1 SV=1	S(139)	C9JV77	3.19487	0.00161577	2.97454	0.00036	2.39585	0.00807227	2.9486	0.00339769	TRUE
PG284594	sp|P17026|ZNF22_HUMAN Zinc finger protein 22 OS=Homo sapiens GN=ZNF22 PE=1 SV=3	S(41)	P17026	-0.131763	0.525573	-0.608949	0.0859548					TRUE
PG277143	sp|Q14692|BMS1_HUMAN Ribosome biogenesis protein BMS1 homolog OS=Homo sapiens GN=BMS1 PE=1 SV=1	S(552)	Q14692	0.187679	0.249483	0.60747	0.000948798	-0.142807	0.270285	0.409428	0.0405289	TRUE
PG273198	sp|Q9UQ35|SRRM2_HUMAN Serine/arginine repetitive matrix protein 2 OS=Homo sapiens GN=SRRM2 PE=1 SV=2	T(1698)	Q9UQ35	0.259414	0.206722	0.222412	0.0809478	-0.145233	0.397459	0.498777	0.0520445	FALSE
PG283170	sp|Q14151|SAFB2_HUMAN Scaffold attachment factor B2 OS=Homo sapiens GN=SAFB2 PE=1 SV=1	S(563);S(565)	Q14151	-0.490939	0.110612	-0.319569	0.0515513					FALSE
PG269579	sp|Q04637-8|IF4G1_HUMAN Isoform 8 of Eukaryotic translation initiation factor 4 gamma 1 OS=Homo sapiens GN=EIF4G1	S(1597)	Q04637-8	0.286827	0.398861	0.240761	0.106949					FALSE
PG269371	sp|Q92619|HMHA1_HUMAN Minor histocompatibility protein HA-1 OS=Homo sapiens GN=HMHA1 PE=1 SV=2	S(23)	Q92619	0.0545741	0.503664	-0.0675853	0.302587	0.114938	0.322978	0.211193	0.143397	FALSE
PG279659	sp|Q14153|FA53B_HUMAN Protein FAM53B OS=Homo sapiens GN=FAM53B PE=1 SV=2	S(118)	Q14153	-0.0718973	0.477699	-0.090481	0.262901	-0.450716	0.0741423			FALSE
PG273704	sp|Q7L7X3|TAOK1_HUMAN Serine/threonine-protein kinase TAO1 OS=Homo sapiens GN=TAOK1 PE=1 SV=1	S(445)	Q7L7X3	-0.262836	0.165011	0.089926	0.291712					FALSE
PG276280	sp|Q14155-5|ARHG7_HUMAN Isoform 5 of Rho guanine nucleotide exchange factor 7 OS=Homo sapiens GN=ARHGEF7	S(601)	Q14155-5	-0.148211	0.399098	-0.562865	0.00659754	-0.444328	0.0719369	-0.495398	0.0428476	FALSE
PG276453	sp|Q9C0K0|BC11B_HUMAN B-cell lymphoma/leukemia 11B OS=Homo sapiens GN=BCL11B PE=1 SV=1	S(381)	Q9C0K0	0.254671	0.162599	0.097324	0.212159	-0.127606	0.323187	-0.252281	0.179775	FALSE
PG274233	sp|O14545|TRAD1_HUMAN TRAF-type zinc finger domain-containing protein 1 OS=Homo sapiens GN=TRAFD1 PE=1 SV=1	S(470)	O14545	-0.487082	0.0512043	-1.09319	0.000247146					TRUE
PG276979|PG276980	sp|Q9NYV4|CDK12_HUMAN Cyclin-dependent kinase 12 OS=Homo sapiens GN=CDK12 PE=1 SV=2	S(343);S(345)	Q9NYV4	0.325586	0.0512308	-0.186453	0.0551724					FALSE
PG281684	sp|Q9NZT2|OGFR_HUMAN Opioid growth factor receptor OS=Homo sapiens GN=OGFR PE=1 SV=3	S(315)	Q9NZT2	-0.0511235	0.51619	0.190604	0.10242					FALSE
PG281552	tr|B1AKJ5|B1AKJ5_HUMAN Nardilysin OS=Homo sapiens GN=NRDC PE=1 SV=1	S(86)	B1AKJ5	0.0869489	0.429377	-0.0353236	0.366699	-0.0544216	0.418107	-0.334566	0.0573126	FALSE
PG269714	sp|Q7Z6Z7|HUWE1_HUMAN E3 ubiquitin-protein ligase HUWE1 OS=Homo sapiens GN=HUWE1 PE=1 SV=3	S(1395)	Q7Z6Z7	0.16435	0.289296	0.142566	0.135232	-0.239122	0.149566	0.0555644	0.326383	FALSE
PG272197	sp|Q8TB72-3|PUM2_HUMAN Isoform 3 of Pumilio homolog 2 OS=Homo sapiens GN=PUM2	S(178);S(182)	Q8TB72-3	-0.19522	0.141485	0.156028	0.0793333	0.366482	0.152522			FALSE
PG277592	sp|Q14011|CIRBP_HUMAN Cold-inducible RNA-binding protein OS=Homo sapiens GN=CIRBP PE=1 SV=1	S(130)	Q14011	0.628111	0.171498	-0.132103	0.338673					FALSE
PG284466	sp|Q5T200|ZC3HD_HUMAN Zinc finger CCCH domain-containing protein 13 OS=Homo sapiens GN=ZC3H13 PE=1 SV=1	S(77)	Q5T200	-0.0574934	0.482217	0.0219876	0.363999					FALSE
PG280703	sp|Q86V48|LUZP1_HUMAN Leucine zipper protein 1 OS=Homo sapiens GN=LUZP1 PE=1 SV=2	S(574)	Q86V48	-0.869411	0.00148013	-0.936939	0.00014661	1.15229	0.027975	0.563909	0.0421864	TRUE
PG279583	sp|Q9HCM7|FBSL_HUMAN Fibrosin-1-like protein OS=Homo sapiens GN=FBRSL1 PE=1 SV=4	S(1034)	Q9HCM7	-0.034537	0.550251	0.172673	0.101503	-0.289953	0.219085			FALSE
PG281827	sp|Q9BZ23|PANK2_HUMAN Pantothenate kinase 2; mitochondrial OS=Homo sapiens GN=PANK2 PE=1 SV=3	S(189)	Q9BZ23	0.0339556	0.524731	0.0936342	0.235227	0.509498	0.0415613	0.201217	0.14722	FALSE
PG273972	sp|Q8WVT3|TPC12_HUMAN Trafficking protein particle complex subunit 12 OS=Homo sapiens GN=TRAPPC12 PE=1 SV=3	S(184)	Q8WVT3	-0.000107085	0.590676	0.0728041	0.296285	-0.297598	0.112343	0.365629	0.0553769	FALSE
PG284161	sp|Q9UQR1|ZN148_HUMAN Zinc finger protein 148 OS=Homo sapiens GN=ZNF148 PE=1 SV=2	S(665)	Q9UQR1	0.0163667	0.565803	-0.230034	0.136704	-0.0302607	0.455531	-0.229737	0.14439	FALSE
PG282125	sp|Q9ULR3|PPM1H_HUMAN Protein phosphatase 1H OS=Homo sapiens GN=PPM1H PE=1 SV=2	T(113)	Q9ULR3	0.240365	0.122087	0.819724	0.000204419	1.55433	0.00807227	1.1986	0.00777374	TRUE
PG276065	sp|Q7Z2E3|APTX_HUMAN Aprataxin OS=Homo sapiens GN=APTX PE=1 SV=2	S(137)	Q7Z2E3	0.0813811	0.461771	-0.0213552	0.366243					FALSE
PG271715	sp|Q96JY6-5|PDLI2_HUMAN Isoform 5 of PDZ and LIM domain protein 2 OS=Homo sapiens GN=PDLIM2	S(379)	Q96JY6-5	-0.156484	0.250596	0.111668	0.170917	0.21824	0.307664	0.129633	0.224945	FALSE
PG278402	sp|Q92556|ELMO1_HUMAN Engulfment and cell motility protein 1 OS=Homo sapiens GN=ELMO1 PE=1 SV=2	S(344)	Q92556	0.0497264	0.562935	-0.0778061	0.340557	-0.138741	0.271225	-0.322286	0.0653117	FALSE
PG282293|PG282294	sp|O75400-2|PR40A_HUMAN Isoform 2 of Pre-mRNA-processing factor 40 homolog A OS=Homo sapiens GN=PRPF40A	S(876)	O75400-2	-0.137013	0.296758	-0.102962	0.205301					FALSE
PG277421	sp|Q9Y2V2|CHSP1_HUMAN Calcium-regulated heat-stable protein 1 OS=Homo sapiens GN=CARHSP1 PE=1 SV=2	S(41)	Q9Y2V2	-0.113428	0.446077	-0.350499	0.0414619	-0.323871	0.155187	-0.489166	0.0393263	FALSE
PG282605	sp|Q8N122|RPTOR_HUMAN Regulatory-associated protein of mTOR OS=Homo sapiens GN=RPTOR PE=1 SV=1	S(722)	Q8N122	-0.0963082	0.416657	0.0936817	0.21227					FALSE
PG283815	tr|A0A087WTW0|A0A087WTW0_HUMAN E3 ubiquitin-protein ligase UHRF1 OS=Homo sapiens GN=UHRF1 PE=1 SV=1	S(703)	A0A087WTW0	-0.0167799	0.571418	0.0642862	0.267069	-0.0780832	0.366177	-0.0525918	0.323796	FALSE
PG278067|PG284724	sp|Q6JBY9|CPZIP_HUMAN CapZ-interacting protein OS=Homo sapiens GN=RCSD1 PE=1 SV=1	S(164)	Q6JBY9	-0.325245	0.205415	-1.15953	9.35586e-05					TRUE
PG272411	sp|P06400|RB_HUMAN Retinoblastoma-associated protein OS=Homo sapiens GN=RB1 PE=1 SV=2	S(855)	P06400	0.667669	0.0176751	1.49261	0.00023649			1.09287	0.00502255	TRUE
PG280153	sp|Q5JWF2|GNAS1_HUMAN Guanine nucleotide-binding protein G(s) subunit alpha isoforms XLas OS=Homo sapiens GN=GNAS PE=1 SV=2	S(995)	Q5JWF2	0.029436	0.553904	0.0909338	0.187741					FALSE
PG278611	sp|Q9NYF3|FA53C_HUMAN Protein FAM53C OS=Homo sapiens GN=FAM53C PE=1 SV=1	S(232);S(234)	Q9NYF3	0.708147	0.0044674	0.711616	0.000692344					TRUE
PG282184	sp|Q96C90|PP14B_HUMAN Protein phosphatase 1 regulatory subunit 14B OS=Homo sapiens GN=PPP1R14B PE=1 SV=3	S(32)	Q96C90	0.0408054	0.565147	-0.0858731	0.32339			-0.335925	0.0892877	FALSE
PG280036	sp|P04406|G3P_HUMAN Glyceraldehyde-3-phosphate dehydrogenase OS=Homo sapiens GN=GAPDH PE=1 SV=3	S(192)	P04406	-0.116657	0.324969	0.188187	0.0879008					FALSE
PG276083	sp|Q96QE3|ATAD5_HUMAN ATPase family AAA domain-containing protein 5 OS=Homo sapiens GN=ATAD5 PE=1 SV=4	T(1213)	Q96QE3	0.0764621	0.452862	0.26328	0.0517604					FALSE
PG270276	sp|Q14643|ITPR1_HUMAN Inositol 1;4;5-trisphosphate receptor type 1 OS=Homo sapiens GN=ITPR1 PE=1 SV=3	S(1598)	Q14643	-0.255084	0.145425	-0.841368	0.000374829	-0.578917	0.0277778	-1.11371	0.00650881	TRUE
PG289820	tr|F6VDE0|F6VDE0_HUMAN Probable global transcription activator SNF2L2 OS=Homo sapiens GN=SMARCA2 PE=1 SV=2	S(1492);S(1496)	F6VDE0	-0.338222	0.562935	-1.1943	0.0892097					TRUE
PG275267|PG294523	sp|Q2M2I8|AAK1_HUMAN AP2-associated protein kinase 1 OS=Homo sapiens GN=AAK1 PE=1 SV=3	S(676);S(678)	Q2M2I8	0.134797	0.300143	-0.0537737	0.319071					FALSE
PG277351	sp|Q9NWW5|CLN6_HUMAN Ceroid-lipofuscinosis neuronal protein 6 OS=Homo sapiens GN=CLN6 PE=1 SV=1	S(31)	Q9NWW5	-0.439182	0.112702	0.289352	0.0741813	-0.574988	0.0648896	-0.0906498	0.301006	FALSE
PG271935	sp|Q15032-3|R3HD1_HUMAN Isoform 3 of R3H domain-containing protein 1 OS=Homo sapiens GN=R3HDM1	S(262)	Q15032-3	0.179684	0.172081	0.112203	0.154547					FALSE
PG270320	sp|Q6PKG0|LARP1_HUMAN La-related protein 1 OS=Homo sapiens GN=LARP1 PE=1 SV=2	S(766);T(770)	Q6PKG0	0.552781	0.012317	0.668574	0.000822315					TRUE
PG271880	sp|Q9BTU6|P4K2A_HUMAN Phosphatidylinositol 4-kinase type 2-alpha OS=Homo sapiens GN=PI4K2A PE=1 SV=1	S(47);S(51)	Q9BTU6	0.139331	0.259059	0.0728377	0.238616	0.095529	0.333394	0.222606	0.148941	FALSE
PG271030	sp|Q9NXR1|NDE1_HUMAN Nuclear distribution protein nudE homolog 1 OS=Homo sapiens GN=NDE1 PE=1 SV=2	S(282)	Q9NXR1	-0.195326	0.291175	0.0268608	0.37543	-0.217163	0.209172	0.0598938	0.314279	FALSE
PG272689	sp|Q2KHR2|RFX7_HUMAN DNA-binding protein RFX7 OS=Homo sapiens GN=RFX7 PE=1 SV=1	S(1081)	Q2KHR2	-0.0611688	0.461157	0.0750908	0.221182			-0.0623323	0.363748	FALSE
PG270523	sp|Q14739|LBR_HUMAN Lamin-B receptor OS=Homo sapiens GN=LBR PE=1 SV=2	S(97);S(101)	Q14739	-0.415669	0.0349725	-0.753646	0.00088653					TRUE
PG272950	sp|Q14684|RRP1B_HUMAN Ribosomal RNA processing protein 1 homolog B OS=Homo sapiens GN=RRP1B PE=1 SV=3	S(245)	Q14684	-0.146974	0.294745	-0.98373	0.000176583	-0.279694	0.191087	-0.710003	0.0112421	TRUE
PG276731	sp|Q9BRD0|BUD13_HUMAN BUD13 homolog OS=Homo sapiens GN=BUD13 PE=1 SV=1	S(271)	Q9BRD0	0.0806534	0.471615	0.255296	0.0718425	-0.203148	0.206623	-0.355572	0.0607537	FALSE
PG270559	sp|Q9NSK0-3|KLC4_HUMAN Isoform 3 of Kinesin light chain 4 OS=Homo sapiens GN=KLC4	S(608)	Q9NSK0-3	-0.000670421	0.600843	0.192252	0.0842715	-0.0387723	0.444006	-0.00282736	0.391556	FALSE
PG272411	sp|P06400|RB_HUMAN Retinoblastoma-associated protein OS=Homo sapiens GN=RB1 PE=1 SV=2	T(826)	P06400	0.0932526	0.442726	-0.263808	0.0608676	-0.578016	0.0293905	-1.12678	0.00505386	TRUE
PG273761	sp|Q5QJE6|TDIF2_HUMAN Deoxynucleotidyltransferase terminal-interacting protein 2 OS=Homo sapiens GN=DNTTIP2 PE=1 SV=2	S(117)	Q5QJE6	0.229262	0.122191	-0.0157294	0.38614	-0.188199	0.201127	-0.000600148	0.378978	FALSE
PG274184	sp|P60174|TPIS_HUMAN Triosephosphate isomerase OS=Homo sapiens GN=TPI1 PE=1 SV=3	S(58)	P60174	-0.74822	0.00902942	-0.709846	0.0066896	-0.657494	0.0285376	-0.17612	0.165731	TRUE
PG275164	sp|Q96AP0|ACD_HUMAN Adrenocortical dysplasia protein homolog OS=Homo sapiens GN=ACD PE=1 SV=3	S(425)	Q96AP0	0.370934	0.1238	0.225004	0.0982162	-0.339507	0.0966637	0.0397937	0.362479	FALSE
PG272694	sp|P27694|RFA1_HUMAN Replication protein A 70 kDa DNA-binding subunit OS=Homo sapiens GN=RPA1 PE=1 SV=2	S(384)	P27694	0.0982455	0.346274	-0.0730537	0.238442	0.0477436	0.42108	-0.14015	0.212979	FALSE
PG272411	sp|P06400|RB_HUMAN Retinoblastoma-associated protein OS=Homo sapiens GN=RB1 PE=1 SV=2	S(588);S(612)	P06400	0.283285	0.0793903	-0.131237	0.20707					FALSE
PG279497	sp|Q8N3X1-2|FNBP4_HUMAN Isoform 2 of Formin-binding protein 4 OS=Homo sapiens GN=FNBP4	S(433)	Q8N3X1-2	0.13489	0.361817	0.190828	0.0647544					FALSE
PG270577	sp|Q93100-3|KPBB_HUMAN Isoform 3 of Phosphorylase b kinase regulatory subunit beta OS=Homo sapiens GN=PHKB	S(27)	Q93100-3	-0.741511	0.00330075	-1.22662	5.53891e-05					TRUE
PG271700	sp|Q9H4Z3|PCIF1_HUMAN Phosphorylated CTD-interacting factor 1 OS=Homo sapiens GN=PCIF1 PE=1 SV=1	S(116)	Q9H4Z3	-0.131088	0.409582	-0.425964	0.0227588	-0.24197	0.158536			FALSE
PG273198	sp|Q9UQ35|SRRM2_HUMAN Serine/arginine repetitive matrix protein 2 OS=Homo sapiens GN=SRRM2 PE=1 SV=2	S(2692)	Q9UQ35	-0.0968138	0.428385	-0.54213	0.00153561					FALSE
PG272492	tr|J3KMZ8|J3KMZ8_HUMAN Zinc finger protein ubi-d4 OS=Homo sapiens GN=DPF2 PE=1 SV=1	S(192)	J3KMZ8	0.224164	0.206578	-0.241191	0.0803044					FALSE
PG272292	sp|Q96T37|RBM15_HUMAN Putative RNA-binding protein 15 OS=Homo sapiens GN=RBM15 PE=1 SV=2	S(109)	Q96T37	0.0947869	0.361156	-0.134601	0.126776	0.155003	0.267852	-0.279051	0.178291	FALSE
PG273654	sp|Q9NXG2|THUM1_HUMAN THUMP domain-containing protein 1 OS=Homo sapiens GN=THUMPD1 PE=1 SV=2	S(86);S(88)	Q9NXG2	0.148162	0.401971	-0.00907026	0.415544	-0.205641	0.208454	-0.592683	0.0671404	TRUE
PG278155	sp|Q9NR30|DDX21_HUMAN Nucleolar RNA helicase 2 OS=Homo sapiens GN=DDX21 PE=1 SV=5	S(13)	Q9NR30	-0.313389	0.150811	-0.34863	0.0303746			-0.321519	0.164796	FALSE
PG275324	sp|Q7Z5R6|AB1IP_HUMAN Amyloid beta A4 precursor protein-binding family B member 1-interacting protein OS=Homo sapiens GN=APBB1IP PE=1 SV=1	T(528);T(534)	Q7Z5R6	-0.017628	0.553032	0.978607	0.000142988					TRUE
PG278027	sp|Q8N684-3|CPSF7_HUMAN Isoform 3 of Cleavage and polyadenylation specificity factor subunit 7 OS=Homo sapiens GN=CPSF7	T(246)	Q8N684-3	0.462896	0.0959479	2.37617	2.48917e-05	0.323252	0.11395	1.58364	0.0034083	TRUE
PG271001|PG295934	sp|Q68DK7|MSL1_HUMAN Male-specific lethal 1 homolog OS=Homo sapiens GN=MSL1 PE=1 SV=3	S(126)	Q68DK7	0.249127	0.0916017	0.417222	0.00903369			0.0384498	0.372778	FALSE
PG273949	sp|P02786|TFR1_HUMAN Transferrin receptor protein 1 OS=Homo sapiens GN=TFRC PE=1 SV=2	S(34)	P02786	0.331962	0.132161	1.99771	3.18259e-05	0.200556	0.181774	2.95116	0.00339769	TRUE
PG283215	sp|O75533|SF3B1_HUMAN Splicing factor 3B subunit 1 OS=Homo sapiens GN=SF3B1 PE=1 SV=3	T(223);T(227)	O75533	0.583661	0.00738499	0.764885	0.000265856			0.118144	0.238303	TRUE
PG286206	tr|C9J7T7|C9J7T7_HUMAN Nuclear receptor corepressor 2 OS=Homo sapiens GN=NCOR2 PE=1 SV=3	S(1027)	C9J7T7	0.386662	0.0271446	0.198278	0.0540957	0.132601	0.280066	0.0379666	0.350305	FALSE
PG280147	sp|Q9UKJ3|GPTC8_HUMAN G patch domain-containing protein 8 OS=Homo sapiens GN=GPATCH8 PE=1 SV=2	S(740)	Q9UKJ3	0.170337	0.250939	0.186923	0.114367	-0.300535	0.12248	-0.147381	0.188567	FALSE
PG270320	sp|Q6PKG0|LARP1_HUMAN La-related protein 1 OS=Homo sapiens GN=LARP1 PE=1 SV=2	S(1056)	Q6PKG0	-0.147327	0.594702	-0.376739	0.27558					FALSE
PG282149	sp|Q5H9R7|PP6R3_HUMAN Serine/threonine-protein phosphatase 6 regulatory subunit 3 OS=Homo sapiens GN=PPP6R3 PE=1 SV=2	S(617)	Q5H9R7	-0.0227218	0.562935	-0.154396	0.125436	0.854051	0.0697897	-0.492136	0.0402587	TRUE
PG283036	tr|F8VX04|F8VX04_HUMAN Sodium-coupled neutral amino acid transporter 1 OS=Homo sapiens GN=SLC38A1 PE=1 SV=1	S(52);T(54)	F8VX04	-0.0931794	0.435572	-0.893004	0.000284729					TRUE
PG270617	sp|P05455|LA_HUMAN Lupus La protein OS=Homo sapiens GN=SSB PE=1 SV=2	S(350)	P05455	0.443107	0.274023	-1.48524	0.0446035					TRUE
PG280132	sp|Q86VQ1|GLCI1_HUMAN Glucocorticoid-induced transcript 1 protein OS=Homo sapiens GN=GLCCI1 PE=1 SV=1	S(223)	Q86VQ1	0.305525	0.0700997	0.176786	0.0998969					FALSE
PG276647	sp|Q92843-2|B2CL2_HUMAN Isoform 3 of Bcl-2-like protein 2 OS=Homo sapiens GN=BCL2L2	S(177)	Q92843-2	0.0924943	0.490731	-0.080469	0.22363	-0.532967	0.218698			FALSE
PG281750	sp|Q9BXB4|OSB11_HUMAN Oxysterol-binding protein-related protein 11 OS=Homo sapiens GN=OSBPL11 PE=1 SV=2	S(181)	Q9BXB4	0.333864	0.105178	1.17204	7.03858e-05	-0.148806	0.251182	0.247548	0.0953068	TRUE
PG270884	sp|Q9Y6X9|MORC2_HUMAN MORC family CW-type zinc finger protein 2 OS=Homo sapiens GN=MORC2 PE=1 SV=2	S(777);S(779)	Q9Y6X9	0.111068	0.336618	0.093155	0.212281	-0.14154	0.284649	-0.321302	0.128187	FALSE
PG282653	sp|Q3B726|RPA43_HUMAN DNA-directed RNA polymerase I subunit RPA43 OS=Homo sapiens GN=TWISTNB PE=1 SV=1	S(316);T(322)	Q3B726	0.348456	0.0498834	0.306077	0.0136536					FALSE
PG277495|PG290096	sp|Q5SW79|CE170_HUMAN Centrosomal protein of 170 kDa OS=Homo sapiens GN=CEP170 PE=1 SV=1	S(1165)	Q5SW79	0.0694249	0.448324	0.342294	0.0197313			0.586383	0.0280551	TRUE
PG286313	tr|A0A0C4DGT3|A0A0C4DGT3_HUMAN IQ motif and SEC7 domain-containing protein 1 OS=Homo sapiens GN=IQSEC1 PE=1 SV=1	S(295)	A0A0C4DGT3	0.0769445	0.430869	0.7814	0.000380111	1.17899	0.00896117	0.371796	0.0905016	TRUE
PG276503|PG294102	sp|Q8NFC6|BD1L1_HUMAN Biorientation of chromosomes in cell division protein 1-like 1 OS=Homo sapiens GN=BOD1L1 PE=1 SV=2	S(3029)	Q8NFC6	0.124856	0.311276	0.193314	0.0741813	-0.0446833	0.459735	-0.109191	0.256755	FALSE
PG272741	sp|Q5UIP0|RIF1_HUMAN Telomere-associated protein RIF1 OS=Homo sapiens GN=RIF1 PE=1 SV=2	T(2242)	Q5UIP0	0.248777	0.17756	0.681632	0.00126596					TRUE
PG275628	sp|Q92685|ALG3_HUMAN Dol-P-Man:Man(5)GlcNAc(2)-PP-Dol alpha-1;3-mannosyltransferase OS=Homo sapiens GN=ALG3 PE=1 SV=1	S(13)	Q92685	-0.623181	0.0349169	-0.0312714	0.385468					TRUE
PG283486	tr|F8W8D3|F8W8D3_HUMAN Histone RNA hairpin-binding protein OS=Homo sapiens GN=SLBP PE=1 SV=1	S(23)	F8W8D3	0.0978653	0.491828	0.899993	0.00103941	-0.0499207	0.418249	0.860751	0.00783165	TRUE
PG273818	sp|O60343-2|TBCD4_HUMAN Isoform 2 of TBC1 domain family member 4 OS=Homo sapiens GN=TBC1D4	S(318)	O60343-2	0.00900937	0.593454	0.298612	0.111368	0.202349	0.205294	0.180076	0.164591	FALSE
PG270432	sp|O75037|KI21B_HUMAN Kinesin-like protein KIF21B OS=Homo sapiens GN=KIF21B PE=1 SV=2	T(1218)	O75037	0.00541457	0.580263	-0.0353461	0.37796					FALSE
PG281414|PG281416	sp|P06748|NPM_HUMAN Nucleophosmin OS=Homo sapiens GN=NPM1 PE=1 SV=2	S(218);T(219)	P06748	0.0659893	0.508872	0.221532	0.0520351					FALSE
PG284150	sp|Q5VZL5|ZMYM4_HUMAN Zinc finger MYM-type protein 4 OS=Homo sapiens GN=ZMYM4 PE=1 SV=1	S(122)	Q5VZL5	0.334792	0.0739827	0.275007	0.152143	-0.176521	0.223197	-0.340555	0.0595231	FALSE
PG274800	sp|Q9BTA9|WAC_HUMAN WW domain-containing adapter protein with coiled-coil OS=Homo sapiens GN=WAC PE=1 SV=3	S(452)	Q9BTA9	0.0112934	0.589493	0.998663	0.00012258					TRUE
PG282218	sp|Q7Z3K3|POGZ_HUMAN Pogo transposable element with ZNF domain OS=Homo sapiens GN=POGZ PE=1 SV=2	S(425)	Q7Z3K3	0.200069	0.282363	0.0166833	0.375433	-0.36523	0.10561	-0.158474	0.266148	FALSE
PG273198	sp|Q9UQ35|SRRM2_HUMAN Serine/arginine repetitive matrix protein 2 OS=Homo sapiens GN=SRRM2 PE=1 SV=2	S(876);T(885)	Q9UQ35	0.53216	0.0457235	0.895893	0.000692344					TRUE
PG270680	sp|Q9UHB6-4|LIMA1_HUMAN Isoform 4 of LIM domain and actin-binding protein 1 OS=Homo sapiens GN=LIMA1	S(363)	Q9UHB6-4	-0.00636917	0.603079	-0.017	0.410368			-0.306577	0.0904951	FALSE
PG278907	sp|O60832|DKC1_HUMAN H/ACA ribonucleoprotein complex subunit 4 OS=Homo sapiens GN=DKC1 PE=1 SV=3	S(485)	O60832	-0.533867	0.028909	-0.731728	0.00113281	-0.304271	0.110033	-0.628797	0.0165717	TRUE
PG277849	sp|Q9UNE7|CHIP_HUMAN E3 ubiquitin-protein ligase CHIP OS=Homo sapiens GN=STUB1 PE=1 SV=2	S(19)	Q9UNE7	-0.289533	0.122109	-0.251255	0.0588261	0.902904	0.0402558	0.846249	0.0197018	TRUE
PG270204	sp|Q9HDC5|JPH1_HUMAN Junctophilin-1 OS=Homo sapiens GN=JPH1 PE=1 SV=2	S(216);S(220)	Q9HDC5	0.0956656	0.398776	-0.202001	0.107957					FALSE
PG279730	sp|O94915|FRYL_HUMAN Protein furry homolog-like OS=Homo sapiens GN=FRYL PE=1 SV=2	T(1959)	O94915	0.0952415	0.430873	-0.256026	0.035674	-0.141465	0.264335	-0.29655	0.0732454	FALSE
PG269481	sp|Q92522|H1X_HUMAN Histone H1x OS=Homo sapiens GN=H1FX PE=1 SV=1	S(154)	Q92522	-0.0691514	0.500219	-1.09476	0.00107097					TRUE
PG270651|PG270763|PG270764	sp|P42166|LAP2A_HUMAN Lamina-associated polypeptide 2; isoform alpha OS=Homo sapiens GN=TMPO PE=1 SV=2	S(158)	P42166	-0.30943	0.179308	-0.449867	0.0195297					FALSE
PG286551	tr|A0A0J9YYD9|A0A0J9YYD9_HUMAN Uncharacterized protein (Fragment) OS=Homo sapiens PE=4 SV=1	S(280);S(282)	A0A0J9YYD9	-0.370057	0.1238	-0.300719	0.0715409	-0.348755	0.0978365			FALSE
PG272622	sp|Q14699|RFTN1_HUMAN Raftlin OS=Homo sapiens GN=RFTN1 PE=1 SV=4	S(220)	Q14699	-0.0834437	0.47652	-0.2373	0.10827	0.732462	0.0258996	0.214742	0.131678	TRUE
PG281892	sp|P18669|PGAM1_HUMAN Phosphoglycerate mutase 1 OS=Homo sapiens GN=PGAM1 PE=1 SV=2	Y(119)	P18669	0.0567836	0.491828	0.258062	0.0676408	-0.00375589	0.483629	-0.336521	0.0557901	FALSE
PG271529	sp|Q15233-2|NONO_HUMAN Isoform 2 of Non-POU domain-containing octamer-binding protein OS=Homo sapiens GN=NONO	T(361)	Q15233-2	0.423927	0.036101	0.336458	0.0134877	0.198424	0.18685	-0.0627274	0.30913	FALSE
PG284038	sp|Q86U90|YRDC_HUMAN YrdC domain-containing protein; mitochondrial OS=Homo sapiens GN=YRDC PE=1 SV=1	S(60)	Q86U90	-0.0617037	0.474599	-0.058772	0.298986	-0.0944303	0.333223	-0.295469	0.101252	FALSE
PG289888	tr|E7EVA0|E7EVA0_HUMAN Microtubule-associated protein OS=Homo sapiens GN=MAP4 PE=1 SV=1	S(806)	E7EVA0	0.100393	0.382092	-0.666012	0.00395173	1.32202	0.0084307			TRUE
PG277907	sp|P23528|COF1_HUMAN Cofilin-1 OS=Homo sapiens GN=CFL1 PE=1 SV=3	S(3)	P23528	0.0665208	0.448326	-0.138789	0.131346					FALSE
PG278057	sp|Q9HCG8|CWC22_HUMAN Pre-mRNA-splicing factor CWC22 homolog OS=Homo sapiens GN=CWC22 PE=1 SV=3	S(866)	Q9HCG8	-0.0273734	0.547424	0.264934	0.0340775	-0.334081	0.180762			FALSE
PG278833	sp|Q96N67|DOCK7_HUMAN Dedicator of cytokinesis protein 7 OS=Homo sapiens GN=DOCK7 PE=1 SV=4	S(1432)	Q96N67	-0.360462	0.0562639	-0.26612	0.0368627			-0.2712	0.0972121	FALSE
PG283443	sp|Q5FBB7|SGO1_HUMAN Shugoshin 1 OS=Homo sapiens GN=SGO1 PE=1 SV=1	S(256)	Q5FBB7	0.152838	0.393806	0.140075	0.213947	0.0426434	0.500036	-0.0167946	0.360248	FALSE
PG276426|PG276427	sp|Q9NYF8|BCLF1_HUMAN Bcl-2-associated transcription factor 1 OS=Homo sapiens GN=BCLAF1 PE=1 SV=2	S(285);S(290)	Q9NYF8	0.0219948	0.600936	0.292612	0.0357543					FALSE
PG277859	tr|F5H2X7|F5H2X7_HUMAN Cip1-interacting zinc finger protein OS=Homo sapiens GN=CIZ1 PE=1 SV=2	S(894)	F5H2X7	0.0136649	0.565803	0.00822453	0.405422	-0.501124	0.0570837	-0.281435	0.103912	FALSE
PG280587	sp|Q9NX58|LYAR_HUMAN Cell growth-regulating nucleolar protein OS=Homo sapiens GN=LYAR PE=1 SV=2	S(276)	Q9NX58	-0.937506	0.00330075	-1.47765	5.62135e-05	1.86558	0.0123127	0.682337	0.0137417	TRUE
PG272766	sp|Q6P4F7|RHGBA_HUMAN Rho GTPase-activating protein 11A OS=Homo sapiens GN=ARHGAP11A PE=1 SV=2	S(422)	Q6P4F7	0.245402	0.122191	0.525458	0.00361414	0.322218	0.2285	0.289439	0.0938314	FALSE
PG276731	sp|Q9BRD0|BUD13_HUMAN BUD13 homolog OS=Homo sapiens GN=BUD13 PE=1 SV=1	S(197);S(201)	Q9BRD0	-0.0682661	0.467575	0.123589	0.138783	-0.21676	0.201046	-0.266263	0.0848532	FALSE
PG280556	sp|Q8ND56-2|LS14A_HUMAN Isoform 2 of Protein LSM14 homolog A OS=Homo sapiens GN=LSM14A	S(192);T(194)	Q8ND56-2	0.245293	0.24747	0.335149	0.026874			0.120326	0.311901	FALSE
PG271545	sp|P18615|NELFE_HUMAN Negative elongation factor E OS=Homo sapiens GN=NELFE PE=1 SV=3	S(131)	P18615	0.193842	0.282867	-0.594248	0.00978931	-0.21477	0.216062	-0.61734	0.0432067	TRUE
PG279192|PG279193	sp|P26358|DNMT1_HUMAN DNA (cytosine-5)-methyltransferase 1 OS=Homo sapiens GN=DNMT1 PE=1 SV=2	S(714)	P26358	0.301295	0.203314	0.236602	0.137916	0.0380212	0.454868	-0.130415	0.221585	FALSE
PG279721|PG279722	sp|Q13045|FLII_HUMAN Protein flightless-1 homolog OS=Homo sapiens GN=FLII PE=1 SV=2	S(856)	Q13045	0.0521482	0.478733	0.125985	0.204086	-0.165291	0.329912	-0.214171	0.138885	FALSE
PG283064	sp|Q8N357|S35F6_HUMAN Solute carrier family 35 member F6 OS=Homo sapiens GN=SLC35F6 PE=1 SV=1	T(365)	Q8N357	0.024605	0.552202	0.242141	0.0581003					FALSE
PG270985	sp|Q8TF71|MOT10_HUMAN Monocarboxylate transporter 10 OS=Homo sapiens GN=SLC16A10 PE=1 SV=1	T(338)	Q8TF71	-0.097624	0.488885	-0.0637388	0.349317					FALSE
PG279695	sp|P21333|FLNA_HUMAN Filamin-A OS=Homo sapiens GN=FLNA PE=1 SV=4	S(1084)	P21333	0.0367791	0.530133	0.184453	0.0751612	-0.241974	0.217237	-0.110384	0.236795	FALSE
PG273351	sp|Q15477|SKIV2_HUMAN Helicase SKI2W OS=Homo sapiens GN=SKIV2L PE=1 SV=3	S(256)	Q15477	-0.1048	0.443704	0.00618787	0.395572					FALSE
PG277344	sp|Q9BUA3|CK084_HUMAN Uncharacterized protein C11orf84 OS=Homo sapiens GN=C11orf84 PE=1 SV=3	S(308)	Q9BUA3	0.0532015	0.502674	-0.0441992	0.350532	-0.352146	0.120467	-0.49983	0.0388034	FALSE
PG285778	tr|J3KNL6|J3KNL6_HUMAN Protein transport protein Sec16A OS=Homo sapiens GN=SEC16A PE=1 SV=1	S(1327)	J3KNL6	-0.0386178	0.556889	-0.202848	0.123901	-0.869708	0.0224518	-0.968088	0.0117925	TRUE
PG270392	sp|Q03164-3|KMT2A_HUMAN Isoform 3 of Histone-lysine N-methyltransferase 2A OS=Homo sapiens GN=KMT2A	S(351)	Q03164-3	-0.0344156	0.592325	0.12166	0.293034	0.705968	0.110673	0.681657	0.149772	FALSE
PG281928	sp|Q9P1Y6|PHRF1_HUMAN PHD and RING finger domain-containing protein 1 OS=Homo sapiens GN=PHRF1 PE=1 SV=3	S(1124)	Q9P1Y6	0.461399	0.0246102	0.505193	0.0023441	-0.239295	0.154737	-0.0831547	0.27665	FALSE
PG274646	sp|Q9C0C9|UBE2O_HUMAN (E3-independent) E2 ubiquitin-conjugating enzyme OS=Homo sapiens GN=UBE2O PE=1 SV=3	S(401)	Q9C0C9	0.121234	0.352938	0.337192	0.0137324	-0.0949515	0.374216	-0.116493	0.249056	FALSE
PG295064	tr|M0QYC1|M0QYC1_HUMAN Rho guanine nucleotide exchange factor 1 (Fragment) OS=Homo sapiens GN=ARHGEF1 PE=1 SV=1	S(112)	M0QYC1	-0.510021	0.0191235	-0.50159	0.00589967	-0.522298	0.0975073	-1.25174	0.0114084	TRUE
PG285735|PG295074|PG295365	tr|E7ESS2|E7ESS2_HUMAN Mitogen-activated protein kinase kinase kinase kinase 4 OS=Homo sapiens GN=MAP4K4 PE=1 SV=3	S(775)	E7ESS2	-0.129488	0.331446	-0.24867	0.0525524			-0.279461	0.0830179	FALSE
PG270651|PG270763|PG270764	sp|P42166|LAP2A_HUMAN Lamina-associated polypeptide 2; isoform alpha OS=Homo sapiens GN=TMPO PE=1 SV=2	S(156)	P42166	-0.606135	0.0694843	-0.0679827	0.364153	0.876758	0.017107	0.850579	0.00876208	TRUE
PG280908	sp|P49736|MCM2_HUMAN DNA replication licensing factor MCM2 OS=Homo sapiens GN=MCM2 PE=1 SV=4	S(26);S(27)	P49736	-0.185504	0.262323	0.0413312	0.320806	-0.424127	0.0856243	-0.405371	0.0753746	FALSE
PG272021	sp|P48634|PRC2A_HUMAN Protein PRRC2A OS=Homo sapiens GN=PRRC2A PE=1 SV=3	S(761)	P48634	0.266152	0.154327	0.539361	0.00474358	-0.121224	0.2916	-0.108307	0.238748	FALSE
PG275465	sp|Q9UHB7|AFF4_HUMAN AF4/FMR2 family member 4 OS=Homo sapiens GN=AFF4 PE=1 SV=1	S(549)	Q9UHB7	0.252856	0.178889	0.0961787	0.235466			4.69367	0.0024363	TRUE
PG283285	sp|Q9BYW2|SETD2_HUMAN Histone-lysine N-methyltransferase SETD2 OS=Homo sapiens GN=SETD2 PE=1 SV=3	S(744);S(754)	Q9BYW2	0.0190743	0.575297	0.130519	0.153295	0.0887112	0.399504	-0.459871	0.0438879	FALSE
PG284239	sp|Q96MU7|YTDC1_HUMAN YTH domain-containing protein 1 OS=Homo sapiens GN=YTHDC1 PE=1 SV=3	S(146);T(148)	Q96MU7	0.00677834	0.600843	0.102472	0.176742					FALSE
PG280379	sp|Q14687|GSE1_HUMAN Genetic suppressor element 1 OS=Homo sapiens GN=GSE1 PE=1 SV=3	S(826);S(828)	Q14687	-0.0692928	0.462969	0.146743	0.115162					FALSE
PG284142	sp|P31629|ZEP2_HUMAN Transcription factor HIVEP2 OS=Homo sapiens GN=HIVEP2 PE=1 SV=2	S(565)	P31629	0.021526	0.558958	0.020183	0.377498	-0.116336	0.310346	-0.443587	0.0413904	FALSE
PG277085	sp|Q13111|CAF1A_HUMAN Chromatin assembly factor 1 subunit A OS=Homo sapiens GN=CHAF1A PE=1 SV=2	S(203)	Q13111	0.0830346	0.435895	0.149689	0.115802	1.9413	0.0316832	0.304632	0.0818762	TRUE
PG281161	sp|Q9BU76|MMTA2_HUMAN Multiple myeloma tumor-associated protein 2 OS=Homo sapiens GN=MMTAG2 PE=1 SV=1	S(220)	Q9BU76	0.0869521	0.456054	0.1203	0.27488	-0.136578	0.277242	0.368262	0.087348	FALSE
PG272489	sp|Q96D71|REPS1_HUMAN RalBP1-associated Eps domain-containing protein 1 OS=Homo sapiens GN=REPS1 PE=1 SV=3	S(562)	Q96D71	-0.00694585	0.603079	-0.173503	0.14263	-0.194026	0.209562	-0.340483	0.0791801	FALSE
PG281615	sp|Q86VZ1|P2RY8_HUMAN P2Y purinoceptor 8 OS=Homo sapiens GN=P2RY8 PE=1 SV=1	S(324)	Q86VZ1	-0.575143	0.0220724	-0.605635	0.00291965	-0.179183	0.221941	-0.403729	0.0489956	TRUE
PG282102	sp|Q99640|PMYT1_HUMAN Membrane-associated tyrosine- and threonine-specific cdc2-inhibitory kinase OS=Homo sapiens GN=PKMYT1 PE=1 SV=1	T(455)	Q99640	-0.183546	0.449391	0.410651	0.075672					FALSE
PG280825	sp|Q96EY5|MB12A_HUMAN Multivesicular body subunit 12A OS=Homo sapiens GN=MVB12A PE=1 SV=1	S(170)	Q96EY5	-0.0619912	0.466345	-0.248471	0.0436271	-0.97253	0.0160692	-1.57751	0.00425458	TRUE
PG280147	sp|Q9UKJ3|GPTC8_HUMAN G patch domain-containing protein 8 OS=Homo sapiens GN=GPATCH8 PE=1 SV=2	S(1107)	Q9UKJ3	-0.220788	0.201306	-0.494224	0.00574787	-0.124934	0.312827	-0.742685	0.0231037	TRUE
PG273047	sp|O95295|SNAPN_HUMAN SNARE-associated protein Snapin OS=Homo sapiens GN=SNAPIN PE=1 SV=1	S(133)	O95295	0.136074	0.294238	0.322033	0.0258811	0.0105869	0.502857	0.0619977	0.317392	FALSE
PG283319	sp|Q13239-5|SLAP1_HUMAN Isoform 5 of Src-like-adapter OS=Homo sapiens GN=SLA	T(233)	Q13239-5	0.0610239	0.463108	0.488095	0.00290778					FALSE
PG273359	sp|Q9H930|SP14L_HUMAN Nuclear body protein SP140-like protein OS=Homo sapiens GN=SP140L PE=1 SV=3	S(180)	Q9H930	0.124102	0.299584	-0.0201583	0.373464	-0.45343	0.04871	-0.434649	0.0334172	FALSE
PG287588	tr|H7C2L4|H7C2L4_HUMAN Transformer-2 protein homolog beta (Fragment) OS=Homo sapiens GN=TRA2B PE=1 SV=1	Y(80);S(83)	H7C2L4	0.334025	0.150811	0.237941	0.0564865					FALSE
PG273320	sp|Q8IY18|SMC5_HUMAN Structural maintenance of chromosomes protein 5 OS=Homo sapiens GN=SMC5 PE=1 SV=2	S(12)	Q8IY18	-0.0490985	0.536972	0.436586	0.0190666	0.255233	0.17305	0.55614	0.019832	FALSE
PG272302	sp|Q9Y388|RBMX2_HUMAN RNA-binding motif protein; X-linked 2 OS=Homo sapiens GN=RBMX2 PE=1 SV=2	S(185)	Q9Y388	-0.0119133	0.596502	-0.0998388	0.248447					FALSE
PG273925	sp|P0C1Z6|TFPT_HUMAN TCF3 fusion partner OS=Homo sapiens GN=TFPT PE=1 SV=1	S(180)	P0C1Z6	-0.0605221	0.522456	0.0677553	0.285933	0.78808	0.016095	-0.283974	0.131839	TRUE
PG280943	sp|Q9NU22|MDN1_HUMAN Midasin OS=Homo sapiens GN=MDN1 PE=1 SV=2	S(4538)	Q9NU22	0.225465	0.0975371	0.221564	0.0317112	-0.121078	0.320248	-0.271579	0.0993084	FALSE
PG283661	sp|O95793|STAU1_HUMAN Double-stranded RNA-binding protein Staufen homolog 1 OS=Homo sapiens GN=STAU1 PE=1 SV=2	S(390)	O95793	-0.230022	0.144115	-0.864595	0.00025094			-1.16733	0.00811871	TRUE
PG283094	sp|O75298|RTN2_HUMAN Reticulon-2 OS=Homo sapiens GN=RTN2 PE=1 SV=1	T(436)	O75298	-0.201849	0.1831	0.0114625	0.39599					FALSE
PG283445	sp|Q9BX95|SGPP1_HUMAN Sphingosine-1-phosphate phosphatase 1 OS=Homo sapiens GN=SGPP1 PE=1 SV=2	S(112)	Q9BX95	-0.0146681	0.602746	0.0840056	0.280102	-0.353709	0.102437	-0.204005	0.131967	FALSE
PG272741	sp|Q5UIP0|RIF1_HUMAN Telomere-associated protein RIF1 OS=Homo sapiens GN=RIF1 PE=1 SV=2	S(2393)	Q5UIP0	0.0160189	0.561886	0.0659036	0.326712	0.275627	0.151808	0.00279859	0.39435	FALSE
PG274144	sp|Q12888-2|TP53B_HUMAN Isoform 2 of Tumor suppressor p53-binding protein 1 OS=Homo sapiens GN=TP53BP1	T(1653)	Q12888-2	-0.0201642	0.564038	0.22026	0.0790027					FALSE
PG276764	sp|Q12830|BPTF_HUMAN Nucleosome-remodeling factor subunit BPTF OS=Homo sapiens GN=BPTF PE=1 SV=3	S(763)	Q12830	-0.0967973	0.440407	0.0554003	0.316029	-0.0839409	0.381649	-0.11652	0.271175	FALSE
PG283261	sp|Q6IQ49|SDE2_HUMAN Protein SDE2 homolog OS=Homo sapiens GN=SDE2 PE=1 SV=1	S(278)	Q6IQ49	0.131326	0.34411	0.222224	0.0915552	-0.654707	0.18685	0.0560864	0.3187	FALSE
PG269501	sp|P14866|HNRPL_HUMAN Heterogeneous nuclear ribonucleoprotein L OS=Homo sapiens GN=HNRNPL PE=1 SV=2	S(52)	P14866	-0.27623	0.126621	-0.356792	0.0178243					FALSE
PG279977	sp|Q92538-2|GBF1_HUMAN Isoform 2 of Golgi-specific brefeldin A-resistance guanine nucleotide exchange factor 1 OS=Homo sapiens GN=GBF1	S(1299)	Q92538-2	0.00207151	0.591529	0.0568207	0.30461	0.0902754	0.434259			FALSE
PG273631	sp|Q8TC07-3|TBC15_HUMAN Isoform 3 of TBC1 domain family member 15 OS=Homo sapiens GN=TBC1D15	S(666)	Q8TC07-3	-0.148955	0.308906	0.0791133	0.326753	-0.353586	0.120467			FALSE
PG283743	sp|Q16629|SRSF7_HUMAN Serine/arginine-rich splicing factor 7 OS=Homo sapiens GN=SRSF7 PE=1 SV=1	S(233)	Q16629	-0.0729361	0.439218	0.0181098	0.378318	0.371391	0.085116	0.395591	0.0690118	FALSE
PG272603|PG272605	sp|Q9BWF3|RBM4_HUMAN RNA-binding protein 4 OS=Homo sapiens GN=RBM4 PE=1 SV=1	S(86)	Q9BWF3	-0.0342887	0.554633	0.189417	0.108183	-0.400845	0.0750039	-0.327081	0.0639752	FALSE
PG269614	sp|Q14103-4|HNRPD_HUMAN Isoform 4 of Heterogeneous nuclear ribonucleoprotein D0 OS=Homo sapiens GN=HNRNPD	S(269)	Q14103-4	0.491118	0.0837483	-0.129271	0.256979					FALSE
PG281414	sp|P06748|NPM_HUMAN Nucleophosmin OS=Homo sapiens GN=NPM1 PE=1 SV=2	S(260)	P06748	-0.310065	0.0784467	0.101201	0.231067					FALSE
PG274825	tr|M0QXA7|M0QXA7_HUMAN Protein Wiz OS=Homo sapiens GN=WIZ PE=1 SV=1	S(196);S(201)	M0QXA7	-0.0424119	0.5246	-1.19838	0.000256522	0.0877552	0.462733	-0.746718	0.0170069	TRUE
PG273624	sp|Q9C0C2|TB182_HUMAN 182 kDa tankyrase-1-binding protein OS=Homo sapiens GN=TNKS1BP1 PE=1 SV=4	S(672)	Q9C0C2	0.174111	0.311199	0.128397	0.216531	-0.239435	0.15831	-0.256403	0.093394	FALSE
PG278973|PG296365	sp|O00418|EF2K_HUMAN Eukaryotic elongation factor 2 kinase OS=Homo sapiens GN=EEF2K PE=1 SV=2	S(18)	O00418	-0.0302471	0.565745	-0.307584	0.0534292	-0.124946	0.286544	-0.429895	0.0445105	FALSE
PG275817	sp|Q8N6H7|ARFG2_HUMAN ADP-ribosylation factor GTPase-activating protein 2 OS=Homo sapiens GN=ARFGAP2 PE=1 SV=1	S(432)	Q8N6H7	-0.136075	0.332913	-0.583964	0.0023098	-1.59432	0.00807227			TRUE
PG281414|PG281416	sp|P06748|NPM_HUMAN Nucleophosmin OS=Homo sapiens GN=NPM1 PE=1 SV=2	S(195)	P06748	-1.05022	0.0203552	-2.39969	4.08529e-05					TRUE
PG279661	sp|Q5HYJ3|FA76B_HUMAN Protein FAM76B OS=Homo sapiens GN=FAM76B PE=1 SV=3	S(193)	Q5HYJ3	0.0324356	0.5493	0.174284	0.0848094	-0.257003	0.136169	-0.22648	0.170226	FALSE
PG280445|PG280448|PG291607	sp|Q7Z4V5|HDGR2_HUMAN Hepatoma-derived growth factor-related protein 2 OS=Homo sapiens GN=HDGFRP2 PE=1 SV=1	S(625)	Q7Z4V5	-0.0903398	0.498673	0.143315	0.212281	0.0674069	0.392865	-0.249229	0.123182	FALSE
PG283925	sp|Q9Y5J1|UTP18_HUMAN U3 small nucleolar RNA-associated protein 18 homolog OS=Homo sapiens GN=UTP18 PE=1 SV=3	S(121);S(124)	Q9Y5J1	0.256235	0.162613	0.328304	0.0465375	-0.0354462	0.448577	-0.380359	0.139918	FALSE
PG280871	sp|P33991|MCM4_HUMAN DNA replication licensing factor MCM4 OS=Homo sapiens GN=MCM4 PE=1 SV=5	S(326)	P33991	0.241611	0.42578	0.0807906	0.281831	-0.35754	0.146778	-0.378984	0.0978466	FALSE
PG272968|PG272969	sp|Q8TAQ2|SMRC2_HUMAN SWI/SNF complex subunit SMARCC2 OS=Homo sapiens GN=SMARCC2 PE=1 SV=1	S(302);S(304);S(306)	Q8TAQ2	0.17049	0.242827	0.272085	0.024561			0.941626	0.0119515	TRUE
PG277751|PG277753	sp|O75122|CLAP2_HUMAN CLIP-associating protein 2 OS=Homo sapiens GN=CLASP2 PE=1 SV=2	S(455)	O75122	0.03441	0.527112	0.112145	0.191895					FALSE
PG276065	sp|Q7Z2E3|APTX_HUMAN Aprataxin OS=Homo sapiens GN=APTX PE=1 SV=2	S(132)	Q7Z2E3	-0.131399	0.280655	-0.0823824	0.223696					FALSE
PG273198	sp|Q9UQ35|SRRM2_HUMAN Serine/arginine repetitive matrix protein 2 OS=Homo sapiens GN=SRRM2 PE=1 SV=2	S(778)	Q9UQ35	0.195807	0.266808	-0.322863	0.0385439					FALSE
PG273843|PG273842|PG287639	sp|P15923-2|TFE2_HUMAN Isoform E47 of Transcription factor E2-alpha OS=Homo sapiens GN=TCF3	S(156)	P15923-2	0.4353	0.070485	-0.364624	0.0446591	-0.231969	0.287159			FALSE
PG276731	sp|Q9BRD0|BUD13_HUMAN BUD13 homolog OS=Homo sapiens GN=BUD13 PE=1 SV=1	T(135);S(139)	Q9BRD0	0.00564584	0.591529	0.0795787	0.28125	1.24227	0.0210277	0.767099	0.0131445	TRUE
PG275455	sp|O14639|ABLM1_HUMAN Actin-binding LIM protein 1 OS=Homo sapiens GN=ABLIM1 PE=1 SV=3	S(431)	O14639	0.180505	0.262647	0.0126188	0.400892			-0.242996	0.165996	FALSE
PG271054	sp|Q13469|NFAC2_HUMAN Nuclear factor of activated T-cells; cytoplasmic 2 OS=Homo sapiens GN=NFATC2 PE=1 SV=2	S(326)	Q13469	-0.28863	0.103971	0.0979228	0.209431	-0.244609	0.208454	-0.434429	0.0958676	FALSE
PG272609	sp|Q92804|RBP56_HUMAN TATA-binding protein-associated factor 2N OS=Homo sapiens GN=TAF15 PE=1 SV=1	S(438)	Q92804	-0.0223744	0.564038	0.369169	0.0151457	1.59528	0.0143464			TRUE
PG274568	sp|P13051|UNG_HUMAN Uracil-DNA glycosylase OS=Homo sapiens GN=UNG PE=1 SV=2	T(60)	P13051	0.173873	0.308906	0.202121	0.0689355			0.123644	0.295415	FALSE
PG279021	sp|O75190|DNJB6_HUMAN DnaJ homolog subfamily B member 6 OS=Homo sapiens GN=DNAJB6 PE=1 SV=2	S(277)	O75190	0.213757	0.185118	-0.71356	0.00153561	0.236841	0.209287	-0.236237	0.103339	TRUE
PG273459	sp|Q16514|TAF12_HUMAN Transcription initiation factor TFIID subunit 12 OS=Homo sapiens GN=TAF12 PE=1 SV=1	S(51)	Q16514	0.0843588	0.475279	0.143898	0.210568	-0.38164	0.0702297	-0.419789	0.0398689	FALSE
PG279071	sp|Q92608|DOCK2_HUMAN Dedicator of cytokinesis protein 2 OS=Homo sapiens GN=DOCK2 PE=1 SV=2	S(1685)	Q92608	0.153352	0.213778	0.077733	0.219765	-0.26533	0.130217	-0.430646	0.0500049	FALSE
PG283261	sp|Q6IQ49|SDE2_HUMAN Protein SDE2 homolog OS=Homo sapiens GN=SDE2 PE=1 SV=1	S(199)	Q6IQ49	0.204824	0.205076	-0.631252	0.00211077					TRUE
PG280538|PG280571	sp|Q03252|LMNB2_HUMAN Lamin-B2 OS=Homo sapiens GN=LMNB2 PE=1 SV=4	S(407);S(409)	Q03252	-0.00482373	0.604104	-0.162106	0.13813					FALSE
PG270068	sp|Q9P2N6-3|KANL3_HUMAN Isoform 3 of KAT8 regulatory NSL complex subunit 3 OS=Homo sapiens GN=KANSL3	S(511);S(515)	Q9P2N6-3	-0.31326	0.112307	0.371508	0.0196752	-0.358314	0.0976316	0.51294	0.0236094	FALSE
PG272982	sp|Q8IY81|SPB1_HUMAN pre-rRNA processing protein FTSJ3 OS=Homo sapiens GN=FTSJ3 PE=1 SV=2	S(688)	Q8IY81	-0.179865	0.263166	0.51362	0.00196419	-0.0708882	0.379902	0.209952	0.121548	FALSE
PG278056	sp|Q6PD62|CTR9_HUMAN RNA polymerase-associated protein CTR9 homolog OS=Homo sapiens GN=CTR9 PE=1 SV=1	S(1041);S(1043)	Q6PD62	0.0249969	0.563893	0.184425	0.122172					FALSE
PG284038	sp|Q86U90|YRDC_HUMAN YrdC domain-containing protein; mitochondrial OS=Homo sapiens GN=YRDC PE=1 SV=1	S(37)	Q86U90	0.188604	0.13462	0.247756	0.0265743	-0.217864	0.175077	-0.0511752	0.324283	FALSE
PG281071	tr|E9PC69|E9PC69_HUMAN Non-specific serine/threonine protein kinase OS=Homo sapiens GN=MARK2 PE=1 SV=3	S(400)	E9PC69	0.14387	0.32571	0.169985	0.108137					FALSE
PG284345	sp|P43403|ZAP70_HUMAN Tyrosine-protein kinase ZAP-70 OS=Homo sapiens GN=ZAP70 PE=1 SV=1	S(301)	P43403	0.0581769	0.494961	0.13796	0.141376	0.212349	0.178409	0.191069	0.194617	FALSE
PG270126	sp|P10644|KAP0_HUMAN cAMP-dependent protein kinase type I-alpha regulatory subunit OS=Homo sapiens GN=PRKAR1A PE=1 SV=1	S(83)	P10644	-0.0360046	0.563626	0.197544	0.18056	-0.1357	0.275075	-0.332373	0.0569365	FALSE
PG273198	sp|Q9UQ35|SRRM2_HUMAN Serine/arginine repetitive matrix protein 2 OS=Homo sapiens GN=SRRM2 PE=1 SV=2	S(1690);S(1694)	Q9UQ35	-0.161615	0.296758	-0.243806	0.0459516	-0.28216	0.18685	-0.0923293	0.284385	FALSE
PG273198	sp|Q9UQ35|SRRM2_HUMAN Serine/arginine repetitive matrix protein 2 OS=Homo sapiens GN=SRRM2 PE=1 SV=2	T(866)	Q9UQ35	0.0438424	0.542715	0.197375	0.111638	-0.341582	0.0986714	-0.0293703	0.358914	FALSE
PG272950	sp|Q14684|RRP1B_HUMAN Ribosomal RNA processing protein 1 homolog B OS=Homo sapiens GN=RRP1B PE=1 SV=3	S(731);S(732)	Q14684	0.00260099	0.551916	0.653493	0.0430108					TRUE
PG270994	sp|Q99549-2|MPP8_HUMAN Isoform 2 of M-phase phosphoprotein 8 OS=Homo sapiens GN=MPHOSPH8	S(403)	Q99549-2	0.0553732	0.491828	-0.005537	0.419076					FALSE
PG275514	sp|Q6ZN18|AEBP2_HUMAN Zinc finger protein AEBP2 OS=Homo sapiens GN=AEBP2 PE=1 SV=2	S(206)	Q6ZN18	-0.339471	0.0572098	-0.401048	0.0156542	-0.149442	0.277756	-0.201599	0.170804	FALSE
PG273198	sp|Q9UQ35|SRRM2_HUMAN Serine/arginine repetitive matrix protein 2 OS=Homo sapiens GN=SRRM2 PE=1 SV=2	T(1434)	Q9UQ35	0.216143	0.300126	0.359338	0.0292181	-0.311928	0.103615	-0.140496	0.192634	FALSE
PG277517	sp|Q96JM3|CHAP1_HUMAN Chromosome alignment-maintaining phosphoprotein 1 OS=Homo sapiens GN=CHAMP1 PE=1 SV=2	S(445);S(452)	Q96JM3	0.134206	0.429964	0.0193286	0.373365			-0.191233	0.139719	FALSE
PG280738	sp|Q9UFC0|LRWD1_HUMAN Leucine-rich repeat and WD repeat-containing protein 1 OS=Homo sapiens GN=LRWD1 PE=1 SV=2	S(212)	Q9UFC0	0.234839	0.112297	0.200615	0.0490068			-0.0613961	0.312149	FALSE
PG276938	sp|Q9HC52|CBX8_HUMAN Chromobox protein homolog 8 OS=Homo sapiens GN=CBX8 PE=1 SV=3	S(191)	Q9HC52	0.106932	0.437022	0.00209204	0.392692			0.472576	0.0555067	FALSE
PG281414	sp|P06748|NPM_HUMAN Nucleophosmin OS=Homo sapiens GN=NPM1 PE=1 SV=2	S(254);S(260)	P06748	-0.0747526	0.497987	0.444282	0.0150445					FALSE
PG283593	sp|O95425-3|SVIL_HUMAN Isoform SV3 of Supervillin OS=Homo sapiens GN=SVIL	S(245)	O95425-3	0.0544521	0.51945	0.321861	0.0178475	-0.204413	0.202946	-0.204471	0.153426	FALSE
PG290387|PG292577	tr|A9Z1X7|A9Z1X7_HUMAN Serine/arginine repetitive matrix protein 1 OS=Homo sapiens GN=SRRM1 PE=1 SV=1	S(384);S(388)	A9Z1X7	0.0799466	0.442335	-0.506551	0.00298266	0.0443058	0.436221	-0.67283	0.0134281	TRUE
PG276996	sp|Q13185|CBX3_HUMAN Chromobox protein homolog 3 OS=Homo sapiens GN=CBX3 PE=1 SV=4	S(97);S(102)	Q13185	0.0702267	0.491599	0.77248	0.00113442					TRUE
PG275906	sp|Q9UBL0|ARP21_HUMAN cAMP-regulated phosphoprotein 21 OS=Homo sapiens GN=ARPP21 PE=1 SV=2	S(383)	Q9UBL0	0.0850885	0.377691	0.186708	0.0694496	-0.5509	0.0862802	-0.756047	0.0338411	TRUE
PG283980	sp|Q96RL1|UIMC1_HUMAN BRCA1-A complex subunit RAP80 OS=Homo sapiens GN=UIMC1 PE=1 SV=2	S(653)	Q96RL1	0.0705896	0.503565	0.128582	0.183711	-0.00841755	0.491662	-0.167069	0.171706	FALSE
PG282605	sp|Q8N122|RPTOR_HUMAN Regulatory-associated protein of mTOR OS=Homo sapiens GN=RPTOR PE=1 SV=1	S(863)	Q8N122	0.332066	0.103249	0.142595	0.0927607	-0.0384945	0.440294	-0.290427	0.0869888	FALSE
PG277849	sp|Q9UNE7|CHIP_HUMAN E3 ubiquitin-protein ligase CHIP OS=Homo sapiens GN=STUB1 PE=1 SV=2	S(19);S(23)	Q9UNE7	0.00527479	0.592054	0.0450909	0.308518					FALSE
PG277520	sp|O14646|CHD1_HUMAN Chromodomain-helicase-DNA-binding protein 1 OS=Homo sapiens GN=CHD1 PE=1 SV=2	S(1184)	O14646	-0.420589	0.0540771	-1.43062	4.98483e-05					TRUE
PG274894	sp|Q5JSH3|WDR44_HUMAN WD repeat-containing protein 44 OS=Homo sapiens GN=WDR44 PE=1 SV=1	S(403)	Q5JSH3	0.07802	0.397949	-0.0288565	0.348865	-0.165204	0.234837	-0.200124	0.21944	FALSE
PG276365	sp|Q9NR55|BATF3_HUMAN Basic leucine zipper transcriptional factor ATF-like 3 OS=Homo sapiens GN=BATF3 PE=1 SV=1	S(31)	Q9NR55	0.0375585	0.548499	0.043165	0.304839	0.0542538	0.423624	-0.0913533	0.287394	FALSE
PG284404	sp|P37275-2|ZEB1_HUMAN Isoform 2 of Zinc finger E-box-binding homeobox 1 OS=Homo sapiens GN=ZEB1	S(323)	P37275-2	-0.0665249	0.561147	0.109923	0.339503	-0.235153	0.190422	-0.646754	0.0143634	TRUE
PG283609	sp|Q13501|SQSTM_HUMAN Sequestosome-1 OS=Homo sapiens GN=SQSTM1 PE=1 SV=1	S(272)	Q13501	0.319107	0.0902602	0.150857	0.139336	-0.167862	0.230146	-0.14794	0.180618	FALSE
PG273618	sp|Q9UK61|TASOR_HUMAN Protein TASOR OS=Homo sapiens GN=FAM208A PE=1 SV=3	S(927)	Q9UK61	0.0496714	0.479736	0.1549	0.112294	0.0194437	0.474073			FALSE
PG271946	sp|P35236-3|PTN7_HUMAN Isoform 3 of Tyrosine-protein phosphatase non-receptor type 7 OS=Homo sapiens GN=PTPN7	S(198)	P35236-3	0.289213	0.219222	-0.115612	0.30748					FALSE
PG273198	sp|Q9UQ35|SRRM2_HUMAN Serine/arginine repetitive matrix protein 2 OS=Homo sapiens GN=SRRM2 PE=1 SV=2	S(1423);T(1434)	Q9UQ35	0.00473919	0.591014	0.236433	0.0631454					FALSE
PG283745	sp|Q13242|SRSF9_HUMAN Serine/arginine-rich splicing factor 9 OS=Homo sapiens GN=SRSF9 PE=1 SV=1	S(211);Y(214)	Q13242	-0.16063	0.252595	0.0560053	0.313734			-0.342852	0.0590137	FALSE
PG284466	sp|Q5T200|ZC3HD_HUMAN Zinc finger CCCH domain-containing protein 13 OS=Homo sapiens GN=ZC3H13 PE=1 SV=1	T(1263)	Q5T200	-0.0145069	0.57335	-0.186832	0.1652					FALSE
PG271521	sp|Q9ULX3|NOB1_HUMAN RNA-binding protein NOB1 OS=Homo sapiens GN=NOB1 PE=1 SV=1	S(201)	Q9ULX3	0.0727024	0.491828	0.0830375	0.29889	0.104481	0.340764	-0.0543963	0.32749	FALSE
PG274954	sp|Q96JH7|VCIP1_HUMAN Deubiquitinating protein VCIP135 OS=Homo sapiens GN=VCPIP1 PE=1 SV=2	S(994);S(998)	Q96JH7	-0.089142	0.453483	0.0775019	0.313649	-0.123809	0.409431			FALSE
PG283227	sp|Q96FS4|SIPA1_HUMAN Signal-induced proliferation-associated protein 1 OS=Homo sapiens GN=SIPA1 PE=1 SV=1	S(55)	Q96FS4	0.0691868	0.473765	-0.723702	0.00177888	-0.150688	0.247704	-0.906133	0.00793234	TRUE
PG271935	sp|Q15032-3|R3HD1_HUMAN Isoform 3 of R3H domain-containing protein 1 OS=Homo sapiens GN=R3HDM1	S(381)	Q15032-3	-0.429455	0.0563952	-0.685471	0.000672747					TRUE
PG269511	sp|Q5SSJ5|HP1B3_HUMAN Heterochromatin protein 1-binding protein 3 OS=Homo sapiens GN=HP1BP3 PE=1 SV=1	S(156)	Q5SSJ5	0.16097	0.390172	0.270117	0.0791062	-0.0541499	0.42807			FALSE
PG287234	tr|A8MXP9|A8MXP9_HUMAN Matrin-3 OS=Homo sapiens GN=MATR3 PE=1 SV=1	Y(597);S(598)	A8MXP9	0.117519	0.355627	0.110474	0.185993					FALSE
PG279788	sp|Q9UPW0|FOXJ3_HUMAN Forkhead box protein J3 OS=Homo sapiens GN=FOXJ3 PE=1 SV=2	S(223)	Q9UPW0	0.140182	0.307454	0.164425	0.128967					FALSE
PG279768	sp|P02794|FRIH_HUMAN Ferritin heavy chain OS=Homo sapiens GN=FTH1 PE=1 SV=2	S(179)	P02794	-0.00904421	0.586376	0.0847072	0.236923	0.460185	0.107339	0.2564	0.13571	FALSE
PG272412	sp|Q9UKL0|RCOR1_HUMAN REST corepressor 1 OS=Homo sapiens GN=RCOR1 PE=1 SV=2	S(260)	Q9UKL0	0.236323	0.165011	0.250375	0.0459441	-0.206657	0.217383	-0.309752	0.100485	FALSE
PG280091	sp|Q49A26|GLYR1_HUMAN Putative oxidoreductase GLYR1 OS=Homo sapiens GN=GLYR1 PE=1 SV=3	S(167)	Q49A26	0.0279492	0.520165	-0.66404	0.135214					FALSE
PG281389	sp|P49790-3|NU153_HUMAN Isoform 3 of Nuclear pore complex protein Nup153 OS=Homo sapiens GN=NUP153	S(487)	P49790-3	1.99036	0.000727154	2.02626	7.73043e-05					TRUE
PG284662	sp|Q9UPT8|ZC3H4_HUMAN Zinc finger CCCH domain-containing protein 4 OS=Homo sapiens GN=ZC3H4 PE=1 SV=3	S(1104);S(1114)	Q9UPT8	0.0725648	0.421668	0.0147267	0.389875			-0.0693258	0.310704	FALSE
PG278097	sp|P61073-2|CXCR4_HUMAN Isoform 2 of C-X-C chemokine receptor type 4 OS=Homo sapiens GN=CXCR4	S(323)	P61073-2	-0.347437	0.0580717	-0.0594685	0.258955	-0.643667	0.107327			FALSE
PG278639	sp|Q9BUQ8|DDX23_HUMAN Probable ATP-dependent RNA helicase DDX23 OS=Homo sapiens GN=DDX23 PE=1 SV=3	S(106);S(107)	Q9BUQ8	0.0120469	0.575199	0.0186239	0.37796					FALSE
PG273054	sp|Q53GS9|SNUT2_HUMAN U4/U6.U5 tri-snRNP-associated protein 2 OS=Homo sapiens GN=USP39 PE=1 SV=2	S(19)	Q53GS9	0.246065	0.23494	-1.28894	0.00228304					TRUE
PG279659	sp|Q14153|FA53B_HUMAN Protein FAM53B OS=Homo sapiens GN=FAM53B PE=1 SV=2	S(167)	Q14153	-0.0518767	0.511152	-0.0572116	0.298802	-0.180362	0.214103			FALSE
PG275380	sp|Q08117-2|AES_HUMAN Isoform 2 of Amino-terminal enhancer of split OS=Homo sapiens GN=AES	S(263)	Q08117-2	-0.189969	0.274064	-0.22043	0.0527932	1.73693	0.00807227	0.978413	0.0191867	TRUE
PG273929	sp|Q8NI27|THOC2_HUMAN THO complex subunit 2 OS=Homo sapiens GN=THOC2 PE=1 SV=2	S(1486)	Q8NI27	-0.220934	0.394105	-0.505987	0.0587027	-0.215039	0.170392	0.00723118	0.378116	FALSE
PG272357	sp|P49792|RBP2_HUMAN E3 SUMO-protein ligase RanBP2 OS=Homo sapiens GN=RANBP2 PE=1 SV=2	S(2276);S(2280)	P49792	0.0139836	0.565803	0.193154	0.136142			0.00512308	0.392453	FALSE
PG281085|PG281087	sp|Q9GZY8-2|MFF_HUMAN Isoform 2 of Mitochondrial fission factor OS=Homo sapiens GN=MFF	S(131)	Q9GZY8-2	-0.0166009	0.564038	-0.28305	0.0362701	-0.193006	0.194084	-0.310297	0.0989915	FALSE
PG279101	sp|Q9NZJ0|DTL_HUMAN Denticleless protein homolog OS=Homo sapiens GN=DTL PE=1 SV=3	S(485);S(490)	Q9NZJ0	-0.341765	0.0362626	-0.171321	0.0915552					FALSE
PG280844	tr|E9PGC8|E9PGC8_HUMAN Microtubule-associated protein 1A OS=Homo sapiens GN=MAP1A PE=1 SV=1	S(557)	E9PGC8	-0.0266624	0.542157	0.473522	0.00263421	-0.062843	0.408721			FALSE
PG269472	sp|P17096|HMGA1_HUMAN High mobility group protein HMG-I/HMG-Y OS=Homo sapiens GN=HMGA1 PE=1 SV=3	S(36);T(53)	P17096	0.112947	0.419625	0.218132	0.110414	0.150712	0.262133	-0.186824	0.171239	FALSE
PG282599	sp|Q99729-3|ROAA_HUMAN Isoform 3 of Heterogeneous nuclear ribonucleoprotein A/B OS=Homo sapiens GN=HNRNPAB	S(272)	Q99729-3	0.560585	0.208913	-0.325329	0.0720165					FALSE
PG275293	sp|Q9NRA8-3|4ET_HUMAN Isoform 3 of Eukaryotic translation initiation factor 4E transporter OS=Homo sapiens GN=EIF4ENIF1	S(78)	Q9NRA8-3	0.22696	0.30246	-0.04578	0.391421	-0.408551	0.0820348	-0.311637	0.10332	FALSE
PG275049	sp|P08670|VIME_HUMAN Vimentin OS=Homo sapiens GN=VIM PE=1 SV=4	Y(61)	P08670	-0.465484	0.0386302	-0.80811	0.000380051					TRUE
PG280538|PG280571	sp|Q03252|LMNB2_HUMAN Lamin-B2 OS=Homo sapiens GN=LMNB2 PE=1 SV=4	S(409)	Q03252	-0.629444	0.0745526	-1.26538	0.000289303					TRUE
PG276996	sp|Q13185|CBX3_HUMAN Chromobox protein homolog 3 OS=Homo sapiens GN=CBX3 PE=1 SV=4	S(97);S(99)	Q13185	-0.0753508	0.464829	0.795246	0.000743176					TRUE
PG276426|PG276427	sp|Q9NYF8|BCLF1_HUMAN Bcl-2-associated transcription factor 1 OS=Homo sapiens GN=BCLAF1 PE=1 SV=2	S(148);S(153)	Q9NYF8	0.161064	0.233359	0.0701958	0.248994					FALSE
PG274176	sp|P28908|TNR8_HUMAN Tumor necrosis factor receptor superfamily member 8 OS=Homo sapiens GN=TNFRSF8 PE=1 SV=1	S(452)	P28908	0.548023	0.0506768	-0.0988298	0.208813					FALSE
PG280852|PG289888	sp|P27816-5|MAP4_HUMAN Isoform 5 of Microtubule-associated protein 4 OS=Homo sapiens GN=MAP4	S(731)	P27816-5	0.344318	0.0557842	0.595501	0.0156357	0.16291	0.268647	0.654884	0.0130454	TRUE
PG279960	sp|Q9NQX3-2|GEPH_HUMAN Isoform 2 of Gephyrin OS=Homo sapiens GN=GPHN	S(338)	Q9NQX3-2	-0.75097	0.0199487	-0.0934646	0.271327			-0.00142208	0.39558	TRUE
PG275868	sp|Q92625|ANS1A_HUMAN Ankyrin repeat and SAM domain-containing protein 1A OS=Homo sapiens GN=ANKS1A PE=1 SV=4	S(626)	Q92625	0.19484	0.196084	0.186318	0.161651			-0.0349042	0.367361	FALSE
PG272292	sp|Q96T37|RBM15_HUMAN Putative RNA-binding protein 15 OS=Homo sapiens GN=RBM15 PE=1 SV=2	S(686)	Q96T37	-0.287708	0.0762334	-0.657382	0.000833503	1.59622	0.0173014	0.71397	0.124649	TRUE
PG278255	sp|Q8IZD4|DCP1B_HUMAN mRNA-decapping enzyme 1B OS=Homo sapiens GN=DCP1B PE=1 SV=2	S(283)	Q8IZD4	0.114152	0.36372	0.31316	0.0149668	-0.224158	0.16327	-0.265352	0.0957729	FALSE
PG273843	sp|P15923-2|TFE2_HUMAN Isoform E47 of Transcription factor E2-alpha OS=Homo sapiens GN=TCF3	S(530)	P15923-2	-0.0449194	0.529567	0.110012	0.254459					FALSE
PG280929	sp|Q8IWI9-3|MGAP_HUMAN Isoform 3 of MAX gene-associated protein OS=Homo sapiens GN=MGA	S(607)	Q8IWI9-3	0.310635	0.229816	1.05986	0.00251093	0.0782912	0.445406	0.692693	0.0388981	TRUE
PG273198	sp|Q9UQ35|SRRM2_HUMAN Serine/arginine repetitive matrix protein 2 OS=Homo sapiens GN=SRRM2 PE=1 SV=2	S(763);S(764)	Q9UQ35	0.502359	0.0166226	0.059546	0.274311					FALSE
PG280571	sp|P20700|LMNB1_HUMAN Lamin-B1 OS=Homo sapiens GN=LMNB1 PE=1 SV=2	T(20);S(23)	P20700	0.114906	0.391209	0.23239	0.0847569	-0.000762493	0.498924	0.1403	0.207373	FALSE
PG271001|PG295934	sp|Q68DK7|MSL1_HUMAN Male-specific lethal 1 homolog OS=Homo sapiens GN=MSL1 PE=1 SV=3	T(386)	Q68DK7	0.215801	0.231894	0.52745	0.0074019	1.79206	0.00996444	1.48896	0.00793234	TRUE
PG275904	sp|Q8N2F6-2|ARM10_HUMAN Isoform 2 of Armadillo repeat-containing protein 10 OS=Homo sapiens GN=ARMC10	S(45)	Q8N2F6-2	-0.00462306	0.587386	0.370144	0.0131675	-0.974019	0.0697897			TRUE
PG281271|PG289454|PG291713	sp|Q92614-2|MY18A_HUMAN Isoform 2 of Unconventional myosin-XVIIIa OS=Homo sapiens GN=MYO18A	S(1667)	Q92614-2	0.288338	0.329134	0.0596883	0.316287					FALSE
PG276982	sp|Q14004|CDK13_HUMAN Cyclin-dependent kinase 13 OS=Homo sapiens GN=CDK13 PE=1 SV=2	S(437);S(439)	Q14004	0.217243	0.177624	0.526783	0.00649419					FALSE
PG285735|PG295074|PG295365	tr|E7ESS2|E7ESS2_HUMAN Mitogen-activated protein kinase kinase kinase kinase 4 OS=Homo sapiens GN=MAP4K4 PE=1 SV=3	S(598);S(600)	E7ESS2	-0.374117	0.0892813	-0.474187	0.0174483					FALSE
PG272269|PG275805	sp|P04049|RAF1_HUMAN RAF proto-oncogene serine/threonine-protein kinase OS=Homo sapiens GN=RAF1 PE=1 SV=1	S(621)	P04049	-0.116221	0.334234	0.0866834	0.233748	-0.0498889	0.420464	-0.0367023	0.346098	FALSE
PG281615	sp|Q86VZ1|P2RY8_HUMAN P2Y purinoceptor 8 OS=Homo sapiens GN=P2RY8 PE=1 SV=1	S(324);S(327)	Q86VZ1	-0.369805	0.0663088	-0.690345	0.000469103					TRUE
PG269651|PG287120	sp|Q99081|HTF4_HUMAN Transcription factor 12 OS=Homo sapiens GN=TCF12 PE=1 SV=1	S(333)	Q99081	-3.37842	2.61404e-05	-4.04141	4.55852e-07					TRUE
PG272021	sp|P48634|PRC2A_HUMAN Protein PRRC2A OS=Homo sapiens GN=PRRC2A PE=1 SV=3	S(1387)	P48634	-0.147343	0.377262	-0.240757	0.073032					FALSE
PG270302	sp|P17252|KPCA_HUMAN Protein kinase C alpha type OS=Homo sapiens GN=PRKCA PE=1 SV=4	S(319)	P17252	0.0785946	0.444474	-0.0968746	0.227381	-0.149627	0.25845	-0.219349	0.127109	FALSE
PG282920	sp|Q9Y6M7-13|S4A7_HUMAN Isoform 13 of Sodium bicarbonate cotransporter 3 OS=Homo sapiens GN=SLC4A7	S(93)	Q9Y6M7-13	0.138958	0.293026	0.133794	0.110752	-0.148969	0.266899	-0.19223	0.14439	FALSE
PG274291	sp|Q14669-3|TRIPC_HUMAN Isoform 3 of E3 ubiquitin-protein ligase TRIP12 OS=Homo sapiens GN=TRIP12	S(1064);S(1078)	Q14669-3	0.185374	0.262647	-0.236319	0.0593348					FALSE
PG284222	sp|Q96KR1|ZFR_HUMAN Zinc finger RNA-binding protein OS=Homo sapiens GN=ZFR PE=1 SV=2	S(1054)	Q96KR1	-0.228639	0.164417	-0.224461	0.0269249	-0.0358103	0.442849	-0.170773	0.157064	FALSE
PG295064	tr|M0QYC1|M0QYC1_HUMAN Rho guanine nucleotide exchange factor 1 (Fragment) OS=Homo sapiens GN=ARHGEF1 PE=1 SV=1	S(96);S(99)	M0QYC1	-1.11439	0.00369185	-1.58675	0.000109779					TRUE
PG280844	tr|E9PGC8|E9PGC8_HUMAN Microtubule-associated protein 1A OS=Homo sapiens GN=MAP1A PE=1 SV=1	S(2328);S(2330)	E9PGC8	0.195406	0.197014	0.189557	0.0636784					FALSE
PG273198	sp|Q9UQ35|SRRM2_HUMAN Serine/arginine repetitive matrix protein 2 OS=Homo sapiens GN=SRRM2 PE=1 SV=2	S(857);T(866)	Q9UQ35	0.000125923	0.591014	-0.0335061	0.371744					FALSE
PG275167|PG293899	sp|Q9UKV3-5|ACINU_HUMAN Isoform 4 of Apoptotic chromatin condensation inducer in the nucleus OS=Homo sapiens GN=ACIN1	S(657)	Q9UKV3-5	-0.107798	0.41578	0.309877	0.0285413	-0.16396	0.232825	-0.0205298	0.368011	FALSE
PG275767	sp|Q99490-2|AGAP2_HUMAN Isoform 2 of Arf-GAP with GTPase; ANK repeat and PH domain-containing protein 2 OS=Homo sapiens GN=AGAP2	S(472)	Q99490-2	-0.119257	0.36372	-0.148448	0.138868	-0.885308	0.0157491	-1.47923	0.00502255	TRUE
PG274144	sp|Q12888-2|TP53B_HUMAN Isoform 2 of Tumor suppressor p53-binding protein 1 OS=Homo sapiens GN=TP53BP1	S(270)	Q12888-2	-0.0334145	0.554877	0.21091	0.111551	-0.168872	0.236055	-0.0926626	0.275644	FALSE
PG276525|PG276526	sp|P46379-3|BAG6_HUMAN Isoform 3 of Large proline-rich protein BAG6 OS=Homo sapiens GN=BAG6	S(1147)	P46379-3	0.123132	0.342388	0.285203	0.0337635	0.214559	0.245133	0.108401	0.244687	FALSE
PG273631	sp|Q8TC07-3|TBC15_HUMAN Isoform 3 of TBC1 domain family member 15 OS=Homo sapiens GN=TBC1D15	S(78)	Q8TC07-3	-0.829592	0.0284083	-1.11172	0.00158922	-1.38689	0.0210277	-1.35899	0.00451461	TRUE
PG277749	sp|Q7Z460-4|CLAP1_HUMAN Isoform 4 of CLIP-associating protein 1 OS=Homo sapiens GN=CLASP1	S(691)	Q7Z460-4	0.392565	0.0637594	0.462794	0.0140389					FALSE
PG273903|PG294194	tr|H0YL70|H0YL70_HUMAN Transducin-like enhancer protein 3 OS=Homo sapiens GN=TLE3 PE=1 SV=1	S(296)	H0YL70	0.154646	0.329651	0.120788	0.169717	-0.190596	0.197039	-0.547276	0.0225351	FALSE
PG275110	sp|O00308|WWP2_HUMAN NEDD4-like E3 ubiquitin-protein ligase WWP2 OS=Homo sapiens GN=WWP2 PE=1 SV=2	S(211)	O00308	-0.0270787	0.5541	0.750333	0.00128793	0.281945	0.117635	0.414222	0.0483235	TRUE
PG283742	sp|Q05519|SRS11_HUMAN Serine/arginine-rich splicing factor 11 OS=Homo sapiens GN=SRSF11 PE=1 SV=1	S(464)	Q05519	-0.320372	0.155519	-0.0741445	0.311848	0.399454	0.0817818	0.245571	0.14474	FALSE
PG277767	sp|Q9BPX3|CND3_HUMAN Condensin complex subunit 3 OS=Homo sapiens GN=NCAPG PE=1 SV=1	S(959)	Q9BPX3	0.481892	0.0220587	-0.149484	0.0877469					FALSE
PG270680	sp|Q9UHB6-4|LIMA1_HUMAN Isoform 4 of LIM domain and actin-binding protein 1 OS=Homo sapiens GN=LIMA1	S(370)	Q9UHB6-4	-0.00715938	0.600936	-0.199101	0.0971987					FALSE
PG273240	tr|G3V4K3|G3V4K3_HUMAN Spermatogenesis-defective protein 39 homolog OS=Homo sapiens GN=VIPAS39 PE=1 SV=1	S(147)	G3V4K3	0.12716	0.377046	0.0124712	0.391421	-0.303782	0.207933	0.24415	0.126721	FALSE
PG281557|PG281561	sp|O96028|NSD2_HUMAN Histone-lysine N-methyltransferase NSD2 OS=Homo sapiens GN=NSD2 PE=1 SV=1	S(437)	O96028	0.0671627	0.465111	0.00463141	0.405669	0.353233	0.218269	0.0401784	0.342307	FALSE
PG272522	tr|J3KPD3|J3KPD3_HUMAN RNA binding motif protein 7; isoform CRA_c OS=Homo sapiens GN=RBM7 PE=1 SV=1	S(137)	J3KPD3	-0.338254	0.07502	-0.589853	0.00121357					TRUE
PG274411	sp|Q9Y2W1|TR150_HUMAN Thyroid hormone receptor-associated protein 3 OS=Homo sapiens GN=THRAP3 PE=1 SV=2	S(575)	Q9Y2W1	-0.23723	0.13462	0.17091	0.0884637	-0.895368	0.012148	-0.132818	0.225044	TRUE
PG276979|PG276980	sp|Q9NYV4|CDK12_HUMAN Cyclin-dependent kinase 12 OS=Homo sapiens GN=CDK12 PE=1 SV=2	S(334);S(338)	Q9NYV4	0.151805	0.331688	0.286274	0.0417113					FALSE
PG284046|PG284047	sp|P16989|YBOX3_HUMAN Y-box-binding protein 3 OS=Homo sapiens GN=YBX3 PE=1 SV=4	S(324)	P16989	0.0572629	0.491114	-0.729954	0.00150475	0.951086	0.147343	-0.168934	0.238823	TRUE
PG280035	sp|Q9UN86-2|G3BP2_HUMAN Isoform B of Ras GTPase-activating protein-binding protein 2 OS=Homo sapiens GN=G3BP2	T(227)	Q9UN86-2	0.132414	0.367115	0.121021	0.200521	-0.347795	0.0963383	-0.265025	0.120434	FALSE
PG273555	sp|P40227|TCPZ_HUMAN T-complex protein 1 subunit zeta OS=Homo sapiens GN=CCT6A PE=1 SV=3	S(205)	P40227	-0.198243	0.216125	-0.10522	0.175881	-0.267231	0.155066			FALSE
PG282607	sp|Q8NCN4|RN169_HUMAN E3 ubiquitin-protein ligase RNF169 OS=Homo sapiens GN=RNF169 PE=1 SV=2	S(247)	Q8NCN4	0.145235	0.329801	0.189668	0.0905771	-0.158931	0.244277			FALSE
PG272661	sp|P42331-4|RHG25_HUMAN Isoform 4 of Rho GTPase-activating protein 25 OS=Homo sapiens GN=ARHGAP25	S(488)	P42331-4	-0.280435	0.157739	0.209778	0.0441588	0.12529	0.303581	0.38467	0.0475229	FALSE
PG284466	sp|Q5T200|ZC3HD_HUMAN Zinc finger CCCH domain-containing protein 13 OS=Homo sapiens GN=ZC3H13 PE=1 SV=1	S(1292)	Q5T200	-0.342619	0.266022	0.264419	0.081145	0.647806	0.0234105	0.838938	0.00882562	TRUE
PG277421	sp|Q9Y2V2|CHSP1_HUMAN Calcium-regulated heat-stable protein 1 OS=Homo sapiens GN=CARHSP1 PE=1 SV=2	S(30);S(32);S(41)	Q9Y2V2	-0.119959	0.361554	-0.118853	0.194396					FALSE
PG270219	sp|Q8NHM5|KDM2B_HUMAN Lysine-specific demethylase 2B OS=Homo sapiens GN=KDM2B PE=1 SV=1	S(474)	Q8NHM5	0.207502	0.161476	0.172022	0.0842715					FALSE
PG272303	sp|P38159|RBMX_HUMAN RNA-binding motif protein; X chromosome OS=Homo sapiens GN=RBMX PE=1 SV=3	S(332)	P38159	-0.2892	0.157739	-0.247987	0.0915552	-0.443828	0.0813472	-0.444856	0.0452021	FALSE
PG273796	sp|O75528|TADA3_HUMAN Transcriptional adapter 3 OS=Homo sapiens GN=TADA3 PE=1 SV=1	T(297)	O75528	0.116549	0.327657	0.234263	0.0461628			0.439903	0.153786	FALSE
PG277747|PG277749	sp|Q7Z460|CLAP1_HUMAN CLIP-associating protein 1 OS=Homo sapiens GN=CLASP1 PE=1 SV=1	S(1223)	Q7Z460	-0.0382221	0.516936	0.268958	0.042706	1.3041	0.0085224	1.09982	0.00505386	TRUE
PG270078	sp|O94819|KBTBB_HUMAN Kelch repeat and BTB domain-containing protein 11 OS=Homo sapiens GN=KBTBD11 PE=1 SV=1	S(107)	O94819	0.063911	0.442335	-0.340329	0.00867682	-0.315252	0.0986714	-0.434738	0.0336709	FALSE
PG276641	sp|Q6F5E8|CARL2_HUMAN Capping protein; Arp2/3 and myosin-I linker protein 2 OS=Homo sapiens GN=CARMIL2 PE=1 SV=2	S(991)	Q6F5E8	0.125498	0.290071	-0.0233167	0.370539	-0.213619	0.204622			FALSE
PG275008|PG275006	sp|O43379-4|WDR62_HUMAN Isoform 4 of WD repeat-containing protein 62 OS=Homo sapiens GN=WDR62	S(33)	O43379-4	0.255074	0.168509	0.242386	0.0504843			-0.246574	0.106741	FALSE
PG279601	sp|Q96KP1|EXOC2_HUMAN Exocyst complex component 2 OS=Homo sapiens GN=EXOC2 PE=1 SV=1	S(435)	Q96KP1	-0.0557564	0.500044	0.175784	0.0943264					FALSE
PG278887	sp|Q96DF8|DGC14_HUMAN Protein DGCR14 OS=Homo sapiens GN=DGCR14 PE=1 SV=1	S(292)	Q96DF8	-0.512973	0.0200423	-0.940671	0.000168747	-0.636906	0.0226661	-1.16915	0.00584109	TRUE
PG273911	sp|Q9NX00|TM160_HUMAN Transmembrane protein 160 OS=Homo sapiens GN=TMEM160 PE=1 SV=1	S(36)	Q9NX00	-1.30952	0.00522764	-1.95519	0.000265856	0.116091	0.318886	0.287607	0.134086	TRUE
PG273320	sp|Q8IY18|SMC5_HUMAN Structural maintenance of chromosomes protein 5 OS=Homo sapiens GN=SMC5 PE=1 SV=2	T(10);S(12)	Q8IY18	-0.132921	0.376165	0.0457755	0.344613					FALSE
PG280766	sp|Q32MZ4-3|LRRF1_HUMAN Isoform 3 of Leucine-rich repeat flightless-interacting protein 1 OS=Homo sapiens GN=LRRFIP1	S(16)	Q32MZ4-3	0.169655	0.179308	0.184721	0.0829603	0.145926	0.409917	-0.141312	0.206914	FALSE
PG275148|PG291730	sp|P11171|41_HUMAN Protein 4.1 OS=Homo sapiens GN=EPB41 PE=1 SV=4	S(709)	P11171	0.295848	0.0889637	-0.210182	0.0587027	-0.285621	0.185155	-0.317075	0.0622358	FALSE
PG273042	sp|Q01082|SPTB2_HUMAN Spectrin beta chain; non-erythrocytic 1 OS=Homo sapiens GN=SPTBN1 PE=1 SV=2	S(2165);S(2169)	Q01082	-0.0519686	0.5246	-0.1386	0.183416	-0.1687	0.218193	-0.399935	0.048841	FALSE
PG270480	sp|Q92615|LAR4B_HUMAN La-related protein 4B OS=Homo sapiens GN=LARP4B PE=1 SV=3	T(732);S(736)	Q92615	0.0290148	0.538624	0.242014	0.0482053					FALSE
PG284027	sp|P49750-4|YLPM1_HUMAN Isoform 4 of YLP motif-containing protein 1 OS=Homo sapiens GN=YLPM1	S(1088)	P49750-4	-0.158422	0.349072	-1.14974	0.000233106	-0.317411	0.145759	-0.750345	0.0191064	TRUE
PG274963	sp|O75351|VPS4B_HUMAN Vacuolar protein sorting-associated protein 4B OS=Homo sapiens GN=VPS4B PE=1 SV=2	S(102)	O75351	0.0047575	0.604104	0.0278439	0.387142	0.369635	0.180992	0.0158225	0.382497	FALSE
PG269509|PG269510	sp|Q00839|HNRPU_HUMAN Heterogeneous nuclear ribonucleoprotein U OS=Homo sapiens GN=HNRNPU PE=1 SV=6	S(26)	Q00839	0.423037	0.0660365	0.798307	0.00189444					TRUE
PG280516	tr|J3KPH8|J3KPH8_HUMAN Histone deacetylase OS=Homo sapiens GN=HDAC7 PE=1 SV=1	S(542)	J3KPH8	0.0358519	0.524871	0.173731	0.113982					FALSE
PG274753	sp|Q9C0B0|UNK_HUMAN RING finger protein unkempt homolog OS=Homo sapiens GN=UNK PE=1 SV=2	S(385)	Q9C0B0	-0.0527482	0.594702	-0.0271167	0.40924					FALSE
PG284471	tr|E7ERS3|E7ERS3_HUMAN Zinc finger CCCH domain-containing protein 18 OS=Homo sapiens GN=ZC3H18 PE=1 SV=1	S(799)	E7ERS3	-0.370114	0.0277295	-0.369563	0.0128785					FALSE
PG281503	sp|P19338|NUCL_HUMAN Nucleolin OS=Homo sapiens GN=NCL PE=1 SV=3	T(84)	P19338	-0.103469	0.430521	0.0880218	0.231211	2.16854	0.00807227	1.62471	0.019832	TRUE
PG283219	sp|O43765|SGTA_HUMAN Small glutamine-rich tetratricopeptide repeat-containing protein alpha OS=Homo sapiens GN=SGTA PE=1 SV=1	S(77)	O43765	0.533781	0.016902	0.477052	0.00326731					FALSE
PG278260	sp|Q9BQ39|DDX50_HUMAN ATP-dependent RNA helicase DDX50 OS=Homo sapiens GN=DDX50 PE=1 SV=1	S(45);T(47)	Q9BQ39	0.0524823	0.5246	-0.221486	0.0625937					FALSE
PG281964	sp|Q9ULU4-19|PKCB1_HUMAN Isoform 19 of Protein kinase C-binding protein 1 OS=Homo sapiens GN=ZMYND8	S(39)	Q9ULU4-19	-0.0331686	0.536929	-0.178267	0.0810931	1.56626	0.00807227	1.01008	0.00664892	TRUE
PG273196	sp|P78362|SRPK2_HUMAN SRSF protein kinase 2 OS=Homo sapiens GN=SRPK2 PE=1 SV=3	S(10)	P78362	0.0882668	0.408657	0.107583	0.184042					FALSE
PG282499	sp|Q8NDX1|PSD4_HUMAN PH and SEC7 domain-containing protein 4 OS=Homo sapiens GN=PSD4 PE=1 SV=2	S(134);S(138)	Q8NDX1	-0.0977474	0.443867	0.118191	0.22404					FALSE
PG281161	sp|Q9BU76|MMTA2_HUMAN Multiple myeloma tumor-associated protein 2 OS=Homo sapiens GN=MMTAG2 PE=1 SV=1	S(164)	Q9BU76	0.0967149	0.476515	-0.818518	0.00355522					TRUE
PG281843	sp|Q8IZ21-3|PHAR4_HUMAN Isoform 3 of Phosphatase and actin regulator 4 OS=Homo sapiens GN=PHACTR4	S(328);T(342)	Q8IZ21-3	0.0297397	0.555615	0.121879	0.203092			-0.541546	0.0339948	FALSE
PG280982	sp|Q15648|MED1_HUMAN Mediator of RNA polymerase II transcription subunit 1 OS=Homo sapiens GN=MED1 PE=1 SV=4	S(1156)	Q15648	-0.0747447	0.536929	0.597752	0.0442997					TRUE
PG281844	sp|Q9UPP1|PHF8_HUMAN Histone lysine demethylase PHF8 OS=Homo sapiens GN=PHF8 PE=1 SV=3	S(880)	Q9UPP1	0.131502	0.349176	-0.198369	0.130754	-0.00166011	0.495961	-0.154908	0.238364	FALSE
PG270399	sp|O75449|KTNA1_HUMAN Katanin p60 ATPase-containing subunit A1 OS=Homo sapiens GN=KATNA1 PE=1 SV=1	S(109)	O75449	0.209694	0.18883	1.19607	8.8831e-05	1.53751	0.0102006			TRUE
PG280934	sp|P16455|MGMT_HUMAN Methylated-DNA--protein-cysteine methyltransferase OS=Homo sapiens GN=MGMT PE=1 SV=1	S(201)	P16455	-0.0651621	0.482694	-0.0466086	0.336289	0.910307	0.0366027	0.452989	0.0825682	TRUE
PG283285	sp|Q9BYW2|SETD2_HUMAN Histone-lysine N-methyltransferase SETD2 OS=Homo sapiens GN=SETD2 PE=1 SV=3	S(1228)	Q9BYW2	-0.0326424	0.543583	0.780433	0.000534273			0.847693	0.0140417	TRUE
PG272350	sp|P78332|RBM6_HUMAN RNA-binding protein 6 OS=Homo sapiens GN=RBM6 PE=1 SV=5	S(891)	P78332	-0.0662286	0.448791	-0.0917895	0.194488			1.08323	0.0105155	TRUE
PG282987	sp|Q7L4I2|RSRC2_HUMAN Arginine/serine-rich coiled-coil protein 2 OS=Homo sapiens GN=RSRC2 PE=1 SV=1	S(30);S(32)	Q7L4I2	-0.105892	0.351584	0.367065	0.0178475	0.0566851	0.478674	0.139351	0.218243	FALSE
PG284466	sp|Q5T200|ZC3HD_HUMAN Zinc finger CCCH domain-containing protein 13 OS=Homo sapiens GN=ZC3H13 PE=1 SV=1	S(993)	Q5T200	-0.0396009	0.515709	0.219934	0.0314768	-0.422672	0.135298	-0.107518	0.267205	FALSE
PG274144	sp|Q12888-2|TP53B_HUMAN Isoform 2 of Tumor suppressor p53-binding protein 1 OS=Homo sapiens GN=TP53BP1	S(1033)	Q12888-2	0.0485027	0.512412	0.119023	0.269236	-0.142237	0.332168	0.153524	0.177826	FALSE
PG272294|PG272295	sp|Q5T8P6|RBM26_HUMAN RNA-binding protein 26 OS=Homo sapiens GN=RBM26 PE=1 SV=3	S(127)	Q5T8P6	0.0103151	0.573713	0.168861	0.151115	0.538811	0.211606	0.0497115	0.32806	FALSE
PG270651	sp|P42166|LAP2A_HUMAN Lamina-associated polypeptide 2; isoform alpha OS=Homo sapiens GN=TMPO PE=1 SV=2	S(184)	P42166	-0.0312646	0.550634	-0.193729	0.124535					FALSE
PG282268	sp|Q9Y520-7|PRC2C_HUMAN Isoform 7 of Protein PRRC2C OS=Homo sapiens GN=PRRC2C	S(397)	Q9Y520-7	-0.991725	0.00324018	-1.1953	0.000144653					TRUE
PG276460	tr|A0A087X188|A0A087X188_HUMAN Bridging integrator 2 OS=Homo sapiens GN=BIN2 PE=1 SV=1	S(476)	A0A087X188	-0.195132	0.215466	-0.0246248	0.36786					FALSE
PG281578	sp|Q14980|NUMA1_HUMAN Nuclear mitotic apparatus protein 1 OS=Homo sapiens GN=NUMA1 PE=1 SV=2	S(169)	Q14980	0.152907	0.223698	0.0994612	0.241637	0.061612	0.41228	-0.622404	0.0231347	TRUE
PG270542	sp|Q07666|KHDR1_HUMAN KH domain-containing; RNA-binding; signal transduction-associated protein 1 OS=Homo sapiens GN=KHDRBS1 PE=1 SV=1	S(12)	Q07666	0.339605	0.36472	-0.176637	0.295218					FALSE
PG274052	tr|X6R7X0|X6R7X0_HUMAN Transcription elongation factor A N-terminal and central domain-containing protein 2 OS=Homo sapiens GN=TCEANC2 PE=1 SV=1	S(44)	X6R7X0	0.129723	0.378728	0.409395	0.0337418	1.63811	0.0210307	1.37687	0.00417387	TRUE
PG270092	sp|Q16566|KCC4_HUMAN Calcium/calmodulin-dependent protein kinase type IV OS=Homo sapiens GN=CAMK4 PE=1 SV=1	S(360)	Q16566	0.311234	0.0831412	0.592706	0.00386004	-0.100328	0.358392	0.181981	0.14965	TRUE
PG283783	sp|Q8TCJ2|STT3B_HUMAN Dolichyl-diphosphooligosaccharide--protein glycosyltransferase subunit STT3B OS=Homo sapiens GN=STT3B PE=1 SV=1	S(29)	Q8TCJ2	-0.295104	0.139619	-0.754105	0.000616079			1.24346	0.00462753	TRUE
PG272766	sp|Q6P4F7|RHGBA_HUMAN Rho GTPase-activating protein 11A OS=Homo sapiens GN=ARHGAP11A PE=1 SV=2	S(285)	Q6P4F7	-0.0934083	0.40492	-0.734431	0.00211077	-0.28953	0.153407	-0.472269	0.0290917	TRUE
PG282605	sp|Q8N122|RPTOR_HUMAN Regulatory-associated protein of mTOR OS=Homo sapiens GN=RPTOR PE=1 SV=1	S(859);S(863)	Q8N122	0.0676234	0.491999	0.0555801	0.339503			0.382798	0.156251	FALSE
PG274291	sp|Q14669-3|TRIPC_HUMAN Isoform 3 of E3 ubiquitin-protein ligase TRIP12 OS=Homo sapiens GN=TRIP12	S(354)	Q14669-3	0.14984	0.399349	0.212067	0.125643	0.287223	0.130201	0.123147	0.331156	FALSE
PG283452	sp|Q96B97|SH3K1_HUMAN SH3 domain-containing kinase-binding protein 1 OS=Homo sapiens GN=SH3KBP1 PE=1 SV=2	S(183)	Q96B97	-0.16858	0.207672	-0.244	0.0436271					FALSE
PG278936	sp|Q86XP3|DDX42_HUMAN ATP-dependent RNA helicase DDX42 OS=Homo sapiens GN=DDX42 PE=1 SV=1	S(816)	Q86XP3	0.211737	0.319727	-0.685652	0.0182417					TRUE
PG279310	sp|O14681|EI24_HUMAN Etoposide-induced protein 2.4 homolog OS=Homo sapiens GN=EI24 PE=1 SV=4	S(47)	O14681	-0.604607	0.0751001	-2.02565	0.000146934					TRUE
PG272085	sp|Q8NAV1|PR38A_HUMAN Pre-mRNA-splicing factor 38A OS=Homo sapiens GN=PRPF38A PE=1 SV=1	S(209)	Q8NAV1	-0.0336595	0.564038	-0.0777348	0.316582	-0.164086	0.317287	0.243409	0.105555	FALSE
PG279813	tr|A0A5E8|A0A5E8_HUMAN GAS2-like protein 1 OS=Homo sapiens GN=GAS2L1 PE=1 SV=1	S(405)	A0A5E8	0.186821	0.183134	0.607023	0.00116416					TRUE
PG281750	sp|Q9BXB4|OSB11_HUMAN Oxysterol-binding protein-related protein 11 OS=Homo sapiens GN=OSBPL11 PE=1 SV=2	S(174)	Q9BXB4	-0.372614	0.111969	-0.475613	0.0108661					FALSE
PG284295	tr|M0QXZ5|M0QXZ5_HUMAN Zinc finger protein 428 (Fragment) OS=Homo sapiens GN=ZNF428 PE=1 SV=1	T(141)	M0QXZ5	-0.16375	0.263166	-0.349713	0.0309102	0.177977	0.222982	0.117257	0.229705	FALSE
PG275267|PG294523	sp|Q2M2I8|AAK1_HUMAN AP2-associated protein kinase 1 OS=Homo sapiens GN=AAK1 PE=1 SV=3	S(678)	Q2M2I8	0.635617	0.0220098	0.318979	0.0578356	1.04228	0.00896117	0.58202	0.0460747	TRUE
PG281584	sp|Q9Y3T9|NOC2L_HUMAN Nucleolar complex protein 2 homolog OS=Homo sapiens GN=NOC2L PE=1 SV=4	S(49);S(60)	Q9Y3T9	0.129109	0.387648	0.577746	0.00397476					FALSE
PG283169	sp|Q15424-4|SAFB1_HUMAN Isoform 4 of Scaffold attachment factor B1 OS=Homo sapiens GN=SAFB	S(383);S(384)	Q15424-4	-0.0132027	0.572239	0.0979788	0.193412			-0.425306	0.0679684	FALSE
PG284225	sp|Q9Y462|ZN711_HUMAN Zinc finger protein 711 OS=Homo sapiens GN=ZNF711 PE=1 SV=2	S(459)	Q9Y462	0.13173	0.349458	0.184215	0.123679	0.719679	0.156989	0.637766	0.0657472	TRUE
PG277329	sp|Q03188|CENPC_HUMAN Centromere protein C OS=Homo sapiens GN=CENPC PE=1 SV=2	S(538)	Q03188	-0.0193544	0.570533	0.0430125	0.321557	-0.132956	0.372803			FALSE
PG270358	sp|Q13303|KCAB2_HUMAN Voltage-gated potassium channel subunit beta-2 OS=Homo sapiens GN=KCNAB2 PE=1 SV=2	S(20)	Q13303	0.0772535	0.432347	0.113182	0.211796	-0.29028	0.151181	-0.152072	0.197903	FALSE
PG270055	sp|P46013-2|KI67_HUMAN Isoform Short of Proliferation marker protein Ki-67 OS=Homo sapiens GN=MKI67	S(128)	P46013-2	0.107018	0.490984	-0.0047123	0.387696	-0.206822	0.358474	-0.419792	0.0730687	FALSE
PG281468	sp|Q9H1E3|NUCKS_HUMAN Nuclear ubiquitous casein and cyclin-dependent kinase substrate 1 OS=Homo sapiens GN=NUCKS1 PE=1 SV=1	S(54);S(58)	Q9H1E3	0.19445	0.261717	0.410821	0.0219706					FALSE
PG276484	sp|Q9UIG0|BAZ1B_HUMAN Tyrosine-protein kinase BAZ1B OS=Homo sapiens GN=BAZ1B PE=1 SV=2	S(947)	Q9UIG0	0.110694	0.442726	-0.725723	0.0106044	0.113623	0.454316	-0.391148	0.176689	TRUE
PG274929	tr|A0A087WZV0|A0A087WZV0_HUMAN Inositol hexakisphosphate and diphosphoinositol-pentakisphosphate kinase 2 OS=Homo sapiens GN=PPIP5K2 PE=1 SV=1	S(38)	A0A087WZV0	0.107497	0.340743	0.183361	0.0683314	0.763014	0.0210307	0.181436	0.249851	TRUE
PG282238	tr|A0A0D9SF60|A0A0D9SF60_HUMAN Plakophilin-4 OS=Homo sapiens GN=PKP4 PE=1 SV=1	S(337)	A0A0D9SF60	0.101206	0.416004	0.309393	0.0293116					FALSE
PG273198	sp|Q9UQ35|SRRM2_HUMAN Serine/arginine repetitive matrix protein 2 OS=Homo sapiens GN=SRRM2 PE=1 SV=2	T(1413);S(1415)	Q9UQ35	0.200594	0.222371	0.287476	0.0403667					FALSE
PG281520	sp|Q9Y266|NUDC_HUMAN Nuclear migration protein nudC OS=Homo sapiens GN=NUDC PE=1 SV=1	S(139);T(145)	Q9Y266	0.0522113	0.508173	0.018142	0.404317					FALSE
PG280699	sp|Q14676|MDC1_HUMAN Mediator of DNA damage checkpoint protein 1 OS=Homo sapiens GN=MDC1 PE=1 SV=3	S(793)	Q14676	0.118072	0.452214	0.0896028	0.264394	0.0737558	0.45468	-0.0864059	0.302951	FALSE
PG271659	sp|P49585|PCY1A_HUMAN Choline-phosphate cytidylyltransferase A OS=Homo sapiens GN=PCYT1A PE=1 SV=2	S(362)	P49585	0.261863	0.262848	0.0527262	0.295218	0.0203309	0.40997	0.469024	0.0685375	FALSE
PG274233	sp|O14545|TRAD1_HUMAN TRAF-type zinc finger domain-containing protein 1 OS=Homo sapiens GN=TRAFD1 PE=1 SV=1	S(415)	O14545	-0.171118	0.184173	0.13968	0.161762	0.421894	0.103615			FALSE
PG272104|PG272107	sp|O75475|PSIP1_HUMAN PC4 and SFRS1-interacting protein OS=Homo sapiens GN=PSIP1 PE=1 SV=1	S(273);S(275)	O75475	-0.206574	0.430488	0.182977	0.246807	-0.00126459	0.463172	-0.478792	0.0624999	FALSE
PG281939	sp|P17858|PFKAL_HUMAN ATP-dependent 6-phosphofructokinase; liver type OS=Homo sapiens GN=PFKL PE=1 SV=6	S(775)	P17858	-0.0821063	0.447186	-0.193664	0.0501961	-0.520335	0.0377582			FALSE
PG279297	sp|Q99607|ELF4_HUMAN ETS-related transcription factor Elf-4 OS=Homo sapiens GN=ELF4 PE=1 SV=1	S(151)	Q99607	0.215	0.153711	0.034232	0.340557					FALSE
PG284466	sp|Q5T200|ZC3HD_HUMAN Zinc finger CCCH domain-containing protein 13 OS=Homo sapiens GN=ZC3H13 PE=1 SV=1	S(877)	Q5T200	0.110892	0.392827	0.676218	0.00469465	0.160636	0.255465	0.00417004	0.382698	TRUE
PG282384	sp|Q00722|PLCB2_HUMAN 1-phosphatidylinositol 4;5-bisphosphate phosphodiesterase beta-2 OS=Homo sapiens GN=PLCB2 PE=1 SV=2	S(953)	Q00722	0.0979486	0.361945	-0.490966	0.00364697					FALSE
PG277968	sp|Q96B23-2|CR025_HUMAN Isoform 2 of Uncharacterized protein C18orf25 OS=Homo sapiens GN=C18orf25	S(66)	Q96B23-2	-0.0747267	0.491599	-0.178957	0.151512	-0.398418	0.0805981	-0.236696	0.145459	FALSE
PG281461	sp|P57740|NU107_HUMAN Nuclear pore complex protein Nup107 OS=Homo sapiens GN=NUP107 PE=1 SV=1	S(86)	P57740	0.655257	0.00904214	0.529324	0.00621602	-0.10894	0.341922	-0.122756	0.217746	TRUE
PG278358	sp|Q14241|ELOA1_HUMAN Elongin-A OS=Homo sapiens GN=ELOA PE=1 SV=2	S(251)	Q14241	-0.407061	0.132509	-0.793093	0.00521102					TRUE
PG275153	sp|Q13541|4EBP1_HUMAN Eukaryotic translation initiation factor 4E-binding protein 1 OS=Homo sapiens GN=EIF4EBP1 PE=1 SV=3	S(101)	Q13541	-0.1472	0.319736	-0.498102	0.00389234					FALSE
PG276641	sp|Q6F5E8|CARL2_HUMAN Capping protein; Arp2/3 and myosin-I linker protein 2 OS=Homo sapiens GN=CARMIL2 PE=1 SV=2	S(1246)	Q6F5E8	0.301505	0.193941	0.234417	0.0780391	0.34063	0.245945	-0.020783	0.362947	FALSE
PG276426|PG276427	sp|Q9NYF8|BCLF1_HUMAN Bcl-2-associated transcription factor 1 OS=Homo sapiens GN=BCLAF1 PE=1 SV=2	S(714);S(718)	Q9NYF8	-0.00379311	0.492657	-1.08756	0.101806					FALSE
PG272695	sp|Q6WKZ4|RFIP1_HUMAN Rab11 family-interacting protein 1 OS=Homo sapiens GN=RAB11FIP1 PE=1 SV=3	S(338);S(339);S(341)	Q6WKZ4	0.0401004	0.504403	0.108835	0.141919					FALSE
PG278666	sp|Q96HY6|DDRGK_HUMAN DDRGK domain-containing protein 1 OS=Homo sapiens GN=DDRGK1 PE=1 SV=2	S(72)	Q96HY6	-0.762234	0.0793903	-2.61124	8.49192e-05					TRUE
PG284005	sp|P62328|TYB4_HUMAN Thymosin beta-4 OS=Homo sapiens GN=TMSB4X PE=1 SV=2	S(44)	P62328	0.055024	0.520165	-0.035481	0.353782					FALSE
PG272357|PG272753	sp|P49792|RBP2_HUMAN E3 SUMO-protein ligase RanBP2 OS=Homo sapiens GN=RANBP2 PE=1 SV=2	S(2462)	P49792	0.0236407	0.582315	0.168336	0.121414					FALSE
PG272761	sp|Q7Z6I6|RHG30_HUMAN Rho GTPase-activating protein 30 OS=Homo sapiens GN=ARHGAP30 PE=1 SV=3	S(630)	Q7Z6I6	0.000453356	0.573448	0.0868292	0.227381	-0.123177	0.323043	-0.0437638	0.334931	FALSE
PG285735|PG295074|PG295365	tr|E7ESS2|E7ESS2_HUMAN Mitogen-activated protein kinase kinase kinase kinase 4 OS=Homo sapiens GN=MAP4K4 PE=1 SV=3	S(608)	E7ESS2	-0.440567	0.0295163	-0.531071	0.00223524	-0.234521	0.168717	-0.0114826	0.381955	FALSE
PG273258|PG293664	tr|Q9HBD4|Q9HBD4_HUMAN SMARCA4 isoform 2 OS=Homo sapiens GN=SMARCA4 PE=1 SV=1	T(1455)	Q9HBD4	-0.080067	0.520165	0.488079	0.0168925			0.000818856	0.395433	FALSE
PG277522	sp|O14647|CHD2_HUMAN Chromodomain-helicase-DNA-binding protein 2 OS=Homo sapiens GN=CHD2 PE=1 SV=2	S(1085);S(1087)	O14647	0.104843	0.468537	0.0340772	0.362719					FALSE
PG270050	sp|Q86Y91-4|KI18B_HUMAN Isoform 4 of Kinesin-like protein KIF18B OS=Homo sapiens GN=KIF18B	S(413)	Q86Y91-4	0.362124	0.0609604	0.113332	0.204554	-0.170949	0.390519	-0.199839	0.134559	FALSE
PG274049	sp|Q9UGU0|TCF20_HUMAN Transcription factor 20 OS=Homo sapiens GN=TCF20 PE=1 SV=3	S(1322)	Q9UGU0	0.126063	0.372118	0.0941357	0.245567	-0.128122	0.324213	-0.0895878	0.285238	FALSE
PG273889	sp|Q8WUA4|TF3C2_HUMAN General transcription factor 3C polypeptide 2 OS=Homo sapiens GN=GTF3C2 PE=1 SV=2	S(220)	Q8WUA4	0.0241664	0.550201	0.00720945	0.402599	1.78598	0.0126867			TRUE
PG285405	tr|A0A0A0MR66|A0A0A0MR66_HUMAN RNA binding motif protein 10; isoform CRA_d OS=Homo sapiens GN=RBM10 PE=1 SV=1	S(154)	A0A0A0MR66	0.123631	0.340269	0.349115	0.0191363	-0.139546	0.276186	-0.208787	0.148425	FALSE
PG269975	sp|Q92833|JARD2_HUMAN Protein Jumonji OS=Homo sapiens GN=JARID2 PE=1 SV=2	S(331)	Q92833	0.0353503	0.562935	0.147969	0.235955	1.33638	0.0116399	1.28191	0.0129764	TRUE
PG273818	sp|O60343-2|TBCD4_HUMAN Isoform 2 of TBC1 domain family member 4 OS=Homo sapiens GN=TBC1D4	S(591)	O60343-2	0.129976	0.262647	0.140725	0.124273	-1.08218	0.017107	-1.16349	0.00462753	TRUE
PG280751|PG286525	sp|Q8WWI1|LMO7_HUMAN LIM domain only protein 7 OS=Homo sapiens GN=LMO7 PE=1 SV=3	S(895)	Q8WWI1	-0.714551	0.00520414	-0.526222	0.000864484					TRUE
PG275879|PG275880	sp|Q66PJ3|AR6P4_HUMAN ADP-ribosylation factor-like protein 6-interacting protein 4 OS=Homo sapiens GN=ARL6IP4 PE=1 SV=2	S(225)	Q66PJ3	0.0136833	0.582877	0.00389245	0.389875					FALSE
PG280147	sp|Q9UKJ3|GPTC8_HUMAN G patch domain-containing protein 8 OS=Homo sapiens GN=GPATCH8 PE=1 SV=2	S(908);S(911);S(914)	Q9UKJ3	-0.221678	0.209296	0.206562	0.125187					FALSE
PG278254	sp|Q9Y6G9|DC1L1_HUMAN Cytoplasmic dynein 1 light intermediate chain 1 OS=Homo sapiens GN=DYNC1LI1 PE=1 SV=3	S(419)	Q9Y6G9	-0.707363	0.0235973	-0.8897	0.000233106					TRUE
PG274411	sp|Q9Y2W1|TR150_HUMAN Thyroid hormone receptor-associated protein 3 OS=Homo sapiens GN=THRAP3 PE=1 SV=2	S(408)	Q9Y2W1	0.538881	0.32873	0.622512	0.0417751					TRUE
PG273665	sp|Q4KMP7|TB10B_HUMAN TBC1 domain family member 10B OS=Homo sapiens GN=TBC1D10B PE=1 SV=3	S(678)	Q4KMP7	-0.15207	0.336618	-0.10851	0.232681	-0.20544	0.194663	-0.0698498	0.290867	FALSE
PG278057	sp|Q9HCG8|CWC22_HUMAN Pre-mRNA-splicing factor CWC22 homolog OS=Homo sapiens GN=CWC22 PE=1 SV=3	S(829);S(831)	Q9HCG8	-0.311644	0.152428	0.053132	0.293256	0.314535	0.212794	-0.168042	0.187046	FALSE
PG284466	sp|Q5T200|ZC3HD_HUMAN Zinc finger CCCH domain-containing protein 13 OS=Homo sapiens GN=ZC3H13 PE=1 SV=1	S(831);S(837)	Q5T200	0.182981	0.296614	0.244003	0.0676408					FALSE
PG272302	sp|Q9Y388|RBMX2_HUMAN RNA-binding motif protein; X-linked 2 OS=Homo sapiens GN=RBMX2 PE=1 SV=2	S(314)	Q9Y388	-0.14078	0.267308	-0.0187748	0.373125	0.940087	0.0378349	-0.289903	0.249698	TRUE
PG270328	sp|Q4G0J3-3|LARP7_HUMAN Isoform 3 of La-related protein 7 OS=Homo sapiens GN=LARP7	S(307)	Q4G0J3-3	0.0807955	0.432338	-0.179461	0.0927607					FALSE
PG272292	sp|Q96T37|RBM15_HUMAN Putative RNA-binding protein 15 OS=Homo sapiens GN=RBM15 PE=1 SV=2	S(670);S(674)	Q96T37	0.234872	0.177624	0.329014	0.0253275					FALSE
PG278397	sp|Q99613|EIF3C_HUMAN Eukaryotic translation initiation factor 3 subunit C OS=Homo sapiens GN=EIF3C PE=1 SV=1	S(166)	Q99613	-0.862979	0.585861	-1.35577	0.240422	0.036605	0.473676	0.0713268	0.311932	FALSE
PG273275	sp|Q15036|SNX17_HUMAN Sorting nexin-17 OS=Homo sapiens GN=SNX17 PE=1 SV=1	S(336)	Q15036	-0.0136271	0.575846	-0.135577	0.167181			-0.476641	0.0335151	FALSE
PG272510	sp|P42696|RBM34_HUMAN RNA-binding protein 34 OS=Homo sapiens GN=RBM34 PE=1 SV=2	S(28)	P42696	0.233999	0.292439	0.367417	0.0624844	0.338366	0.155827	0.0341086	0.376186	FALSE
PG282660	sp|P24928|RPB1_HUMAN DNA-directed RNA polymerase II subunit RPB1 OS=Homo sapiens GN=POLR2A PE=1 SV=2	T(1912);S(1913)	P24928	0.00589938	0.583537	-0.494985	0.0253168					FALSE
PG282599	sp|Q99729-3|ROAA_HUMAN Isoform 3 of Heterogeneous nuclear ribonucleoprotein A/B OS=Homo sapiens GN=HNRNPAB	S(242)	Q99729-3	-0.274111	0.133518	-0.152946	0.150363					FALSE
PG283176	tr|H0YHG0|H0YHG0_HUMAN Uncharacterized protein (Fragment) OS=Homo sapiens PE=1 SV=1	S(476)	H0YHG0	0.800579	0.105776	-0.206652	0.271393					FALSE
PG271054	sp|Q13469|NFAC2_HUMAN Nuclear factor of activated T-cells; cytoplasmic 2 OS=Homo sapiens GN=NFATC2 PE=1 SV=2	S(236);S(243)	Q13469	-0.320078	0.139073	0.00161161	0.408945					FALSE
PG277517	sp|Q96JM3|CHAP1_HUMAN Chromosome alignment-maintaining phosphoprotein 1 OS=Homo sapiens GN=CHAMP1 PE=1 SV=2	S(416)	Q96JM3	0.0324946	0.536929	-0.131566	0.182745	-0.316916	0.129079	-0.404343	0.0560462	FALSE
PG272516	sp|Q96LT9|RBM40_HUMAN RNA-binding protein 40 OS=Homo sapiens GN=RNPC3 PE=1 SV=1	S(108)	Q96LT9	0.0677022	0.437022	0.34478	0.00622283	-0.00569153	0.496999	-0.111725	0.229499	FALSE
PG272122	sp|Q86YD1|PTOV1_HUMAN Prostate tumor-overexpressed gene 1 protein OS=Homo sapiens GN=PTOV1 PE=1 SV=1	S(36)	Q86YD1	0.08696	0.462869	0.351511	0.00905786					FALSE
PG277787	sp|P30622|CLIP1_HUMAN CAP-Gly domain-containing linker protein 1 OS=Homo sapiens GN=CLIP1 PE=1 SV=2	S(200);S(204)	P30622	0.29211	0.166171	0.614513	0.0161336	-0.0901573	0.402261			TRUE
PG279596	sp|Q9BSJ8|ESYT1_HUMAN Extended synaptotagmin-1 OS=Homo sapiens GN=ESYT1 PE=1 SV=1	S(1034)	Q9BSJ8	0.0409068	0.524871	-0.00550585	0.415544	-0.349244	0.130217	-0.609997	0.023154	TRUE
PG279220	tr|B7WPE2|B7WPE2_HUMAN Echinoderm microtubule associated protein like 3; isoform CRA_e OS=Homo sapiens GN=EML3 PE=1 SV=1	S(157)	B7WPE2	-0.722259	0.00793071	-1.0291	0.000347432			0.149868	0.21793	TRUE
PG277747|PG277749	sp|Q7Z460|CLAP1_HUMAN CLIP-associating protein 1 OS=Homo sapiens GN=CLASP1 PE=1 SV=1	S(688)	Q7Z460	0.207143	0.190006	0.326002	0.0201866			0.464516	0.0902468	FALSE
PG278530	tr|A0A0A0MRJ7|A0A0A0MRJ7_HUMAN Coagulation factor V OS=Homo sapiens GN=F5 PE=1 SV=1	S(221)	A0A0A0MRJ7	-0.14668	0.388771	-0.600119	0.00341028					TRUE
PG272252	sp|Q6DKI7|PVRIG_HUMAN Transmembrane protein PVRIG OS=Homo sapiens GN=PVRIG PE=1 SV=1	T(209)	Q6DKI7	-0.0256406	0.550503	0.230915	0.0496848					FALSE
PG271782	sp|Q86U86|PB1_HUMAN Protein polybromo-1 OS=Homo sapiens GN=PBRM1 PE=1 SV=1	S(1453)	Q86U86	0.180664	0.246496	0.22907	0.0664128	1.24165	0.0191983			TRUE
PG278865	sp|Q8IYB7|DI3L2_HUMAN DIS3-like exonuclease 2 OS=Homo sapiens GN=DIS3L2 PE=1 SV=4	S(875)	Q8IYB7	0.16414	0.295697	0.315309	0.0275088					FALSE
PG284123|PG284129	sp|Q6PJT7|ZC3HE_HUMAN Zinc finger CCCH domain-containing protein 14 OS=Homo sapiens GN=ZC3H14 PE=1 SV=1	S(515)	Q6PJT7	0.241759	0.138526	0.226752	0.0638744	-0.315754	0.173467	-0.183369	0.176672	FALSE
PG272298	sp|Q96EV2|RBM33_HUMAN RNA-binding protein 33 OS=Homo sapiens GN=RBM33 PE=1 SV=3	S(741)	Q96EV2	0.150837	0.339849	0.378778	0.037903	-0.124761	0.361878	-0.334955	0.0817314	FALSE
PG273503	sp|Q3MII6|TBC25_HUMAN TBC1 domain family member 25 OS=Homo sapiens GN=TBC1D25 PE=1 SV=2	S(506)	Q3MII6	-0.0515879	0.497904	-0.0821415	0.252467	-0.338516	0.0901304	-0.254988	0.10116	FALSE
PG270038	sp|Q6IE81|JADE1_HUMAN Protein Jade-1 OS=Homo sapiens GN=JADE1 PE=1 SV=1	S(603)	Q6IE81	0.292808	0.0965246	0.277095	0.0307263	-0.143653	0.274854	-0.219486	0.176366	FALSE
PG276731	sp|Q9BRD0|BUD13_HUMAN BUD13 homolog OS=Homo sapiens GN=BUD13 PE=1 SV=1	S(358)	Q9BRD0	0.0542089	0.474599	-0.128484	0.153883	-0.116137	0.372803	-0.0412108	0.359717	FALSE
PG278693|PG278695	sp|P18858|DNLI1_HUMAN DNA ligase 1 OS=Homo sapiens GN=LIG1 PE=1 SV=1	S(47);S(51)	P18858	-0.482334	0.0538891	-1.38373	8.10011e-05	-0.464149	0.0935985			TRUE
PG275560	sp|O75179|ANR17_HUMAN Ankyrin repeat domain-containing protein 17 OS=Homo sapiens GN=ANKRD17 PE=1 SV=3	S(1709)	O75179	-0.138744	0.351584	0.0390578	0.333989	-0.204736	0.193984	0.0541626	0.327455	FALSE
PG282836	sp|Q9NQC3|RTN4_HUMAN Reticulon-4 OS=Homo sapiens GN=RTN4 PE=1 SV=2	S(881)	Q9NQC3	-0.463724	0.0772185	1.71556	4.44236e-05					TRUE
PG274650	sp|Q9Y2K6|UBP20_HUMAN Ubiquitin carboxyl-terminal hydrolase 20 OS=Homo sapiens GN=USP20 PE=1 SV=2	S(373)	Q9Y2K6	0.1207	0.345427	-0.222414	0.0580286	-0.0617213	0.418249	-0.337555	0.0758565	FALSE
PG279296	sp|P32519|ELF1_HUMAN ETS-related transcription factor Elf-1 OS=Homo sapiens GN=ELF1 PE=1 SV=2	S(432)	P32519	0.219711	0.142688	0.0119526	0.408945			-0.579819	0.0239333	FALSE
PG272411	sp|P06400|RB_HUMAN Retinoblastoma-associated protein OS=Homo sapiens GN=RB1 PE=1 SV=2	S(788);S(795)	P06400	0.157599	0.319727	0.234446	0.0349802					FALSE
PG269956	sp|Q13576|IQGA2_HUMAN Ras GTPase-activating-like protein IQGAP2 OS=Homo sapiens GN=IQGAP2 PE=1 SV=4	S(16)	Q13576	-0.437256	0.146248	-0.890149	0.00527329	-0.270895	0.205712	-0.239201	0.151679	TRUE
PG277747|PG277749	sp|Q7Z460|CLAP1_HUMAN CLIP-associating protein 1 OS=Homo sapiens GN=CLASP1 PE=1 SV=1	S(646)	Q7Z460	-0.665386	0.00574831	-0.741258	0.000284729	-0.323346	0.193703	-1.12626	0.00777374	TRUE
PG270053|PG270055	sp|P46013|KI67_HUMAN Proliferation marker protein Ki-67 OS=Homo sapiens GN=MKI67 PE=1 SV=2	S(827)	P46013	0.279327	0.345799	0.0549663	0.299067	-0.0875572	0.413517	0.0404471	0.352818	FALSE
PG271542	sp|Q96PY6-3|NEK1_HUMAN Isoform 3 of Serine/threonine-protein kinase Nek1 OS=Homo sapiens GN=NEK1	S(1080)	Q96PY6-3	0.208337	0.243062	0.255937	0.0954957	-0.241112	0.175864	-0.341476	0.0560462	FALSE
PG283261	sp|Q6IQ49|SDE2_HUMAN Protein SDE2 homolog OS=Homo sapiens GN=SDE2 PE=1 SV=1	S(266)	Q6IQ49	0.286891	0.262323	-0.338355	0.0521157					FALSE
PG282660	sp|P24928|RPB1_HUMAN DNA-directed RNA polymerase II subunit RPB1 OS=Homo sapiens GN=POLR2A PE=1 SV=2	T(1880)	P24928	0.136501	0.408834	0.0943028	0.284498					FALSE
PG272689	sp|Q2KHR2|RFX7_HUMAN DNA-binding protein RFX7 OS=Homo sapiens GN=RFX7 PE=1 SV=1	S(225)	Q2KHR2	0.0870217	0.512267	0.0419519	0.341355	-0.173443	0.217078	0.244285	0.136912	FALSE
PG279942	sp|O60861|GAS7_HUMAN Growth arrest-specific protein 7 OS=Homo sapiens GN=GAS7 PE=1 SV=3	S(163)	O60861	0.021063	0.555519	0.10583	0.260487	0.183777	0.24347	0.055326	0.333342	FALSE
PG270900	sp|P50219|MNX1_HUMAN Motor neuron and pancreas homeobox protein 1 OS=Homo sapiens GN=MNX1 PE=1 SV=3	S(77);S(79)	P50219	0.0267733	0.550463	0.163678	0.119605	0.154024	0.355425	-0.21422	0.129478	FALSE
PG270801	sp|P40692|MLH1_HUMAN DNA mismatch repair protein Mlh1 OS=Homo sapiens GN=MLH1 PE=1 SV=1	S(477)	P40692	-0.0272234	0.551602	-0.588584	0.00513783	-0.292765	0.117635	-0.333928	0.0832172	TRUE
PG270320	sp|Q6PKG0|LARP1_HUMAN La-related protein 1 OS=Homo sapiens GN=LARP1 PE=1 SV=2	S(517);S(521);T(526)	Q6PKG0	0.177081	0.32162	0.301351	0.0697198					FALSE
PG275661	sp|Q92667|AKAP1_HUMAN A-kinase anchor protein 1; mitochondrial OS=Homo sapiens GN=AKAP1 PE=1 SV=1	S(107)	Q92667	-0.24159	0.100718	-0.0880013	0.181739	-0.798129	0.0156545	0.928776	0.0261148	TRUE
PG271697|PG286594|PG276660	sp|O94913|PCF11_HUMAN Pre-mRNA cleavage complex 2 protein Pcf11 OS=Homo sapiens GN=PCF11 PE=1 SV=3	S(633)	O94913	-0.187977	0.1831	-0.0504764	0.287096					FALSE
PG284132	sp|Q7Z2W4|ZCCHV_HUMAN Zinc finger CCCH-type antiviral protein 1 OS=Homo sapiens GN=ZC3HAV1 PE=1 SV=3	T(273);S(275)	Q7Z2W4	0.0440726	0.538292	0.503271	0.013305	-0.092984	0.365505	0.158554	0.174201	FALSE
PG277437	sp|P49761|CLK3_HUMAN Dual specificity protein kinase CLK3 OS=Homo sapiens GN=CLK3 PE=1 SV=3	S(215)	P49761	-0.102903	0.42459	-0.331605	0.0239604	1.32993	0.0128061	0.889165	0.0168436	TRUE
PG273198	sp|Q9UQ35|SRRM2_HUMAN Serine/arginine repetitive matrix protein 2 OS=Homo sapiens GN=SRRM2 PE=1 SV=2	S(1497);S(1499)	Q9UQ35	0.156502	0.287492	0.419258	0.00552725	-0.459374	0.0697431	0.152084	0.242319	FALSE
PG276938	sp|Q9HC52|CBX8_HUMAN Chromobox protein homolog 8 OS=Homo sapiens GN=CBX8 PE=1 SV=3	S(110)	Q9HC52	0.258487	0.171577	0.143795	0.15911					FALSE
PG282561	sp|Q5VTL8|PR38B_HUMAN Pre-mRNA-splicing factor 38B OS=Homo sapiens GN=PRPF38B PE=1 SV=1	S(527);S(529)	Q5VTL8	-0.0811363	0.48593	0.0965299	0.23279					FALSE
PG274765	sp|P22314|UBA1_HUMAN Ubiquitin-like modifier-activating enzyme 1 OS=Homo sapiens GN=UBA1 PE=1 SV=3	S(46)	P22314	-0.376513	0.114551	-0.160938	0.178016	-0.418307	0.0884043	-0.393392	0.0517888	FALSE
PG270320	sp|Q6PKG0|LARP1_HUMAN La-related protein 1 OS=Homo sapiens GN=LARP1 PE=1 SV=2	S(824)	Q6PKG0	-0.0530031	0.50462	-0.0695602	0.300872	-0.0334269	0.455036	-0.223045	0.137691	FALSE
PG275273|PG287373	sp|Q8NE71|ABCF1_HUMAN ATP-binding cassette sub-family F member 1 OS=Homo sapiens GN=ABCF1 PE=1 SV=2	S(228)	Q8NE71	0.326747	0.181994	0.369188	0.0249977	-0.0924489	0.399624	0.191192	0.378116	FALSE
PG277961	sp|O95639|CPSF4_HUMAN Cleavage and polyadenylation specificity factor subunit 4 OS=Homo sapiens GN=CPSF4 PE=1 SV=1	S(201)	O95639	-0.274527	0.0847289	-0.240383	0.0978894					FALSE
PG283783	sp|Q8TCJ2|STT3B_HUMAN Dolichyl-diphosphooligosaccharide--protein glycosyltransferase subunit STT3B OS=Homo sapiens GN=STT3B PE=1 SV=1	S(498)	Q8TCJ2	0.037642	0.534477	0.130965	0.216963	-0.211964	0.192621	-0.370369	0.0616482	FALSE
PG272026	sp|Q5JSZ5|PRC2B_HUMAN Protein PRRC2B OS=Homo sapiens GN=PRRC2B PE=1 SV=2	S(613)	Q5JSZ5	-0.125814	0.564038	-0.140443	0.367832	-0.0777384	0.369086	0.162847	0.177214	FALSE
PG274898	sp|Q6PJI9|WDR59_HUMAN WD repeat-containing protein 59 OS=Homo sapiens GN=WDR59 PE=1 SV=2	T(605)	Q6PJI9	-0.0126671	0.591637	0.673825	0.0017218					TRUE
PG276465	sp|P15056|BRAF_HUMAN Serine/threonine-protein kinase B-raf OS=Homo sapiens GN=BRAF PE=1 SV=4	S(729)	P15056	-0.0242036	0.544706	0.0275653	0.359394	-0.134539	0.267704	-0.216217	0.135913	FALSE
PG284455	sp|Q8N1G0|ZN687_HUMAN Zinc finger protein 687 OS=Homo sapiens GN=ZNF687 PE=1 SV=1	S(1057)	Q8N1G0	0.135409	0.36276	0.103824	0.172619	-0.207467	0.214103	-0.401449	0.101483	FALSE
PG273198	sp|Q9UQ35|SRRM2_HUMAN Serine/arginine repetitive matrix protein 2 OS=Homo sapiens GN=SRRM2 PE=1 SV=2	T(2409)	Q9UQ35	0.0311495	0.544706	0.632396	0.000749007					TRUE
PG269436	sp|Q8NCD3|HJURP_HUMAN Holliday junction recognition protein OS=Homo sapiens GN=HJURP PE=1 SV=2	S(486)	Q8NCD3	-1.11752	0.00385399	-1.85299	8.54621e-05	-0.963296	0.0155971	-1.03993	0.00865147	TRUE
PG290387|PG292577	tr|A9Z1X7|A9Z1X7_HUMAN Serine/arginine repetitive matrix protein 1 OS=Homo sapiens GN=SRRM1 PE=1 SV=1	S(473)	A9Z1X7	0.308165	0.0540771	1.59055	1.85082e-05					TRUE
PG283475	sp|Q8TBC3|SHKB1_HUMAN SH3KBP1-binding protein 1 OS=Homo sapiens GN=SHKBP1 PE=1 SV=2	S(662)	Q8TBC3	0.561023	0.0478505	-0.395722	0.0166116	-0.22718	0.175864			FALSE
PG278952	sp|Q9H410|DSN1_HUMAN Kinetochore-associated protein DSN1 homolog OS=Homo sapiens GN=DSN1 PE=1 SV=2	S(81)	Q9H410	0.556611	0.038758	0.314373	0.0654438	-0.14163	0.276043			FALSE
PG271496	sp|Q86WB0|NIPA_HUMAN Nuclear-interacting partner of ALK OS=Homo sapiens GN=ZC3HC1 PE=1 SV=1	S(335);S(344)	Q86WB0	0.19261	0.179308	0.0655655	0.276603					FALSE
PG283435	sp|Q12872-2|SFSWA_HUMAN Isoform 2 of Splicing factor; suppressor of white-apricot homolog OS=Homo sapiens GN=SFSWAP	S(884);S(886)	Q12872-2	-0.0671813	0.448538	-0.342566	0.0106322					FALSE
PG279590|PG295894	sp|Q6UN15|FIP1_HUMAN Pre-mRNA 3'-end-processing factor FIP1 OS=Homo sapiens GN=FIP1L1 PE=1 SV=1	S(554)	Q6UN15	-0.327249	0.0691732	0.402195	0.00779955	0.456262	0.0986714	0.49719	0.0790842	FALSE
PG274800	sp|Q9BTA9|WAC_HUMAN WW domain-containing adapter protein with coiled-coil OS=Homo sapiens GN=WAC PE=1 SV=3	S(53)	Q9BTA9	0.032638	0.55606	0.180975	0.0751129	0.210065	0.181176	0.0665095	0.297226	FALSE
PG284027	sp|P49750-4|YLPM1_HUMAN Isoform 4 of YLP motif-containing protein 1 OS=Homo sapiens GN=YLPM1	S(829)	P49750-4	0.0134661	0.575635	0.425821	0.0106322			0.308654	0.0675333	FALSE
PG279523	sp|Q6P1L5|F117B_HUMAN Protein FAM117B OS=Homo sapiens GN=FAM117B PE=1 SV=2	S(10)	Q6P1L5	0.18388	0.331446	0.214011	0.114898					FALSE
PG284553	sp|O60293|ZC3H1_HUMAN Zinc finger C3H1 domain-containing protein OS=Homo sapiens GN=ZFC3H1 PE=1 SV=3	S(206)	O60293	0.110565	0.467695	0.240662	0.0902058					FALSE
PG274399	sp|Q02880|TOP2B_HUMAN DNA topoisomerase 2-beta OS=Homo sapiens GN=TOP2B PE=1 SV=3	S(1550)	Q02880	0.520283	0.163075	1.12724	0.00567683	0.594247	0.100768	0.690979	0.0775756	TRUE
PG289691	tr|J3KP75|J3KP75_HUMAN Phosphatase and actin regulator OS=Homo sapiens GN=PHACTR2 PE=1 SV=1	S(53)	J3KP75	0.10721	0.430521	0.153694	0.136142					FALSE
PG276426|PG276427	sp|Q9NYF8|BCLF1_HUMAN Bcl-2-associated transcription factor 1 OS=Homo sapiens GN=BCLAF1 PE=1 SV=2	S(397);T(402)	Q9NYF8	-0.0502049	0.544706	-0.162767	0.188139	-0.269138	0.145519	-0.35499	0.0687783	FALSE
PG283527	sp|Q9NWH9|SLTM_HUMAN SAFB-like transcription modulator OS=Homo sapiens GN=SLTM PE=1 SV=2	S(909)	Q9NWH9	-0.885652	0.00717959	-0.800992	0.00231454	0.738698	0.0722928	0.180166	0.191992	TRUE
PG271028|PG291760	sp|O75376-2|NCOR1_HUMAN Isoform 2 of Nuclear receptor corepressor 1 OS=Homo sapiens GN=NCOR1	S(1488)	O75376-2	-0.0709606	0.449391	-0.29134	0.0430396	-0.113669	0.32334	0.143509	0.190488	FALSE
PG274878	sp|Q96JG6|VPS50_HUMAN Syndetin OS=Homo sapiens GN=VPS50 PE=1 SV=3	S(494);S(498)	Q96JG6	0.0456714	0.534652	0.142421	0.147683			-0.46006	0.0305546	FALSE
PG283578	sp|Q9UEE5|ST17A_HUMAN Serine/threonine-protein kinase 17A OS=Homo sapiens GN=STK17A PE=1 SV=2	S(28)	Q9UEE5	-0.223727	0.103295	-0.3842	0.0114917	-0.289428	0.125046	-0.449675	0.0521249	FALSE
PG281293	sp|O43482|MS18B_HUMAN Protein Mis18-beta OS=Homo sapiens GN=OIP5 PE=1 SV=2	T(14)	O43482	0.0733692	0.503392	0.257653	0.120698					FALSE
PG280821	sp|O60307|MAST3_HUMAN Microtubule-associated serine/threonine-protein kinase 3 OS=Homo sapiens GN=MAST3 PE=1 SV=2	S(728)	O60307	0.230817	0.20585	0.0209941	0.37134	-0.62446	0.0532476	-0.695111	0.0338411	TRUE
PG282849	sp|P46783|RS10_HUMAN 40S ribosomal protein S10 OS=Homo sapiens GN=RPS10 PE=1 SV=1	S(146)	P46783	-0.729975	0.00324018	-0.260371	0.0266409			0.0100464	0.386916	TRUE
PG269424	tr|J3QS41|J3QS41_HUMAN Probable helicase with zinc finger domain OS=Homo sapiens GN=HELZ PE=1 SV=1	S(1180)	J3QS41	-0.0609737	0.486392	-0.0274148	0.360954					FALSE
PG274894	sp|Q5JSH3|WDR44_HUMAN WD repeat-containing protein 44 OS=Homo sapiens GN=WDR44 PE=1 SV=1	S(50)	Q5JSH3	-0.209715	0.259672	-0.024303	0.386861	-0.194924	0.194133	-0.124457	0.214055	FALSE
PG283179	sp|Q01826-2|SATB1_HUMAN Isoform 2 of DNA-binding protein SATB1 OS=Homo sapiens GN=SATB1	S(665)	Q01826-2	0.0360905	0.534652	-0.128899	0.222459	0.00555178	0.501886	-0.123804	0.216432	FALSE
PG274291	sp|Q14669-3|TRIPC_HUMAN Isoform 3 of E3 ubiquitin-protein ligase TRIP12 OS=Homo sapiens GN=TRIP12	T(1082)	Q14669-3	0.281192	0.251107	0.566724	0.0205003					FALSE
PG274315	tr|A0A0C4DFM7|A0A0C4DFM7_HUMAN Terminal uridylyltransferase 4 OS=Homo sapiens GN=ZCCHC11 PE=1 SV=1	S(209)	A0A0C4DFM7	0.132323	0.259059	0.318002	0.0417113	0.576521	0.0439281	0.606036	0.0193796	TRUE
PG291207	tr|E9PG73|E9PG73_HUMAN Peptidyl-prolyl cis-trans isomerase G OS=Homo sapiens GN=PPIG PE=1 SV=1	S(545)	E9PG73	-0.018325	0.567779	0.29319	0.0648404					FALSE
PG272885	sp|Q92766-2|RREB1_HUMAN Isoform 2 of Ras-responsive element-binding protein 1 OS=Homo sapiens GN=RREB1	S(1530)	Q92766-2	0.138986	0.332678	0.27361	0.049658	0.0481079	0.499206			FALSE
PG270136	sp|P48730-2|KC1D_HUMAN Isoform 2 of Casein kinase I isoform delta OS=Homo sapiens GN=CSNK1D	S(382)	P48730-2	-0.307245	0.0897033	0.483447	0.00357279	0.183921	0.25676			FALSE
PG274736	sp|P54578|UBP14_HUMAN Ubiquitin carboxyl-terminal hydrolase 14 OS=Homo sapiens GN=USP14 PE=1 SV=3	S(394)	P54578	0.0526181	0.510789	0.104432	0.254428			1.50625	0.0339948	TRUE
PG274493	sp|P49815|TSC2_HUMAN Tuberin OS=Homo sapiens GN=TSC2 PE=1 SV=2	S(1448)	P49815	0.0690444	0.457473	0.0632395	0.295844					FALSE
PG274605	sp|O95801|TTC4_HUMAN Tetratricopeptide repeat protein 4 OS=Homo sapiens GN=TTC4 PE=1 SV=3	S(51)	O95801	-0.720861	0.00416497	-0.753174	0.00219004	-0.598434	0.0294282	-0.704476	0.0147026	TRUE
PG271496	sp|Q86WB0|NIPA_HUMAN Nuclear-interacting partner of ALK OS=Homo sapiens GN=ZC3HC1 PE=1 SV=1	S(335)	Q86WB0	0.0727056	0.470653	-0.146419	0.153711	-0.171916	0.217049	-0.415921	0.0859986	FALSE
PG272765	sp|Q9NRY4|RHG35_HUMAN Rho GTPase-activating protein 35 OS=Homo sapiens GN=ARHGAP35 PE=1 SV=3	S(1179)	Q9NRY4	0.0606614	0.505994	0.00244983	0.415634	-0.159463	0.398525	-0.259324	0.198216	FALSE
PG272950	sp|Q14684|RRP1B_HUMAN Ribosomal RNA processing protein 1 homolog B OS=Homo sapiens GN=RRP1B PE=1 SV=3	T(728)	Q14684	0.267552	0.100284	0.665564	0.000550094					TRUE
PG283486	tr|F8W8D3|F8W8D3_HUMAN Histone RNA hairpin-binding protein OS=Homo sapiens GN=SLBP PE=1 SV=1	S(20);S(23)	F8W8D3	0.137876	0.314676	0.23961	0.0397683	-0.403687	0.067372	-0.0893396	0.263722	FALSE
PG283195	tr|J3KNP4|J3KNP4_HUMAN Semaphorin-4B OS=Homo sapiens GN=SEMA4B PE=1 SV=1	S(830)	J3KNP4	-0.180709	0.215726	-0.110264	0.20157					FALSE
PG273022	sp|Q99523|SORT_HUMAN Sortilin OS=Homo sapiens GN=SORT1 PE=1 SV=3	S(825)	Q99523	0.295647	0.0660664	0.0661996	0.310451	0.228495	0.206801	-0.0317672	0.35641	FALSE
PG279376	sp|Q96RT1-8|ERBIN_HUMAN Isoform 8 of Erbin OS=Homo sapiens GN=ERBIN	S(857)	Q96RT1-8	-0.10932	0.423785	-0.120485	0.202938	0.0274581	0.459692	-0.157571	0.224063	FALSE
PG281892	sp|P18669|PGAM1_HUMAN Phosphoglycerate mutase 1 OS=Homo sapiens GN=PGAM1 PE=1 SV=2	S(14)	P18669	-0.0691814	0.455638	0.225763	0.0645503					FALSE
PG272411	sp|P06400|RB_HUMAN Retinoblastoma-associated protein OS=Homo sapiens GN=RB1 PE=1 SV=2	T(583);Y(606)	P06400	0.19005	0.177414	-0.260779	0.0276347					FALSE
PG274397	sp|P11387|TOP1_HUMAN DNA topoisomerase 1 OS=Homo sapiens GN=TOP1 PE=1 SV=2	S(97)	P11387	0.211201	0.201306	0.146347	0.216767					FALSE
PG272274	sp|Q86YV0|RASL3_HUMAN RAS protein activator like-3 OS=Homo sapiens GN=RASAL3 PE=1 SV=2	S(796)	Q86YV0	-0.205974	0.206974	-0.0352813	0.345514	-0.00586246	0.503117	-0.192091	0.149131	FALSE
PG279965|PG291769	sp|Q9Y2X7-3|GIT1_HUMAN Isoform 3 of ARF GTPase-activating protein GIT1 OS=Homo sapiens GN=GIT1	T(373)	Q9Y2X7-3	0.163737	0.249318	0.218874	0.10827			-0.416312	0.0697193	FALSE
PG283215	sp|O75533|SF3B1_HUMAN Splicing factor 3B subunit 1 OS=Homo sapiens GN=SF3B1 PE=1 SV=3	T(326);T(328);S(332)	O75533	0.631698	0.00793071	0.430308	0.00651732					TRUE
PG276555	tr|J3KN59|J3KN59_HUMAN BCL2/adenovirus E1B 19 kDa protein-interacting protein 2 OS=Homo sapiens GN=BNIP2 PE=1 SV=1	S(235)	J3KN59	-0.0377129	0.550251	-0.309771	0.0403998	0.00189981	0.485187	-0.285723	0.115223	FALSE
PG274478	sp|P62995|TRA2B_HUMAN Transformer-2 protein homolog beta OS=Homo sapiens GN=TRA2B PE=1 SV=1	S(97);S(99)	P62995	0.534939	0.0935882	1.16323	0.00103119			0.62428	0.084705	TRUE
PG278654	sp|Q9BTC0|DIDO1_HUMAN Death-inducer obliterator 1 OS=Homo sapiens GN=DIDO1 PE=1 SV=5	S(1456)	Q9BTC0	-0.488635	0.0623259	-0.736308	0.00644003			-0.442948	0.0319884	TRUE
PG275613	sp|Q6ULP2|AFTIN_HUMAN Aftiphilin OS=Homo sapiens GN=AFTPH PE=1 SV=2	S(382)	Q6ULP2	0.0305756	0.550251	0.178613	0.0997057	-0.130242	0.369933	-0.449763	0.0430979	FALSE
PG276435	tr|A0A140T9E9|A0A140T9E9_HUMAN Bromodomain-containing protein 2 (Fragment) OS=Homo sapiens GN=BRD2 PE=1 SV=1	S(639)	A0A140T9E9	0.28814	0.125417	0.249885	0.0609091	-0.292036	0.112469	-0.0748221	0.283064	FALSE
PG290286	tr|A0A087WZG4|A0A087WZG4_HUMAN Uncharacterized protein (Fragment) OS=Homo sapiens PE=4 SV=2	S(1037)	A0A087WZG4	0.0392558	0.537873	0.207683	0.109392	-0.145731	0.25676	-0.356528	0.0648734	FALSE
PG281455	sp|P52948|NUP98_HUMAN Nuclear pore complex protein Nup98-Nup96 OS=Homo sapiens GN=NUP98 PE=1 SV=4	S(1023)	P52948	-0.0897917	0.470084	-0.25986	0.0739705	-0.322236	0.107096	-0.692275	0.036668	TRUE
PG282086|PG282088|PG282091|PG282093	sp|P29590-9|PML_HUMAN Isoform PML-3 of Protein PML OS=Homo sapiens GN=PML	S(518);S(527)	P29590-9	-0.0399286	0.518634	-0.166451	0.132483	-0.0208329	0.472053	-0.0972329	0.249376	FALSE
PG271964	sp|Q13610|PWP1_HUMAN Periodic tryptophan protein 1 homolog OS=Homo sapiens GN=PWP1 PE=1 SV=1	S(50)	Q13610	0.137619	0.391209	0.0911316	0.222304	-0.168464	0.33687			FALSE
PG274179|PG274181	sp|Q5JTV8|TOIP1_HUMAN Torsin-1A-interacting protein 1 OS=Homo sapiens GN=TOR1AIP1 PE=1 SV=2	S(154);S(156);S(157)	Q5JTV8	0.0568186	0.491114	0.22992	0.117488					FALSE
PG283777	sp|P43307|SSRA_HUMAN Translocon-associated protein subunit alpha OS=Homo sapiens GN=SSR1 PE=1 SV=3	S(268)	P43307	0.0189709	0.594702	0.185031	0.0709676	0.0634975	0.425694	-0.331953	0.162659	FALSE
PG282406	sp|Q969W9|PMEPA_HUMAN Protein TMEPAI OS=Homo sapiens GN=PMEPA1 PE=1 SV=1	S(77)	Q969W9	0.14679	0.272642	0.0561911	0.289353					FALSE
PG273198	sp|Q9UQ35|SRRM2_HUMAN Serine/arginine repetitive matrix protein 2 OS=Homo sapiens GN=SRRM2 PE=1 SV=2	S(818);S(819);S(820);T(829)	Q9UQ35	-0.0493478	0.521361	0.0488035	0.314378					FALSE
PG270890	sp|O95297-3|MPZL1_HUMAN Isoform 3 of Myelin protein zero-like protein 1 OS=Homo sapiens GN=MPZL1	S(205)	O95297-3	1.40932	0.00190259	0.440673	0.0115182					TRUE
PG269651	sp|Q99081|HTF4_HUMAN Transcription factor 12 OS=Homo sapiens GN=TCF12 PE=1 SV=1	S(67)	Q99081	0.198162	0.219878	-0.218008	0.0990267	0.152971	0.271186	0.00632658	0.380876	FALSE
PG282978	sp|O75396|SC22B_HUMAN Vesicle-trafficking protein SEC22b OS=Homo sapiens GN=SEC22B PE=1 SV=4	S(137)	O75396	-1.1869	0.01096	-2.56256	7.03858e-05	-0.12891	0.300274	-1.24148	0.00466932	TRUE
PG282814	sp|Q01196|RUNX1_HUMAN Runt-related transcription factor 1 OS=Homo sapiens GN=RUNX1 PE=1 SV=3	T(14);S(21)	Q01196	-0.0803285	0.457473	-0.231146	0.0481168	-0.288166	0.189798	-0.489426	0.0446862	FALSE
PG284486	sp|Q96JP5|ZFP91_HUMAN E3 ubiquitin-protein ligase ZFP91 OS=Homo sapiens GN=ZFP91 PE=1 SV=1	S(83)	Q96JP5	-0.0118042	0.576396	0.197206	0.0812372	-0.162832	0.391314	-0.26139	0.137738	FALSE
PG273198	sp|Q9UQ35|SRRM2_HUMAN Serine/arginine repetitive matrix protein 2 OS=Homo sapiens GN=SRRM2 PE=1 SV=2	T(903);S(908)	Q9UQ35	0.0999491	0.41578	0.112846	0.19448			0.785992	0.0219731	TRUE
PG274992	sp|O43516-3|WIPF1_HUMAN Isoform 3 of WAS/WASL-interacting protein family member 1 OS=Homo sapiens GN=WIPF1	S(234)	O43516-3	0.430631	0.0911302	0.0622789	0.342956	1.00912	0.0139479	0.527375	0.0625723	TRUE
PG271028|PG291760	sp|O75376-2|NCOR1_HUMAN Isoform 2 of Nuclear receptor corepressor 1 OS=Homo sapiens GN=NCOR1	S(1774)	O75376-2	-0.141038	0.388498	0.290761	0.0591746					FALSE
PG276426|PG276427	sp|Q9NYF8|BCLF1_HUMAN Bcl-2-associated transcription factor 1 OS=Homo sapiens GN=BCLAF1 PE=1 SV=2	S(315)	Q9NYF8	0.10428	0.388771	0.537801	0.00203583	0.116054	0.328923			FALSE
PG270053|PG270055	sp|P46013|KI67_HUMAN Proliferation marker protein Ki-67 OS=Homo sapiens GN=MKI67 PE=1 SV=2	S(2828)	P46013	0.0958525	0.476105	0.252347	0.147746	-0.204887	0.31445	-0.814125	0.0927635	TRUE
PG269517	sp|P08238|HS90B_HUMAN Heat shock protein HSP 90-beta OS=Homo sapiens GN=HSP90AB1 PE=1 SV=4	S(226)	P08238	-0.912778	0.47507	-1.21239	0.216376	-0.413576	0.132337	-0.476953	0.030575	FALSE
PG291207	tr|E9PG73|E9PG73_HUMAN Peptidyl-prolyl cis-trans isomerase G OS=Homo sapiens GN=PPIG PE=1 SV=1	S(729);S(730);T(733)	E9PG73	0.169015	0.337979	0.0482555	0.341332	0.0137035	0.480739	0.245419	0.119206	FALSE
PG291400	tr|A0A1C7CYX9|A0A1C7CYX9_HUMAN Dihydropyrimidinase-related protein 2 OS=Homo sapiens GN=DPYSL2 PE=1 SV=1	S(107)	A0A1C7CYX9	0.561415	0.0507451	-0.676628	0.00711812	-0.0208274	0.493207	-0.099203	0.296972	TRUE
PG278991	sp|Q8TEA8|DTD1_HUMAN D-tyrosyl-tRNA(Tyr) deacylase 1 OS=Homo sapiens GN=DTD1 PE=1 SV=2	S(197)	Q8TEA8	-0.256656	0.100284	-1.12474	4.98483e-05	-0.181137	0.227313	-1.39634	0.00462753	TRUE
PG278788	sp|P49916|DNLI3_HUMAN DNA ligase 3 OS=Homo sapiens GN=LIG3 PE=1 SV=2	S(913)	P49916	-0.0511113	0.5246	0.0814634	0.245044	0.159301	0.317978			FALSE
PG281988	sp|Q16513|PKN2_HUMAN Serine/threonine-protein kinase N2 OS=Homo sapiens GN=PKN2 PE=1 SV=1	S(583)	Q16513	-0.045631	0.505699	0.26327	0.0444394	-0.303702	0.112804	-0.0558539	0.318084	FALSE
PG281372	sp|Q9BZ95-5|NSD3_HUMAN Isoform 5 of Histone-lysine N-methyltransferase NSD3 OS=Homo sapiens GN=NSD3	S(150)	Q9BZ95-5	0.259928	0.235237	0.196712	0.136704	1.23937	0.0198196			TRUE
PG284132	sp|Q7Z2W4|ZCCHV_HUMAN Zinc finger CCCH-type antiviral protein 1 OS=Homo sapiens GN=ZC3HAV1 PE=1 SV=3	S(302)	Q7Z2W4	-0.218057	0.129606	-0.674213	0.000822315			-0.220009	0.118593	TRUE
PG278788	sp|P49916|DNLI3_HUMAN DNA ligase 3 OS=Homo sapiens GN=LIG3 PE=1 SV=2	S(210)	P49916	-0.0626162	0.491114	-0.262904	0.0580286	-0.323867	0.138454	-0.68859	0.0208416	TRUE
PG276453|PG276487|PG272885|PG283173|PG284279	sp|Q9C0K0|BC11B_HUMAN B-cell lymphoma/leukemia 11B OS=Homo sapiens GN=BCL11B PE=1 SV=1	T(819)	Q9C0K0	0.21265	0.294238	0.0269565	0.358881	0.838602	0.0208912	0.24701	0.1197	TRUE
PG278889	sp|Q13574|DGKZ_HUMAN Diacylglycerol kinase zeta OS=Homo sapiens GN=DGKZ PE=1 SV=3	S(447)	Q13574	0.219935	0.28557	-0.976216	0.000671622					TRUE
PG275097	sp|Q7Z5K2-3|WAPL_HUMAN Isoform 3 of Wings apart-like protein homolog OS=Homo sapiens GN=WAPL	S(306)	Q7Z5K2-3	-0.235567	0.188846	-0.0655044	0.300465	-0.323776	0.197511	-0.434215	0.154852	FALSE
PG281811	sp|O95747|OXSR1_HUMAN Serine/threonine-protein kinase OSR1 OS=Homo sapiens GN=OXSR1 PE=1 SV=1	T(310)	O95747	0.997678	0.0211173	0.122978	0.211796					TRUE
PG277115	sp|Q5T5Y3-3|CAMP1_HUMAN Isoform 3 of Calmodulin-regulated spectrin-associated protein 1 OS=Homo sapiens GN=CAMSAP1	S(574)	Q5T5Y3-3	0.302006	0.122657	0.311562	0.0612663	0.0234008	0.50016	0.0656753	0.317184	FALSE
PG279713	sp|Q9UKT5|FBX4_HUMAN F-box only protein 4 OS=Homo sapiens GN=FBXO4 PE=1 SV=2	S(12)	Q9UKT5	0.195918	0.319358	0.207304	0.101203	-0.257186	0.155218	-0.475713	0.0661069	FALSE
PG274049	sp|Q9UGU0|TCF20_HUMAN Transcription factor 20 OS=Homo sapiens GN=TCF20 PE=1 SV=3	S(574);S(583)	Q9UGU0	0.0216669	0.590644	0.11362	0.187211					FALSE
PG276280	sp|Q14155-5|ARHG7_HUMAN Isoform 5 of Rho guanine nucleotide exchange factor 7 OS=Homo sapiens GN=ARHGEF7	S(156)	Q14155-5	0.25399	0.155828	0.299886	0.0137324	1.38302	0.00919275	1.10481	0.0132574	TRUE
PG274411	sp|Q9Y2W1|TR150_HUMAN Thyroid hormone receptor-associated protein 3 OS=Homo sapiens GN=THRAP3 PE=1 SV=2	S(939)	Q9Y2W1	0.381552	0.0275602	0.658801	0.001213	0.19018	0.284972	0.301626	0.168797	TRUE
PG273110	sp|Q13425|SNTB2_HUMAN Beta-2-syntrophin OS=Homo sapiens GN=SNTB2 PE=1 SV=1	S(95);S(110)	Q13425	0.129369	0.371967	0.0505276	0.318793					FALSE
PG271242	sp|Q9UJ70-2|NAGK_HUMAN Isoform 2 of N-acetyl-D-glucosamine kinase OS=Homo sapiens GN=NAGK	S(122)	Q9UJ70-2	0.161079	0.274064	0.173887	0.081211			-0.305692	0.0874129	FALSE
PG275293	sp|Q9NRA8-3|4ET_HUMAN Isoform 3 of Eukaryotic translation initiation factor 4E transporter OS=Homo sapiens GN=EIF4ENIF1	S(577)	Q9NRA8-3	-0.165124	0.225523	-1.68748	1.26186e-05	-0.421045	0.0632599	-1.3286	0.00902541	TRUE
PG269835	tr|A0A087WUT6|A0A087WUT6_HUMAN Eukaryotic translation initiation factor 5B OS=Homo sapiens GN=EIF5B PE=1 SV=1	S(107);S(113)	A0A087WUT6	0.0568282	0.506611	-0.222103	0.119746					FALSE
PG269713	sp|O43719|HTSF1_HUMAN HIV Tat-specific factor 1 OS=Homo sapiens GN=HTATSF1 PE=1 SV=1	S(616)	O43719	-0.368504	0.555258	-0.831441	0.329969	0.0961717	0.406014	0.130348	0.240156	FALSE
PG277961	sp|O95639|CPSF4_HUMAN Cleavage and polyadenylation specificity factor subunit 4 OS=Homo sapiens GN=CPSF4 PE=1 SV=1	S(202)	O95639	-0.21784	0.261717	-0.230571	0.0678567			-0.438695	0.0645611	FALSE
PG273337	sp|Q13435|SF3B2_HUMAN Splicing factor 3B subunit 2 OS=Homo sapiens GN=SF3B2 PE=1 SV=2	S(346)	Q13435	-0.827572	0.021389	-1.0232	0.00141862					TRUE
PG273198	sp|Q9UQ35|SRRM2_HUMAN Serine/arginine repetitive matrix protein 2 OS=Homo sapiens GN=SRRM2 PE=1 SV=2	S(1073)	Q9UQ35	-0.150296	0.372118	-0.142325	0.203103					FALSE
PG282561	sp|Q5VTL8|PR38B_HUMAN Pre-mRNA-splicing factor 38B OS=Homo sapiens GN=PRPF38B PE=1 SV=1	S(527);S(534)	Q5VTL8	0.22799	0.432347	0.600535	0.0319465					TRUE
PG270533	sp|Q9Y2K7|KDM2A_HUMAN Lysine-specific demethylase 2A OS=Homo sapiens GN=KDM2A PE=1 SV=3	S(28)	Q9Y2K7	0.28368	0.0538891	0.131341	0.119315	-0.178112	0.228419	-0.294768	0.0717541	FALSE
PG275455	sp|O14639|ABLM1_HUMAN Actin-binding LIM protein 1 OS=Homo sapiens GN=ABLIM1 PE=1 SV=3	S(706)	O14639	-0.179316	0.286313	-0.270552	0.0475113	-0.595546	0.0450881	-0.541431	0.0225043	TRUE
PG283418	tr|A0A0G2JNZ2|A0A0G2JNZ2_HUMAN Protein scribble homolog OS=Homo sapiens GN=SCRIB PE=1 SV=1	S(1475)	A0A0G2JNZ2	-0.0940833	0.398861	-0.89942	0.00021773	-0.388548	0.136729	-0.575046	0.0284441	TRUE
PG277968	sp|Q96B23-2|CR025_HUMAN Isoform 2 of Uncharacterized protein C18orf25 OS=Homo sapiens GN=C18orf25	S(145)	Q96B23-2	-0.0482336	0.529567	-0.409616	0.0143659	-0.0819003	0.374216	-0.355908	0.059912	FALSE
PG276982	sp|Q14004|CDK13_HUMAN Cyclin-dependent kinase 13 OS=Homo sapiens GN=CDK13 PE=1 SV=2	S(385)	Q14004	0.170475	0.351584	0.242352	0.0928606			-0.219495	0.122407	FALSE
PG269645	sp|P23588-2|IF4B_HUMAN Isoform 2 of Eukaryotic translation initiation factor 4B OS=Homo sapiens GN=EIF4B	S(450)	P23588-2	0.249561	0.181994	0.172427	0.148254	2.24993	0.00807227	1.431	0.00828019	TRUE
PG279474	sp|Q01543|FLI1_HUMAN Friend leukemia integration 1 transcription factor OS=Homo sapiens GN=FLI1 PE=1 SV=1	S(79)	Q01543	0.0970988	0.402956	0.581799	0.00108552					FALSE
PG281640	sp|P22059|OSBP1_HUMAN Oxysterol-binding protein 1 OS=Homo sapiens GN=OSBP PE=1 SV=1	S(379);S(382);S(389)	P22059	-0.266238	0.105776	0.576757	0.00111884					FALSE
PG287247|PG270043	tr|A0A0G2JQF4|A0A0G2JQF4_HUMAN KAT8 regulatory NSL complex subunit 1 OS=Homo sapiens GN=KANSL1 PE=1 SV=1	S(1045)	A0A0G2JQF4	0.16653	0.408888	0.289835	0.28401	-0.00173734	0.457741	-0.100835	0.325485	FALSE
PG272337	sp|Q7Z6E9|RBBP6_HUMAN E3 ubiquitin-protein ligase RBBP6 OS=Homo sapiens GN=RBBP6 PE=1 SV=1	S(360)	Q7Z6E9	0.0938456	0.398861	0.476361	0.0200903	0.0499346	0.433595	-0.0622423	0.309719	FALSE
PG282660	sp|P24928|RPB1_HUMAN DNA-directed RNA polymerase II subunit RPB1 OS=Homo sapiens GN=POLR2A PE=1 SV=2	T(1919)	P24928	-0.18093	0.238182	-0.198645	0.0386995			-0.477884	0.035403	FALSE
PG271551	sp|O95644|NFAC1_HUMAN Nuclear factor of activated T-cells; cytoplasmic 1 OS=Homo sapiens GN=NFATC1 PE=1 SV=3	S(257);S(261)	O95644	-1.23333	0.00791526	-1.0128	0.000238001					TRUE
PG278274	sp|Q9UJU6|DBNL_HUMAN Drebrin-like protein OS=Homo sapiens GN=DBNL PE=1 SV=1	S(232)	Q9UJU6	-0.0718948	0.480228	0.512044	0.00273042	-0.077711	0.440878	0.144053	0.219903	FALSE
PG276586	sp|Q6P1N0|C2D1A_HUMAN Coiled-coil and C2 domain-containing protein 1A OS=Homo sapiens GN=CC2D1A PE=1 SV=1	S(455)	Q6P1N0	-0.241036	0.268854	0.0242506	0.363108			-0.249706	0.13571	FALSE
PG283483	sp|P19634|SL9A1_HUMAN Sodium/hydrogen exchanger 1 OS=Homo sapiens GN=SLC9A1 PE=1 SV=2	S(783)	P19634	-0.0411045	0.525218	0.0154968	0.40406					FALSE
PG277323	sp|Q9Y232|CDYL1_HUMAN Chromodomain Y-like protein OS=Homo sapiens GN=CDYL PE=1 SV=2	T(128)	Q9Y232	-0.0250272	0.603079	0.237554	0.214535					FALSE
PG270651|PG270763|PG270764	sp|P42166|LAP2A_HUMAN Lamina-associated polypeptide 2; isoform alpha OS=Homo sapiens GN=TMPO PE=1 SV=2	T(74)	P42166	0.118573	0.436436	1.49887	0.000168747	-0.184788	0.323684			TRUE
PG284471	tr|E7ERS3|E7ERS3_HUMAN Zinc finger CCCH domain-containing protein 18 OS=Homo sapiens GN=ZC3H18 PE=1 SV=1	S(866)	E7ERS3	0.0172883	0.596454	0.0454362	0.3377	-0.454709	0.0984436	-0.250517	0.101632	FALSE
PG280706	tr|J3KNR0|J3KNR0_HUMAN Non-specific serine/threonine protein kinase OS=Homo sapiens GN=MARK3 PE=1 SV=2	S(624)	J3KNR0	-0.0909117	0.500889	-0.237172	0.120929	0.207496	0.241168	0.373467	0.0851263	FALSE
PG279559	sp|Q6UWZ7|F175A_HUMAN BRCA1-A complex subunit Abraxas OS=Homo sapiens GN=FAM175A PE=1 SV=2	S(406)	Q6UWZ7	0.10596	0.352255	0.0251199	0.381875					FALSE
PG274374	sp|Q13472|TOP3A_HUMAN DNA topoisomerase 3-alpha OS=Homo sapiens GN=TOP3A PE=1 SV=1	S(971)	Q13472	-0.197274	0.191825	-0.0527926	0.319781					FALSE
PG270397	sp|Q8N9T8|KRI1_HUMAN Protein KRI1 homolog OS=Homo sapiens GN=KRI1 PE=1 SV=3	S(628);S(639)	Q8N9T8	0.285999	0.122536	0.213771	0.0417751			0.621343	0.031807	TRUE
PG284023	sp|Q9BQ65|USB1_HUMAN U6 snRNA phosphodiesterase OS=Homo sapiens GN=USB1 PE=1 SV=1	S(36)	Q9BQ65	-0.0518947	0.5246	0.217311	0.104147	-0.462442	0.104329	-0.31604	0.0683917	FALSE
PG272294|PG272295	sp|Q5T8P6|RBM26_HUMAN RNA-binding protein 26 OS=Homo sapiens GN=RBM26 PE=1 SV=3	S(616)	Q5T8P6	0.0722771	0.448047	0.183006	0.0597473	-0.124389	0.295555			FALSE
PG277767	sp|Q9BPX3|CND3_HUMAN Condensin complex subunit 3 OS=Homo sapiens GN=NCAPG PE=1 SV=1	S(674)	Q9BPX3	0.116683	0.330924	0.0929689	0.228266	-0.140786	0.280498	-0.272664	0.133104	FALSE
PG271698	sp|Q9BYE7|PCGF6_HUMAN Polycomb group RING finger protein 6 OS=Homo sapiens GN=PCGF6 PE=1 SV=2	S(115)	Q9BYE7	-0.087631	0.534477	-0.0209598	0.417856	-0.245295	0.146866	-0.345139	0.0681577	FALSE
PG273198	sp|Q9UQ35|SRRM2_HUMAN Serine/arginine repetitive matrix protein 2 OS=Homo sapiens GN=SRRM2 PE=1 SV=2	S(1329)	Q9UQ35	-0.124189	0.439647	-0.036632	0.373125	-0.125068	0.337885	-0.256334	0.133171	FALSE
PG270972	sp|Q96T58|MINT_HUMAN Msx2-interacting protein OS=Homo sapiens GN=SPEN PE=1 SV=1	S(727)	Q96T58	0.190078	0.222339	0.491497	0.00386004	-0.219982	0.167242	0.0220986	0.363174	FALSE
PG270035	sp|Q96ST2|IWS1_HUMAN Protein IWS1 homolog OS=Homo sapiens GN=IWS1 PE=1 SV=2	S(362);S(363);S(365)	Q96ST2	-0.123597	0.300391	-0.128708	0.126776	-0.353747	0.106622	-0.262045	0.0980752	FALSE
PG279718	sp|Q15007|FL2D_HUMAN Pre-mRNA-splicing regulator WTAP OS=Homo sapiens GN=WTAP PE=1 SV=2	S(306)	Q15007	0.127164	0.340269	0.309525	0.0121395	-0.262597	0.149251	-0.346331	0.08245	FALSE
PG279533	sp|Q8NFF5|FAD1_HUMAN FAD synthase OS=Homo sapiens GN=FLAD1 PE=1 SV=1	S(106)	Q8NFF5	0.0364866	0.527732	0.0853638	0.26699	0.116214	0.329912	-0.0801688	0.297226	FALSE
PG272509	sp|Q9P2N5|RBM27_HUMAN RNA-binding protein 27 OS=Homo sapiens GN=RBM27 PE=1 SV=2	S(120)	Q9P2N5	0.101071	0.431173	0.0438308	0.338288	0.0376307	0.441676	0.239698	0.123354	FALSE
PG281817	sp|O96013|PAK4_HUMAN Serine/threonine-protein kinase PAK 4 OS=Homo sapiens GN=PAK4 PE=1 SV=1	S(104)	O96013	0.0844342	0.465111	0.147709	0.192876	0.673552	0.0336241	0.625136	0.0255596	TRUE
PG276913	sp|P49454|CENPF_HUMAN Centromere protein F OS=Homo sapiens GN=CENPF PE=1 SV=2	S(3150)	P49454	0.0898753	0.40899	0.325913	0.0256765			-0.133165	0.204182	FALSE
PG271750	sp|Q9UGN5|PARP2_HUMAN Poly [ADP-ribose] polymerase 2 OS=Homo sapiens GN=PARP2 PE=1 SV=2	S(34)	Q9UGN5	0.107406	0.456918	0.46037	0.020981			0.280611	0.0920999	FALSE
PG270053	sp|P46013|KI67_HUMAN Proliferation marker protein Ki-67 OS=Homo sapiens GN=MKI67 PE=1 SV=2	S(357)	P46013	0.189211	0.266443	0.200192	0.106541	0.138678	0.400483	0.403347	0.162149	FALSE
PG274306	sp|Q9Y5U2|TSSC4_HUMAN Protein TSSC4 OS=Homo sapiens GN=TSSC4 PE=1 SV=3	S(321)	Q9Y5U2	0.104912	0.347795	0.227032	0.0869975			-0.0354123	0.362588	FALSE
PG284345	sp|P43403|ZAP70_HUMAN Tyrosine-protein kinase ZAP-70 OS=Homo sapiens GN=ZAP70 PE=1 SV=1	Y(292)	P43403	-0.37066	0.0540771	-0.41013	0.0277347	-0.40703	0.0816443			FALSE
PG276641	sp|Q6F5E8|CARL2_HUMAN Capping protein; Arp2/3 and myosin-I linker protein 2 OS=Homo sapiens GN=CARMIL2 PE=1 SV=2	S(1120)	Q6F5E8	-0.0333229	0.542157	0.549807	0.0114713	-0.272398	0.144704	-0.0513548	0.321413	FALSE
PG269418	sp|P51858|HDGF_HUMAN Hepatoma-derived growth factor OS=Homo sapiens GN=HDGF PE=1 SV=1	S(132)	P51858	0.0481966	0.552694	0.119752	0.414849					FALSE
PG284594	sp|P17026|ZNF22_HUMAN Zinc finger protein 22 OS=Homo sapiens GN=ZNF22 PE=1 SV=3	S(42)	P17026	-0.247859	0.446637	-0.616628	0.0817009	0.350114	0.191087	0.00106543	0.367827	TRUE
PG275275	sp|Q8IZP0|ABI1_HUMAN Abl interactor 1 OS=Homo sapiens GN=ABI1 PE=1 SV=4	S(216)	Q8IZP0	0.101059	0.40492	0.47709	0.0084722			0.0614135	0.312684	FALSE
PG280909	sp|P25205-2|MCM3_HUMAN Isoform 2 of DNA replication licensing factor MCM3 OS=Homo sapiens GN=MCM3	S(717)	P25205-2	0.67047	0.0774412	1.23917	0.000380111	-0.523719	0.0962032			TRUE
PG284492	sp|O75362|ZN217_HUMAN Zinc finger protein 217 OS=Homo sapiens GN=ZNF217 PE=1 SV=1	S(407)	O75362	-0.115664	0.446756	0.0935436	0.264394	0.0880826	0.4519	-0.0334765	0.351504	FALSE
PG280456	sp|O75791|GRAP2_HUMAN GRB2-related adapter protein 2 OS=Homo sapiens GN=GRAP2 PE=1 SV=1	T(262)	O75791	-0.725439	0.0157717	-0.648572	0.00594896	-0.696212	0.0226661	-0.242899	0.118682	TRUE
PG278652	sp|Q8WYQ5|DGCR8_HUMAN Microprocessor complex subunit DGCR8 OS=Homo sapiens GN=DGCR8 PE=1 SV=1	S(377)	Q8WYQ5	-0.0341742	0.536929	-0.0450334	0.311163	-0.122596	0.284873	-0.0899907	0.268818	FALSE
PG272218	sp|Q9NS91|RAD18_HUMAN E3 ubiquitin-protein ligase RAD18 OS=Homo sapiens GN=RAD18 PE=1 SV=2	S(471)	Q9NS91	-0.537354	0.0975371	-0.371039	0.0778602	-0.418102	0.0817818	-0.642759	0.0166977	TRUE
PG274094	sp|Q9UNS1|TIM_HUMAN Protein timeless homolog OS=Homo sapiens GN=TIMELESS PE=1 SV=2	S(1173)	Q9UNS1	0.0778473	0.44239	0.00425414	0.40406	-0.0893044	0.3538	-0.219871	0.115754	FALSE
PG275680	sp|Q9H8Y5|ANKZ1_HUMAN Ankyrin repeat and zinc finger domain-containing protein 1 OS=Homo sapiens GN=ANKZF1 PE=1 SV=1	S(56)	Q9H8Y5	-0.0688692	0.491828	0.00162084	0.41536			0.74185	0.0127354	TRUE
PG270968	sp|Q8N4C8|MINK1_HUMAN Misshapen-like kinase 1 OS=Homo sapiens GN=MINK1 PE=1 SV=2	S(601)	Q8N4C8	-0.0582624	0.480317	-0.0917754	0.202938	-0.00805486	0.490309			FALSE
PG273020	sp|O60264|SMCA5_HUMAN SWI/SNF-related matrix-associated actin-dependent regulator of chromatin subfamily A member 5 OS=Homo sapiens GN=SMARCA5 PE=1 SV=1	S(137)	O60264	0.477255	0.0829329	0.286555	0.0639693					FALSE
PG282220	sp|Q9NY27|PP4R2_HUMAN Serine/threonine-protein phosphatase 4 regulatory subunit 2 OS=Homo sapiens GN=PPP4R2 PE=1 SV=3	S(159)	Q9NY27	-0.0782006	0.477699	0.0566606	0.352303			-0.515915	0.0235009	FALSE
PG274917	sp|Q9H0D6|XRN2_HUMAN 5'-3' exoribonuclease 2 OS=Homo sapiens GN=XRN2 PE=1 SV=1	S(499)	Q9H0D6	0.205506	0.199947	0.420404	0.0379391			-0.0387848	0.348688	FALSE
PG280751|PG286525	sp|Q8WWI1|LMO7_HUMAN LIM domain only protein 7 OS=Homo sapiens GN=LMO7 PE=1 SV=3	S(246)	Q8WWI1	-0.110028	0.379355	0.00080075	0.40406	-0.0644327	0.404631	0.214366	0.123379	FALSE
PG271435	sp|P16333|NCK1_HUMAN Cytoplasmic protein NCK1 OS=Homo sapiens GN=NCK1 PE=1 SV=1	S(85);S(96)	P16333	-0.0391268	0.555988	-0.218965	0.107031					FALSE
PG272314	sp|Q15276|RABE1_HUMAN Rab GTPase-binding effector protein 1 OS=Homo sapiens GN=RABEP1 PE=1 SV=2	S(407);S(410)	Q15276	-0.0179968	0.561088	0.212931	0.0525524			0.206819	0.129733	FALSE
PG278342	sp|Q9H501|ESF1_HUMAN ESF1 homolog OS=Homo sapiens GN=ESF1 PE=1 SV=1	S(153)	Q9H501	0.0229431	0.559971	-0.162233	0.107957	-0.22034	0.16327	-0.223774	0.109863	FALSE
PG276979|PG276980	sp|Q9NYV4|CDK12_HUMAN Cyclin-dependent kinase 12 OS=Homo sapiens GN=CDK12 PE=1 SV=2	S(383);S(385)	Q9NYV4	0.0717992	0.451703	0.378087	0.0182838	-0.250523	0.233046	-0.28284	0.084705	FALSE
PG282920	sp|Q9Y6M7-13|S4A7_HUMAN Isoform 13 of Sodium bicarbonate cotransporter 3 OS=Homo sapiens GN=SLC4A7	S(251)	Q9Y6M7-13	-0.0112508	0.580282	0.0586419	0.26561			-0.0072301	0.381673	FALSE
PG279162	sp|Q14204|DYHC1_HUMAN Cytoplasmic dynein 1 heavy chain 1 OS=Homo sapiens GN=DYNC1H1 PE=1 SV=5	S(4368)	Q14204	-0.249058	0.0959355	0.221026	0.0786583	-0.363385	0.144796	-0.201857	0.142145	FALSE
PG281138	sp|Q8N5G2|MACOI_HUMAN Macoilin OS=Homo sapiens GN=TMEM57 PE=1 SV=1	S(332)	Q8N5G2	-0.110368	0.549314	0.174566	0.296719	-0.355186	0.132876	-0.279128	0.106182	FALSE
PG278964	sp|Q6P2E9|EDC4_HUMAN Enhancer of mRNA-decapping protein 4 OS=Homo sapiens GN=EDC4 PE=1 SV=1	S(879)	Q6P2E9	0.0452974	0.525573	0.142736	0.217095	0.0925521	0.421324	-0.307908	0.126838	FALSE
PG281414|PG281416	sp|P06748|NPM_HUMAN Nucleophosmin OS=Homo sapiens GN=NPM1 PE=1 SV=2	S(218)	P06748	-0.111254	0.426733	0.118319	0.157882					FALSE
PG269496	sp|Q9BUJ2|HNRL1_HUMAN Heterogeneous nuclear ribonucleoprotein U-like protein 1 OS=Homo sapiens GN=HNRNPUL1 PE=1 SV=2	S(687)	Q9BUJ2	0.675887	0.0276919	-0.592062	0.0082787					TRUE
PG281455	sp|P52948|NUP98_HUMAN Nuclear pore complex protein Nup98-Nup96 OS=Homo sapiens GN=NUP98 PE=1 SV=4	S(612)	P52948	-0.0131029	0.585866	0.0719192	0.365908	-0.232589	0.171586	-0.396575	0.0429532	FALSE
PG269448	sp|Q9UK76|HN1_HUMAN Hematological and neurological expressed 1 protein OS=Homo sapiens GN=HN1 PE=1 SV=3	S(80)	Q9UK76	-0.781991	0.00324467	0.0685914	0.267596	0.113342	0.367674	0.405735	0.0403091	TRUE
PG274819	sp|P30291|WEE1_HUMAN Wee1-like protein kinase OS=Homo sapiens GN=WEE1 PE=1 SV=2	S(150)	P30291	0.15513	0.348717	0.584082	0.0276497	1.02741	0.0208715	1.26429	0.00448548	TRUE
PG276549	sp|O00512|BCL9_HUMAN B-cell CLL/lymphoma 9 protein OS=Homo sapiens GN=BCL9 PE=1 SV=4	T(257);S(278)	O00512	0.312381	0.103249	0.34168	0.0251039			-0.138726	0.277683	FALSE
PG273097	sp|P12755|SKI_HUMAN Ski oncogene OS=Homo sapiens GN=SKI PE=1 SV=1	S(515)	P12755	0.122185	0.353524	-0.415292	0.0610786			0.276702	0.101805	FALSE
PG271791|PG287305|PG289069|PG289093	sp|Q15154|PCM1_HUMAN Pericentriolar material 1 protein OS=Homo sapiens GN=PCM1 PE=1 SV=4	S(110)	Q15154	-0.126387	0.436436	-0.205956	0.146645			-0.195446	0.13769	FALSE
PG280982	sp|Q15648|MED1_HUMAN Mediator of RNA polymerase II transcription subunit 1 OS=Homo sapiens GN=MED1 PE=1 SV=4	T(1051)	Q15648	0.30479	0.112297	0.190532	0.107957	-0.283898	0.157171	-0.274796	0.0957589	FALSE
PG269717	sp|Q9H1B7|I2BPL_HUMAN Interferon regulatory factor 2-binding protein-like OS=Homo sapiens GN=IRF2BPL PE=1 SV=1	S(657)	Q9H1B7	-0.104723	0.342388	-0.593888	0.00594896			-0.0976429	0.35112	TRUE
PG273198	sp|Q9UQ35|SRRM2_HUMAN Serine/arginine repetitive matrix protein 2 OS=Homo sapiens GN=SRRM2 PE=1 SV=2	S(1482);S(1483)	Q9UQ35	0.130463	0.342388	0.395959	0.0251875			0.750273	0.0129628	TRUE
PG271054	sp|Q13469|NFAC2_HUMAN Nuclear factor of activated T-cells; cytoplasmic 2 OS=Homo sapiens GN=NFATC2 PE=1 SV=2	S(737)	Q13469	-0.0819514	0.450344	0.597994	0.0261472	-0.156561	0.234365			TRUE
PG274979	sp|Q9Y4B6|VPRBP_HUMAN Protein VPRBP OS=Homo sapiens GN=VPRBP PE=1 SV=3	S(197)	Q9Y4B6	0.00212497	0.596454	-0.0630485	0.285663	1.25823	0.0135194	1.31381	0.00948267	TRUE
PG269532	sp|Q16666|IF16_HUMAN Gamma-interferon-inducible protein 16 OS=Homo sapiens GN=IFI16 PE=1 SV=3	S(106)	Q16666	-0.137748	0.491458	-0.343907	0.111551	-0.0632057	0.42108			FALSE
PG281511	sp|Q96P11-2|NSUN5_HUMAN Isoform 2 of Probable 28S rRNA (cytosine-C(5))-methyltransferase OS=Homo sapiens GN=NSUN5	S(327)	Q96P11-2	-0.00525976	0.580052	-0.0723796	0.279137			-0.101687	0.288161	FALSE
PG278921	sp|Q8IU60|DCP2_HUMAN m7GpppN-mRNA hydrolase OS=Homo sapiens GN=DCP2 PE=1 SV=2	S(284)	Q8IU60	0.071811	0.504538	0.576275	0.00187573	-0.168914	0.217053	0.251769	0.115546	FALSE
PG277517	sp|Q96JM3|CHAP1_HUMAN Chromosome alignment-maintaining phosphoprotein 1 OS=Homo sapiens GN=CHAMP1 PE=1 SV=2	S(432);S(436)	Q96JM3	0.185911	0.428385	0.477878	0.0148677					FALSE
PG272606|PG272607	sp|Q9Y5S9|RBM8A_HUMAN RNA-binding protein 8A OS=Homo sapiens GN=RBM8A PE=1 SV=1	S(56)	Q9Y5S9	-0.255758	0.134197	-0.223846	0.0892097	-0.505083	0.0485142	-0.395882	0.0848532	FALSE
PG278970	tr|E9PRY8|E9PRY8_HUMAN Elongation factor 1-delta OS=Homo sapiens GN=EEF1D PE=1 SV=1	S(578)	E9PRY8	-0.0591016	0.544706	-0.162316	0.215562	-0.27354	0.225281	-0.178212	0.189251	FALSE
PG271626|PG271627	sp|Q9H4L5|OSBL3_HUMAN Oxysterol-binding protein-related protein 3 OS=Homo sapiens GN=OSBPL3 PE=1 SV=1	S(304)	Q9H4L5	0.0717489	0.474599	0.276802	0.0223728			-0.144277	0.198025	FALSE
PG281387|PG281389	sp|P49790|NU153_HUMAN Nuclear pore complex protein Nup153 OS=Homo sapiens GN=NUP153 PE=1 SV=2	S(687)	P49790	0.0636704	0.518141	0.146519	0.227381	0.112021	0.319979			FALSE
PG269751	sp|Q9NQS7|INCE_HUMAN Inner centromere protein OS=Homo sapiens GN=INCENP PE=1 SV=3	T(478);S(480)	Q9NQS7	0.0295766	0.581306	0.216954	0.113982					FALSE
PG282577	sp|P51991|ROA3_HUMAN Heterogeneous nuclear ribonucleoprotein A3 OS=Homo sapiens GN=HNRNPA3 PE=1 SV=2	S(358)	P51991	-0.146103	0.397513	0.140453	0.17875	-0.311973	0.119988	-0.166487	0.211476	FALSE
PG279101	sp|Q9NZJ0|DTL_HUMAN Denticleless protein homolog OS=Homo sapiens GN=DTL PE=1 SV=3	S(485)	Q9NZJ0	-0.189825	0.190399	-0.235365	0.0719261	-0.552338	0.0480781	-0.544718	0.0219534	FALSE
PG276979|PG276980	sp|Q9NYV4|CDK12_HUMAN Cyclin-dependent kinase 12 OS=Homo sapiens GN=CDK12 PE=1 SV=2	S(333);S(334)	Q9NYV4	0.165652	0.378509	0.27732	0.0499619					FALSE
PG278988	sp|P55265-4|DSRAD_HUMAN Isoform 4 of Double-stranded RNA-specific adenosine deaminase OS=Homo sapiens GN=ADAR	S(868)	P55265-4	0.133062	0.394105	0.149384	0.235314	-0.266451	0.207892	-0.161634	0.207699	FALSE
PG280147	sp|Q9UKJ3|GPTC8_HUMAN G patch domain-containing protein 8 OS=Homo sapiens GN=GPATCH8 PE=1 SV=2	S(1033);S(1035)	Q9UKJ3	-0.12461	0.314023	-0.442259	0.00642109					FALSE
PG280653	sp|Q66K74|MAP1S_HUMAN Microtubule-associated protein 1S OS=Homo sapiens GN=MAP1S PE=1 SV=2	T(638);S(640)	Q66K74	0.337242	0.195995	0.354071	0.0887678					FALSE
PG280852|PG289888	sp|P27816-5|MAP4_HUMAN Isoform 5 of Microtubule-associated protein 4 OS=Homo sapiens GN=MAP4	S(655)	P27816-5	-0.0522528	0.56927	1.70126	0.000250703					TRUE
PG278309	sp|P39880-3|CUX1_HUMAN Isoform 3 of Homeobox protein cut-like 1 OS=Homo sapiens GN=CUX1	S(1281)	P39880-3	0.165626	0.333208	0.240131	0.102298	-0.330453	0.106038	-0.169059	0.166504	FALSE
PG271167|PG286408	sp|Q96GX9|MTNB_HUMAN Methylthioribulose-1-phosphate dehydratase OS=Homo sapiens GN=APIP PE=1 SV=1	S(87)	Q96GX9	0.226931	0.201306	0.0257122	0.3894	0.00101564	0.497491	0.343715	0.102524	FALSE
PG272337	sp|Q7Z6E9|RBBP6_HUMAN E3 ubiquitin-protein ligase RBBP6 OS=Homo sapiens GN=RBBP6 PE=1 SV=1	S(1277)	Q7Z6E9	0.0923381	0.393737	0.065108	0.274062	-0.489792	0.129611	-0.0157777	0.368599	FALSE
PG280706	tr|J3KNR0|J3KNR0_HUMAN Non-specific serine/threonine protein kinase OS=Homo sapiens GN=MARK3 PE=1 SV=2	T(530)	J3KNR0	0.438364	0.155828	0.646156	0.00222522	0.6114	0.0718847	0.486699	0.0263996	TRUE
PG280563	sp|Q8IV50|LYSM2_HUMAN LysM and putative peptidoglycan-binding domain-containing protein 2 OS=Homo sapiens GN=LYSMD2 PE=1 SV=1	S(24)	Q8IV50	0.164382	0.289296	0.355884	0.0139111	0.100773	0.324216	0.213106	0.126828	FALSE
PG273198	sp|Q9UQ35|SRRM2_HUMAN Serine/arginine repetitive matrix protein 2 OS=Homo sapiens GN=SRRM2 PE=1 SV=2	S(1581);S(1582)	Q9UQ35	0.141956	0.367115	-0.0729565	0.27031					FALSE
PG273198	sp|Q9UQ35|SRRM2_HUMAN Serine/arginine repetitive matrix protein 2 OS=Homo sapiens GN=SRRM2 PE=1 SV=2	S(1424);T(1434)	Q9UQ35	0.00576704	0.596502	-0.0155744	0.395655					FALSE
PG273444	sp|Q9UMZ2|SYNRG_HUMAN Synergin gamma OS=Homo sapiens GN=SYNRG PE=1 SV=2	S(935)	Q9UMZ2	-0.24015	0.112719	-0.055767	0.290399	-0.224911	0.258062			FALSE
PG283169	sp|Q15424-4|SAFB1_HUMAN Isoform 4 of Scaffold attachment factor B1 OS=Homo sapiens GN=SAFB	S(384)	Q15424-4	-0.0282948	0.594702	0.348298	0.0637644			-0.114493	0.240398	FALSE
PG273198	sp|Q9UQ35|SRRM2_HUMAN Serine/arginine repetitive matrix protein 2 OS=Homo sapiens GN=SRRM2 PE=1 SV=2	S(817);S(820)	Q9UQ35	-0.0323864	0.543204	-0.137688	0.146111					FALSE
PG277437	sp|P49761|CLK3_HUMAN Dual specificity protein kinase CLK3 OS=Homo sapiens GN=CLK3 PE=1 SV=3	S(157)	P49761	0.131614	0.36372	0.16414	0.13642	-0.15963	0.235422			FALSE
PG273082	sp|O94804|STK10_HUMAN Serine/threonine-protein kinase 10 OS=Homo sapiens GN=STK10 PE=1 SV=1	S(450);S(454)	O94804	0.277437	0.190461	-0.393391	0.042706					FALSE
PG284772	tr|E9PNT2|E9PNT2_HUMAN Rho GTPase-activating protein 27 OS=Homo sapiens GN=ARHGAP27 PE=1 SV=1	S(410)	E9PNT2	0.767653	0.0445554	0.440157	0.017187	-0.135929	0.272297	-0.0374125	0.344653	TRUE
PG276278	tr|V9GYM8|V9GYM8_HUMAN Rho guanine nucleotide exchange factor 2 OS=Homo sapiens GN=ARHGEF2 PE=1 SV=1	S(217)	V9GYM8	0.0319202	0.586281	0.152175	0.159363					FALSE
PG281928	sp|Q9P1Y6|PHRF1_HUMAN PHD and RING finger domain-containing protein 1 OS=Homo sapiens GN=PHRF1 PE=1 SV=3	S(1202)	Q9P1Y6	-0.139045	0.464829	-0.0918684	0.329318	0.0324843	0.461226	-0.209158	0.135659	FALSE
PG272357	sp|P49792|RBP2_HUMAN E3 SUMO-protein ligase RanBP2 OS=Homo sapiens GN=RANBP2 PE=1 SV=2	S(1400)	P49792	-0.222069	0.227956	-0.0864142	0.252295					FALSE
PG278809	sp|P51659|DHB4_HUMAN Peroxisomal multifunctional enzyme type 2 OS=Homo sapiens GN=HSD17B4 PE=1 SV=3	S(318)	P51659	0.0747469	0.448324	0.210009	0.0714413	-0.35448	0.133245			FALSE
PG279782	sp|Q7Z7B0|FLIP1_HUMAN Filamin-A-interacting protein 1 OS=Homo sapiens GN=FILIP1 PE=1 SV=1	S(493);T(499)	Q7Z7B0	0.131043	0.314171	0.134374	0.203092					FALSE
PG270680	sp|Q9UHB6-4|LIMA1_HUMAN Isoform 4 of LIM domain and actin-binding protein 1 OS=Homo sapiens GN=LIMA1	S(375)	Q9UHB6-4	0.0154745	0.564038	0.139595	0.183711	-0.233478	0.164694	-0.406041	0.064442	FALSE
PG282933	sp|O15127|SCAM2_HUMAN Secretory carrier-associated membrane protein 2 OS=Homo sapiens GN=SCAMP2 PE=1 SV=2	S(319)	O15127	-0.0304061	0.543311	1.42801	6.6329e-05					TRUE
PG282977	sp|Q6SPF0|SAMD1_HUMAN Atherin OS=Homo sapiens GN=SAMD1 PE=1 SV=1	S(161)	Q6SPF0	0.091603	0.388148	0.553309	0.00386004	-0.0618532	0.403177	0.0939138	0.260252	FALSE
PG277912	sp|P53621|COPA_HUMAN Coatomer subunit alpha OS=Homo sapiens GN=COPA PE=1 SV=2	S(173)	P53621	-0.0679197	0.439436	0.120362	0.225359	-0.0199202	0.473402	-0.195658	0.148257	FALSE
PG273897	sp|P25325-2|THTM_HUMAN Isoform 2 of 3-mercaptopyruvate sulfurtransferase OS=Homo sapiens GN=MPST	S(15)	P25325-2	0.184377	0.289296	-0.27552	0.0312503	0.23054	0.217205	-0.277565	0.105944	FALSE
PG272732	sp|Q9H0H5|RGAP1_HUMAN Rac GTPase-activating protein 1 OS=Homo sapiens GN=RACGAP1 PE=1 SV=1	S(590)	Q9H0H5	-0.569486	0.0739827	-0.391554	0.05303					FALSE
PG270379	sp|Q07866-4|KLC1_HUMAN Isoform J of Kinesin light chain 1 OS=Homo sapiens GN=KLC1	S(631)	Q07866-4	-0.145127	0.289591	0.249393	0.0646828	0.0841825	0.360797	0.100851	0.276769	FALSE
PG282426	tr|A0A0G2JHC2|A0A0G2JHC2_HUMAN Phostensin OS=Homo sapiens GN=PPP1R18 PE=1 SV=1	S(133)	A0A0G2JHC2	-0.110575	0.404344	0.0821836	0.294681					FALSE
PG282607	sp|Q8NCN4|RN169_HUMAN E3 ubiquitin-protein ligase RNF169 OS=Homo sapiens GN=RNF169 PE=1 SV=2	S(423)	Q8NCN4	-0.300062	0.099382	-0.273957	0.0387094					FALSE
PG270823	sp|P30307|MPIP3_HUMAN M-phase inducer phosphatase 3 OS=Homo sapiens GN=CDC25C PE=1 SV=2	S(216)	P30307	-0.0651404	0.491114	-0.199898	0.086536	-0.324376	0.132062	-0.0977425	0.271175	FALSE
PG272766	sp|Q6P4F7|RHGBA_HUMAN Rho GTPase-activating protein 11A OS=Homo sapiens GN=ARHGAP11A PE=1 SV=2	S(728)	Q6P4F7	0.0900558	0.5246	0.175105	0.0811679	0.296013	0.1604	0.366537	0.174525	FALSE
PG271185	sp|O75592|MYCB2_HUMAN E3 ubiquitin-protein ligase MYCBP2 OS=Homo sapiens GN=MYCBP2 PE=1 SV=3	S(2774)	O75592	0.00902123	0.591014	0.508925	0.00256282					FALSE
PG274411	sp|Q9Y2W1|TR150_HUMAN Thyroid hormone receptor-associated protein 3 OS=Homo sapiens GN=THRAP3 PE=1 SV=2	Y(54);S(55)	Q9Y2W1	-0.653829	0.462869	-1.09212	0.126097					FALSE
PG284662	sp|Q9UPT8|ZC3H4_HUMAN Zinc finger CCCH domain-containing protein 4 OS=Homo sapiens GN=ZC3H4 PE=1 SV=3	S(1114)	Q9UPT8	0.00883193	0.600817	0.0228114	0.387448	-0.453805	0.116068			FALSE
PG281697	sp|Q99567|NUP88_HUMAN Nuclear pore complex protein Nup88 OS=Homo sapiens GN=NUP88 PE=1 SV=2	S(517)	Q99567	-0.374386	0.135995	-0.2583	0.0340533	-0.347479	0.106198	-0.247046	0.0989392	FALSE
PG276340	sp|Q99700|ATX2_HUMAN Ataxin-2 OS=Homo sapiens GN=ATXN2 PE=1 SV=2	S(667);S(684)	Q99700	-0.149554	0.352938	0.228801	0.124478					FALSE
PG270179	sp|O60341|KDM1A_HUMAN Lysine-specific histone demethylase 1A OS=Homo sapiens GN=KDM1A PE=1 SV=2	S(849)	O60341	0.28525	0.201545	0.116934	0.23349					FALSE
PG273444	sp|Q9UMZ2|SYNRG_HUMAN Synergin gamma OS=Homo sapiens GN=SYNRG PE=1 SV=2	S(752)	Q9UMZ2	-0.0805998	0.501202	-0.442801	0.0259646			-0.128399	0.224945	FALSE
PG275273|PG287373	sp|Q8NE71|ABCF1_HUMAN ATP-binding cassette sub-family F member 1 OS=Homo sapiens GN=ABCF1 PE=1 SV=2	S(105);T(108);S(109)	Q8NE71	0.188025	0.259059	0.0245195	0.372898					FALSE
PG278973	sp|O00418|EF2K_HUMAN Eukaryotic elongation factor 2 kinase OS=Homo sapiens GN=EEF2K PE=1 SV=2	S(470)	O00418	0.335604	0.0784467	-0.527806	0.00228304					FALSE
PG270679	sp|P16150|LEUK_HUMAN Leukosialin OS=Homo sapiens GN=SPN PE=1 SV=1	S(351)	P16150	0.0598264	0.473748	0.791096	0.000763751	-0.449207	0.051889	-0.608903	0.0442286	TRUE
PG281083	sp|O95772|MENTO_HUMAN MLN64 N-terminal domain homolog OS=Homo sapiens GN=STARD3NL PE=1 SV=1	S(193)	O95772	0.138882	0.255777	-0.0355538	0.333989			-0.472151	0.0294418	FALSE
PG271726	sp|Q53EL6|PDCD4_HUMAN Programmed cell death protein 4 OS=Homo sapiens GN=PDCD4 PE=1 SV=2	S(76)	Q53EL6	0.103404	0.414252	-0.650072	0.00112287	-0.241182	0.167749	-1.5507	0.00794398	TRUE
PG279880	sp|Q06546|GABPA_HUMAN GA-binding protein alpha chain OS=Homo sapiens GN=GABPA PE=1 SV=1	S(309)	Q06546	-0.0230577	0.5541	0.0312912	0.373106					FALSE
PG278549	sp|Q9UI08-2|EVL_HUMAN Isoform 1 of Ena/VASP-like protein OS=Homo sapiens GN=EVL	S(306)	Q9UI08-2	0.328431	0.135687	-0.0682136	0.328175	-0.152873	0.301185	-0.192345	0.178502	FALSE
PG284058	sp|O95625|ZBT11_HUMAN Zinc finger and BTB domain-containing protein 11 OS=Homo sapiens GN=ZBTB11 PE=1 SV=2	S(1050)	O95625	-0.294277	0.187395	-0.679108	0.000369786	0.0246224	0.502421	-0.54207	0.059105	TRUE
PG272021	sp|P48634|PRC2A_HUMAN Protein PRRC2A OS=Homo sapiens GN=PRRC2A PE=1 SV=3	S(380)	P48634	0.403071	0.261772	0.0424134	0.343613	-0.240187	0.155515	-0.162758	0.164796	FALSE
PG276979|PG276980	sp|Q9NYV4|CDK12_HUMAN Cyclin-dependent kinase 12 OS=Homo sapiens GN=CDK12 PE=1 SV=2	S(423)	Q9NYV4	0.0144244	0.596502	0.000186783	0.419738	-0.126787	0.292239	-0.201845	0.148926	FALSE
PG277975	sp|Q8WXE0|CSKI2_HUMAN Caskin-2 OS=Homo sapiens GN=CASKIN2 PE=1 SV=2	S(858)	Q8WXE0	-0.00775482	0.582013	-0.434402	0.0136148	-0.13094	0.329068	-0.542779	0.0317341	FALSE
PG271935	sp|Q15032-3|R3HD1_HUMAN Isoform 3 of R3H domain-containing protein 1 OS=Homo sapiens GN=R3HDM1	S(386)	Q15032-3	-0.541749	0.0309139	-0.679681	0.00235688					TRUE
PG276208	sp|Q9BVC5|ASHWN_HUMAN Ashwin OS=Homo sapiens GN=C2orf49 PE=1 SV=1	S(189);S(193)	Q9BVC5	0.319839	0.0818162	-1.16377	8.54621e-05	-0.227132	0.177206	-1.03558	0.00777747	TRUE
PG275293	sp|Q9NRA8-3|4ET_HUMAN Isoform 3 of Eukaryotic translation initiation factor 4E transporter OS=Homo sapiens GN=EIF4ENIF1	S(753)	Q9NRA8-3	0.0498567	0.515831	0.11049	0.186183	-0.561041	0.0378349			FALSE
PG270618	sp|Q8TBB5|KLDC4_HUMAN Kelch domain-containing protein 4 OS=Homo sapiens GN=KLHDC4 PE=1 SV=1	S(413)	Q8TBB5	-0.0576215	0.471615	-0.899173	0.000157055	-1.20312	0.0190526			TRUE
PG273527	tr|A0A140T9T7|A0A140T9T7_HUMAN Antigen peptide transporter 1 OS=Homo sapiens GN=TAP1 PE=1 SV=1	S(47)	A0A140T9T7	-0.0860726	0.464775	-0.128932	0.211895	1.45721	0.0133186	1.20384	0.00505386	TRUE
PG281176	sp|Q13330-3|MTA1_HUMAN Isoform 3 of Metastasis-associated protein MTA1 OS=Homo sapiens GN=MTA1	S(432)	Q13330-3	0.0381092	0.575199	0.0675311	0.283879	0.0818179	0.402596	-0.180267	0.169055	FALSE
PG278611	sp|Q9NYF3|FA53C_HUMAN Protein FAM53C OS=Homo sapiens GN=FAM53C PE=1 SV=1	S(122)	Q9NYF3	-0.206315	0.263097	0.204534	0.0657628			0.116843	0.229796	FALSE
PG283980	sp|Q96RL1|UIMC1_HUMAN BRCA1-A complex subunit RAP80 OS=Homo sapiens GN=UIMC1 PE=1 SV=2	S(677)	Q96RL1	0.0707454	0.544575	0.110514	0.2253	-0.141843	0.270357	-0.279241	0.115664	FALSE
PG272241	sp|P43487|RANG_HUMAN Ran-specific GTPase-activating protein OS=Homo sapiens GN=RANBP1 PE=1 SV=1	S(60)	P43487	0.302443	0.159175	0.899786	0.000266174			0.674758	0.0124836	TRUE
PG281490	sp|O75694|NU155_HUMAN Nuclear pore complex protein Nup155 OS=Homo sapiens GN=NUP155 PE=1 SV=1	S(992)	O75694	-0.145532	0.328705	0.148802	0.158023			-0.22276	0.119128	FALSE
PG271504	sp|Q8N5F7|NKAP_HUMAN NF-kappa-B-activating protein OS=Homo sapiens GN=NKAP PE=1 SV=1	S(9)	Q8N5F7	-0.231691	0.150811	-0.018299	0.385468	0.694269	0.218076	0.18913	0.190388	FALSE
PG278254	sp|Q9Y6G9|DC1L1_HUMAN Cytoplasmic dynein 1 light intermediate chain 1 OS=Homo sapiens GN=DYNC1LI1 PE=1 SV=3	S(414)	Q9Y6G9	-0.397691	0.219878	-0.623161	0.0077562	-1.91816	0.00807227	-1.49096	0.00453533	TRUE
PG272009	sp|P48651|PTSS1_HUMAN Phosphatidylserine synthase 1 OS=Homo sapiens GN=PTDSS1 PE=1 SV=1	S(442)	P48651	0.181086	0.33266	0.686389	0.00734654	0.695626	0.0243237	0.520766	0.0336709	TRUE
PG274736	sp|P54578|UBP14_HUMAN Ubiquitin carboxyl-terminal hydrolase 14 OS=Homo sapiens GN=USP14 PE=1 SV=3	S(143)	P54578	-0.130985	0.405203	-0.0637461	0.302029					FALSE
PG274478	sp|P62995|TRA2B_HUMAN Transformer-2 protein homolog beta OS=Homo sapiens GN=TRA2B PE=1 SV=1	S(95);S(99)	P62995	0.722763	0.0058607	0.933377	0.000669536					TRUE
PG272471	sp|P61006|RAB8A_HUMAN Ras-related protein Rab-8A OS=Homo sapiens GN=RAB8A PE=1 SV=1	S(185)	P61006	0.335518	0.125796	0.655272	0.00337138	-0.00331378	0.505746	0.31243	0.0740621	TRUE
PG274478|PG274227|PG287588	sp|P62995|TRA2B_HUMAN Transformer-2 protein homolog beta OS=Homo sapiens GN=TRA2B PE=1 SV=1	S(264);S(270)	P62995	-0.0993808	0.351584	-0.0113939	0.381714					FALSE
PG283506	sp|P18583-5|SON_HUMAN Isoform D of Protein SON OS=Homo sapiens GN=SON	S(283)	P18583-5	-0.0675753	0.520165	-0.0545721	0.351201	0.0404901	0.441341	-0.0399268	0.363748	FALSE
PG271638	sp|Q86YP4-3|P66A_HUMAN Isoform 3 of Transcriptional repressor p66-alpha OS=Homo sapiens GN=GATAD2A	T(189)	Q86YP4-3	0.181561	0.32162	0.193797	0.146417			-0.440738	0.0654555	FALSE
PG270320	sp|Q6PKG0|LARP1_HUMAN La-related protein 1 OS=Homo sapiens GN=LARP1 PE=1 SV=2	S(1040)	Q6PKG0	-1.94231	0.000499952	-1.94625	2.24358e-05	-0.723605	0.0802741	-0.709145	0.0114961	TRUE
PG271587	sp|Q13177|PAK2_HUMAN Serine/threonine-protein kinase PAK 2 OS=Homo sapiens GN=PAK2 PE=1 SV=3	S(132)	Q13177	0.137426	0.311646	0.294333	0.016831					FALSE
PG275868	sp|Q92625|ANS1A_HUMAN Ankyrin repeat and SAM domain-containing protein 1A OS=Homo sapiens GN=ANKS1A PE=1 SV=4	S(663)	Q92625	-0.0688697	0.480452	-0.11512	0.173495			0.0438767	0.359975	FALSE
PG281899	sp|O75151|PHF2_HUMAN Lysine-specific demethylase PHF2 OS=Homo sapiens GN=PHF2 PE=1 SV=4	S(905)	O75151	0.108261	0.467575	-0.632888	0.0381092	0.0415167	0.499711	-0.765878	0.0419183	TRUE
PG271715	sp|Q96JY6-5|PDLI2_HUMAN Isoform 5 of PDZ and LIM domain protein 2 OS=Homo sapiens GN=PDLIM2	S(384)	Q96JY6-5	0.0805888	0.42918	0.293058	0.0194122	0.0666073	0.418528	-0.293641	0.104938	FALSE
PG270011	sp|O95239|KIF4A_HUMAN Chromosome-associated kinesin KIF4A OS=Homo sapiens GN=KIF4A PE=1 SV=3	T(803)	O95239	-0.230588	0.307395	-0.072568	0.345866					FALSE
PG281603	sp|Q9NX40|OCAD1_HUMAN OCIA domain-containing protein 1 OS=Homo sapiens GN=OCIAD1 PE=1 SV=1	S(108)	Q9NX40	-0.398383	0.179515	-0.559431	0.00131099	-0.266772	0.132337	-0.278969	0.0779813	FALSE
PG270955	sp|Q7L2J0|MEPCE_HUMAN 7SK snRNA methylphosphate capping enzyme OS=Homo sapiens GN=MEPCE PE=1 SV=1	S(370)	Q7L2J0	0.205193	0.288887	-0.273307	0.11857					FALSE
PG280123	sp|Q3V6T2|GRDN_HUMAN Girdin OS=Homo sapiens GN=CCDC88A PE=1 SV=2	S(1702)	Q3V6T2	0.194162	0.29695	0.709736	0.0023441					TRUE
PG274798	sp|Q4G0F5|VP26B_HUMAN Vacuolar protein sorting-associated protein 26B OS=Homo sapiens GN=VPS26B PE=1 SV=2	S(304)	Q4G0F5	0.413266	0.0514516	0.628123	0.0132065	0.36899	0.101886			TRUE
PG282985	sp|Q9NVU7|SDA1_HUMAN Protein SDA1 homolog OS=Homo sapiens GN=SDAD1 PE=1 SV=3	S(585)	Q9NVU7	0.117259	0.39575	-0.0477268	0.323517	-0.00645162	0.492092	-0.131499	0.214361	FALSE
PG272838	sp|P47914|RL29_HUMAN 60S ribosomal protein L29 OS=Homo sapiens GN=RPL29 PE=1 SV=2	S(158)	P47914	0.135771	0.294861	0.0529393	0.333989			0.669734	0.0427127	TRUE
PG278367	sp|Q03111|ENL_HUMAN Protein ENL OS=Homo sapiens GN=MLLT1 PE=1 SV=2	S(292)	Q03111	0.0622646	0.486694	0.352472	0.0209251	0.0838041	0.382494			FALSE
PG280147	sp|Q9UKJ3|GPTC8_HUMAN G patch domain-containing protein 8 OS=Homo sapiens GN=GPATCH8 PE=1 SV=2	S(998)	Q9UKJ3	0.037601	0.5493	-1.21998	0.00014661					TRUE
PG270019	sp|Q8NG31|KNL1_HUMAN Kinetochore scaffold 1 OS=Homo sapiens GN=KNL1 PE=1 SV=3	S(60)	Q8NG31	-0.690761	0.0466546	-1.4445	0.00082561	-0.745887	0.0208912	-0.811388	0.00912554	TRUE
PG283381	sp|P41440|S19A1_HUMAN Folate transporter 1 OS=Homo sapiens GN=SLC19A1 PE=1 SV=3	S(225)	P41440	-0.052988	0.519677	-0.590518	0.00282214	-0.552091	0.0442176	-0.566921	0.0288739	TRUE
PG281750	sp|Q9BXB4|OSB11_HUMAN Oxysterol-binding protein-related protein 11 OS=Homo sapiens GN=OSBPL11 PE=1 SV=2	S(172)	Q9BXB4	-0.125385	0.398861	-0.414187	0.0161596			0.229428	0.19427	FALSE
PG280982	sp|Q15648|MED1_HUMAN Mediator of RNA polymerase II transcription subunit 1 OS=Homo sapiens GN=MED1 PE=1 SV=4	S(1207);T(1215)	Q15648	0.207051	0.282528	0.440849	0.00651732	-0.0283588	0.463649	0.0250881	0.359982	FALSE
PG273779	sp|P37802-2|TAGL2_HUMAN Isoform 2 of Transgelin-2 OS=Homo sapiens GN=TAGLN2	S(206)	P37802-2	-0.272431	0.309884	-0.611146	0.00780421					TRUE
PG277354	sp|Q13740-2|CD166_HUMAN Isoform 2 of CD166 antigen OS=Homo sapiens GN=ALCAM	S(501)	Q13740-2	0.274655	0.155923	0.0503939	0.3203					FALSE
PG275754	sp|Q8N556-2|AFAP1_HUMAN Isoform 2 of Actin filament-associated protein 1 OS=Homo sapiens GN=AFAP1	S(752)	Q8N556-2	-0.167426	0.467575	0.0292211	0.358203	-0.188554	0.301901	-0.399364	0.0767851	FALSE
PG278097	sp|P61073-2|CXCR4_HUMAN Isoform 2 of C-X-C chemokine receptor type 4 OS=Homo sapiens GN=CXCR4	T(322)	P61073-2	-0.33122	0.070665	-0.0821922	0.222468			-0.824092	0.0101722	TRUE
PG282246	sp|Q96T60|PNKP_HUMAN Bifunctional polynucleotide phosphatase/kinase OS=Homo sapiens GN=PNKP PE=1 SV=1	T(118)	Q96T60	0.392479	0.0718539	0.244856	0.0699681	-0.0936706	0.408885	-0.131664	0.301553	FALSE
PG284239	sp|Q96MU7|YTDC1_HUMAN YTH domain-containing protein 1 OS=Homo sapiens GN=YTHDC1 PE=1 SV=3	S(515)	Q96MU7	-0.402449	0.114505	-0.388098	0.0224438					FALSE
PG281882	sp|Q92576|PHF3_HUMAN PHD finger protein 3 OS=Homo sapiens GN=PHF3 PE=1 SV=3	S(125)	Q92576	0.144455	0.300808	0.254619	0.0381867	0.0570028	0.447358	-0.0658866	0.314817	FALSE
PG281904	sp|Q8WWQ0|PHIP_HUMAN PH-interacting protein OS=Homo sapiens GN=PHIP PE=1 SV=2	S(1783)	Q8WWQ0	0.0481427	0.575614	0.137386	0.227418	-0.205907	0.314066	-0.2578	0.197415	FALSE
PG276481	sp|Q9NRL2|BAZ1A_HUMAN Bromodomain adjacent to zinc finger domain protein 1A OS=Homo sapiens GN=BAZ1A PE=1 SV=2	S(697);S(702)	Q9NRL2	-0.203057	0.405309	-0.161728	0.264523					FALSE
PG276979|PG276980	sp|Q9NYV4|CDK12_HUMAN Cyclin-dependent kinase 12 OS=Homo sapiens GN=CDK12 PE=1 SV=2	S(236);S(249)	Q9NYV4	0.12734	0.289065	0.234389	0.0471701					FALSE
PG277460	sp|Q8N7R7|CCYL1_HUMAN Cyclin-Y-like protein 1 OS=Homo sapiens GN=CCNYL1 PE=1 SV=2	S(344)	Q8N7R7	0.119366	0.366229	-0.0212226	0.383365	-0.417871	0.0614924	-0.182713	0.204815	FALSE
PG282398	sp|Q8IY17-4|PLPL6_HUMAN Isoform 4 of Neuropathy target esterase OS=Homo sapiens GN=PNPLA6	S(420)	Q8IY17-4	-0.169747	0.391209	-0.0131687	0.40924					FALSE
PG273361	sp|Q9Y5B9|SP16H_HUMAN FACT complex subunit SPT16 OS=Homo sapiens GN=SUPT16H PE=1 SV=1	S(1038)	Q9Y5B9	-0.698142	0.0719274	-1.11968	0.00392836					TRUE
PG274552	sp|O94782|UBP1_HUMAN Ubiquitin carboxyl-terminal hydrolase 1 OS=Homo sapiens GN=USP1 PE=1 SV=1	S(67)	O94782	0.164436	0.258884	0.0912088	0.186892	-0.57485	0.0742597			FALSE
PG283623	sp|Q01130|SRSF2_HUMAN Serine/arginine-rich splicing factor 2 OS=Homo sapiens GN=SRSF2 PE=1 SV=4	S(26)	Q01130	-1.20769	0.00148013	-1.32424	0.000159902	-0.0312617	0.460621	-0.309312	0.111094	TRUE
PG281882	sp|Q92576|PHF3_HUMAN PHD finger protein 3 OS=Homo sapiens GN=PHF3 PE=1 SV=3	S(1898)	Q92576	-1.13982	0.000474015	-1.54818	1.7639e-05	-0.249379	0.228419	-0.384816	0.0546383	TRUE
PG274696	sp|O95155-4|UBE4B_HUMAN Isoform 4 of Ubiquitin conjugation factor E4 B OS=Homo sapiens GN=UBE4B	S(105)	O95155-4	-0.0961927	0.477699	-0.107546	0.254571					FALSE
PG275376	sp|Q9H2P0|ADNP_HUMAN Activity-dependent neuroprotector homeobox protein OS=Homo sapiens GN=ADNP PE=1 SV=1	S(98)	Q9H2P0	-0.0266707	0.547611	-0.260808	0.0312503			-0.61414	0.0237242	TRUE
PG272666	sp|A7KAX9|RHG32_HUMAN Rho GTPase-activating protein 32 OS=Homo sapiens GN=ARHGAP32 PE=1 SV=1	S(952)	A7KAX9	0.240491	0.0818618	-0.05502	0.267596	-0.141177	0.282193	-0.101695	0.249056	FALSE
PG276790	sp|Q13112|CAF1B_HUMAN Chromatin assembly factor 1 subunit B OS=Homo sapiens GN=CHAF1B PE=1 SV=1	S(428)	Q13112	-0.0976057	0.412828	-0.0956064	0.202938	-0.357139	0.0905781			FALSE
PG273198	sp|Q9UQ35|SRRM2_HUMAN Serine/arginine repetitive matrix protein 2 OS=Homo sapiens GN=SRRM2 PE=1 SV=2	T(848)	Q9UQ35	0.0496945	0.534652	-0.11399	0.17812	1.20951	0.0194198	0.870388	0.0192774	TRUE
PG278400	sp|Q9HBU6|EKI1_HUMAN Ethanolamine kinase 1 OS=Homo sapiens GN=ETNK1 PE=1 SV=1	T(29)	Q9HBU6	-0.158236	0.286313	-0.653681	0.00291965	0.05427	0.427309			TRUE
PG276413|PG287880	sp|Q8WWM7|ATX2L_HUMAN Ataxin-2-like protein OS=Homo sapiens GN=ATXN2L PE=1 SV=2	S(335);S(339)	Q8WWM7	0.46894	0.0343719	0.998579	0.000248758					TRUE
PG270397	sp|Q8N9T8|KRI1_HUMAN Protein KRI1 homolog OS=Homo sapiens GN=KRI1 PE=1 SV=3	S(136)	Q8N9T8	-0.130129	0.350961	0.15895	0.114617	-0.285568	0.169975	-0.306572	0.0823149	FALSE
PG270900	sp|P50219|MNX1_HUMAN Motor neuron and pancreas homeobox protein 1 OS=Homo sapiens GN=MNX1 PE=1 SV=3	S(79)	P50219	-0.248244	0.165011	0.476935	0.0023067	1.50376	0.0084307	0.667664	0.0129872	TRUE
PG277055	sp|Q9H6F5|CCD86_HUMAN Coiled-coil domain-containing protein 86 OS=Homo sapiens GN=CCDC86 PE=1 SV=1	S(102);S(110)	Q9H6F5	0.10578	0.405758	-0.252658	0.0828391					FALSE
PG273375	sp|Q9UEW8|STK39_HUMAN STE20/SPS1-related proline-alanine-rich protein kinase OS=Homo sapiens GN=STK39 PE=1 SV=3	S(385)	Q9UEW8	-0.32108	0.272494	-0.129076	0.15517	-0.398667	0.0789731	-0.366872	0.0805404	FALSE
PG271545	sp|P18615|NELFE_HUMAN Negative elongation factor E OS=Homo sapiens GN=NELFE PE=1 SV=3	S(251)	P18615	-0.034255	0.544824	-0.338916	0.0193223	-1.04658	0.0135148	-0.853719	0.00758534	TRUE
PG270179	sp|O60341|KDM1A_HUMAN Lysine-specific histone demethylase 1A OS=Homo sapiens GN=KDM1A PE=1 SV=2	S(166)	O60341	-0.0797699	0.482217	-0.352472	0.0312503			-0.0194351	0.360691	FALSE
PG284062	sp|Q9ULJ3|ZBT21_HUMAN Zinc finger and BTB domain-containing protein 21 OS=Homo sapiens GN=ZBTB21 PE=1 SV=2	T(431);S(435)	Q9ULJ3	-0.24977	0.260741	0.694827	0.0041288					TRUE
PG283347	sp|Q9P2F8|SI1L2_HUMAN Signal-induced proliferation-associated 1-like protein 2 OS=Homo sapiens GN=SIPA1L2 PE=1 SV=2	S(194)	Q9P2F8	-0.0869872	0.377429	-0.0402757	0.312128	-0.143719	0.274296	-0.46179	0.0326456	FALSE
PG270538	sp|P29375|KDM5A_HUMAN Lysine-specific demethylase 5A OS=Homo sapiens GN=KDM5A PE=1 SV=3	S(1331)	P29375	0.092459	0.479736	0.26287	0.0780419			0.13513	0.306062	FALSE
PG281078	tr|A0A0B4J1W0|A0A0B4J1W0_HUMAN Mediator of RNA polymerase II transcription subunit 24 OS=Homo sapiens GN=MED24 PE=1 SV=1	S(898)	A0A0B4J1W0	-0.0172496	0.564038	0.0115158	0.395773	-0.100086	0.43428	-0.469799	0.0349134	FALSE
PG291207	tr|E9PG73|E9PG73_HUMAN Peptidyl-prolyl cis-trans isomerase G OS=Homo sapiens GN=PPIG PE=1 SV=1	S(643)	E9PG73	0.0712709	0.477832	-0.162078	0.225052					FALSE
PG284239	sp|Q96MU7|YTDC1_HUMAN YTH domain-containing protein 1 OS=Homo sapiens GN=YTHDC1 PE=1 SV=3	S(308)	Q96MU7	-0.349095	0.388464	-0.174348	0.34387	-0.304433	0.151586	0.148178	0.179965	FALSE
PG274411	sp|Q9Y2W1|TR150_HUMAN Thyroid hormone receptor-associated protein 3 OS=Homo sapiens GN=THRAP3 PE=1 SV=2	T(874)	Q9Y2W1	0.243259	0.48593	2.49772	1.85082e-05			1.52626	0.0034083	TRUE
PG276656	sp|O95429|BAG4_HUMAN BAG family molecular chaperone regulator 4 OS=Homo sapiens GN=BAG4 PE=1 SV=1	S(179)	O95429	-0.203542	0.250596	-0.0192937	0.376753	1.17358	0.00876042	0.747517	0.0149799	TRUE
PG273314	sp|O60292|SI1L3_HUMAN Signal-induced proliferation-associated 1-like protein 3 OS=Homo sapiens GN=SIPA1L3 PE=1 SV=3	S(1544)	O60292	0.0567324	0.495719	0.0781646	0.272994					FALSE
PG274067	sp|Q96S53|TESK2_HUMAN Dual specificity testis-specific protein kinase 2 OS=Homo sapiens GN=TESK2 PE=1 SV=1	S(369)	Q96S53	-0.110874	0.418893	-0.134581	0.167894	-0.674198	0.0454845			TRUE
PG274587	sp|Q9Y385|UB2J1_HUMAN Ubiquitin-conjugating enzyme E2 J1 OS=Homo sapiens GN=UBE2J1 PE=1 SV=2	S(266)	Q9Y385	-0.832583	0.0161883	-1.08349	0.000916422	-0.751141	0.0259404	-1.46442	0.00521202	TRUE
PG283745	sp|Q13242|SRSF9_HUMAN Serine/arginine-rich splicing factor 9 OS=Homo sapiens GN=SRSF9 PE=1 SV=1	S(193)	Q13242	-0.205331	0.351584	-0.748176	0.00388453					TRUE
PG272206	sp|Q7Z7A4|PXK_HUMAN PX domain-containing protein kinase-like protein OS=Homo sapiens GN=PXK PE=1 SV=1	S(448)	Q7Z7A4	0.728194	0.0213297	0.543014	0.00421601					TRUE
PG272712	sp|Q13017|RHG05_HUMAN Rho GTPase-activating protein 5 OS=Homo sapiens GN=ARHGAP5 PE=1 SV=2	S(1173);S(1176)	Q13017	0.0506775	0.551916	-0.113501	0.246807	0.0472623	0.500141	-0.0758332	0.311088	FALSE
PG276484	sp|Q9UIG0|BAZ1B_HUMAN Tyrosine-protein kinase BAZ1B OS=Homo sapiens GN=BAZ1B PE=1 SV=2	S(347)	Q9UIG0	-0.717369	0.0457235	-1.34889	0.000631143					TRUE
PG272021	sp|P48634|PRC2A_HUMAN Protein PRRC2A OS=Homo sapiens GN=PRRC2A PE=1 SV=3	S(1219)	P48634	0.0015099	0.595279	0.0649216	0.265979	-0.163666	0.235223	-0.0209103	0.364549	FALSE
PG269371	sp|Q92619|HMHA1_HUMAN Minor histocompatibility protein HA-1 OS=Homo sapiens GN=HMHA1 PE=1 SV=2	S(578)	Q92619	0.232719	0.112719	0.128847	0.153916	-0.369224	0.0986714			FALSE
PG271049	sp|P21359|NF1_HUMAN Neurofibromin OS=Homo sapiens GN=NF1 PE=1 SV=2	S(2817)	P21359	-0.128159	0.478032	0.620094	0.0145245	0.889208	0.016095	1.00993	0.00622591	TRUE
PG271140	sp|O75081-2|MTG16_HUMAN Isoform 2 of Protein CBFA2T3 OS=Homo sapiens GN=CBFA2T3	S(373)	O75081-2	-0.123685	0.371967	-0.692236	0.00256282					TRUE
PG279965|PG291769	sp|Q9Y2X7-3|GIT1_HUMAN Isoform 3 of ARF GTPase-activating protein GIT1 OS=Homo sapiens GN=GIT1	S(601)	Q9Y2X7-3	-0.0936894	0.443704	0.337935	0.0630079	-0.904049	0.0186482	-0.890259	0.0147846	TRUE
PG269651|PG287120	sp|Q99081|HTF4_HUMAN Transcription factor 12 OS=Homo sapiens GN=TCF12 PE=1 SV=1	S(559)	Q99081	-0.144248	0.417266	-0.223054	0.115336	-0.656796	0.0467312			TRUE
PG280340	sp|Q9NYZ3|GTSE1_HUMAN G2 and S phase-expressed protein 1 OS=Homo sapiens GN=GTSE1 PE=1 SV=3	S(536)	Q9NYZ3	0.0766184	0.39791	0.528819	0.0135307			0.164249	0.178786	FALSE
PG280353	tr|M0QZ12|M0QZ12_HUMAN GRAM domain-containing protein 1A OS=Homo sapiens GN=GRAMD1A PE=1 SV=1	S(354)	M0QZ12	0.212744	0.252595	0.555859	0.017274	0.331027	0.135597	0.26756	0.105083	FALSE
PG277467	sp|Q12834|CDC20_HUMAN Cell division cycle protein 20 homolog OS=Homo sapiens GN=CDC20 PE=1 SV=2	T(106)	Q12834	-0.309575	0.0400906	0.109786	0.146049					FALSE
PG271185	sp|O75592|MYCB2_HUMAN E3 ubiquitin-protein ligase MYCBP2 OS=Homo sapiens GN=MYCBP2 PE=1 SV=3	S(2833)	O75592	0.107478	0.350461	0.0608399	0.277693	-0.215546	0.18497	-0.2474	0.135567	FALSE
PG284337	sp|O95218-2|ZRAB2_HUMAN Isoform 2 of Zinc finger Ran-binding domain-containing protein 2 OS=Homo sapiens GN=ZRANB2	S(280)	O95218-2	-0.167662	0.342388	0.0221964	0.372539	1.21515	0.0113912	1.0982	0.00631521	TRUE
PG285735|PG295074|PG295365	tr|E7ESS2|E7ESS2_HUMAN Mitogen-activated protein kinase kinase kinase kinase 4 OS=Homo sapiens GN=MAP4K4 PE=1 SV=3	S(934);T(949)	E7ESS2	-0.118671	0.34411	-0.592444	0.00152739			0.454474	0.0608401	TRUE
PG275455	sp|O14639|ABLM1_HUMAN Actin-binding LIM protein 1 OS=Homo sapiens GN=ABLIM1 PE=1 SV=3	S(426)	O14639	0.0576012	0.498673	0.335793	0.0445208					FALSE
PG280021	sp|P16383|GCFC2_HUMAN GC-rich sequence DNA-binding factor 2 OS=Homo sapiens GN=GCFC2 PE=1 SV=2	S(180)	P16383	0.333595	0.1238	1.49383	8.8831e-05	-0.171396	0.273894	0.46277	0.0330875	TRUE
PG283412	sp|Q14141|SEPT6_HUMAN Septin-6 OS=Homo sapiens GN=SEPT6 PE=1 SV=4	T(418)	Q14141	-0.219243	0.252595	-0.277533	0.0686777	0.719742	0.0816443	0.791574	0.00871611	TRUE
PG273148	sp|P38935|SMBP2_HUMAN DNA-binding protein SMUBP-2 OS=Homo sapiens GN=IGHMBP2 PE=1 SV=3	S(978)	P38935	-0.836404	0.00999851	-1.61212	6.6329e-05					TRUE
PG279660	sp|Q9Y4F9|FA65B_HUMAN Protein FAM65B OS=Homo sapiens GN=FAM65B PE=1 SV=4	S(21)	Q9Y4F9	0.0691004	0.503207	-0.076098	0.279095	-0.234557	0.17006	-0.429392	0.0749093	FALSE
PG273198	sp|Q9UQ35|SRRM2_HUMAN Serine/arginine repetitive matrix protein 2 OS=Homo sapiens GN=SRRM2 PE=1 SV=2	T(848);T(866)	Q9UQ35	0.166634	0.284068	0.202599	0.132491					FALSE
PG276996	sp|Q13185|CBX3_HUMAN Chromobox protein homolog 3 OS=Homo sapiens GN=CBX3 PE=1 SV=4	S(93);S(95)	Q13185	0.205212	0.23229	0.147438	0.120698			0.598856	0.0581713	TRUE
PG276160	sp|Q8IZT6|ASPM_HUMAN Abnormal spindle-like microcephaly-associated protein OS=Homo sapiens GN=ASPM PE=1 SV=2	S(425)	Q8IZT6	0.256004	0.179515	0.306617	0.0195297	-0.365075	0.0843596	0.0314435	0.352017	FALSE
PG282249	sp|Q8NA72|POC5_HUMAN Centrosomal protein POC5 OS=Homo sapiens GN=POC5 PE=1 SV=2	S(109)	Q8NA72	0.00872777	0.604104	0.525009	0.0203223	-0.38606	0.0780302	-0.263766	0.0933468	FALSE
PG276728	sp|Q9BSF8-2|BTBDA_HUMAN Isoform 2 of BTB/POZ domain-containing protein 10 OS=Homo sapiens GN=BTBD10	S(100)	Q9BSF8-2	-0.0319369	0.570726	0.106974	0.326712					FALSE
PG283688	sp|Q13247|SRSF6_HUMAN Serine/arginine-rich splicing factor 6 OS=Homo sapiens GN=SRSF6 PE=1 SV=2	S(316)	Q13247	0.110216	0.426473	0.745847	0.00152463	0.78941	0.022099	0.632975	0.0221822	TRUE
PG270966	sp|Q6ZSS7|MFSD6_HUMAN Major facilitator superfamily domain-containing protein 6 OS=Homo sapiens GN=MFSD6 PE=1 SV=2	S(733)	Q6ZSS7	-0.00126851	0.603509	0.0711803	0.292723	0.399991	0.219728			FALSE
PG270287	sp|Q8N9B5|JMY_HUMAN Junction-mediating and -regulatory protein OS=Homo sapiens GN=JMY PE=1 SV=2	S(115)	Q8N9B5	0.342624	0.0610154	0.481385	0.00412843	-0.0496725	0.426009	-0.127092	0.222319	FALSE
PG277582	sp|P10809|CH60_HUMAN 60 kDa heat shock protein; mitochondrial OS=Homo sapiens GN=HSPD1 PE=1 SV=2	S(67)	P10809	0.0471888	0.520165	0.145601	0.127937	-0.894095	0.0859482			TRUE
PG269339	sp|Q99871-2|HAUS7_HUMAN Isoform 2 of HAUS augmin-like complex subunit 7 OS=Homo sapiens GN=HAUS7	S(26)	Q99871-2	-0.0223964	0.564038	-0.0349927	0.355376	-0.335987	0.0963383	-0.236015	0.136565	FALSE
PG273198	sp|Q9UQ35|SRRM2_HUMAN Serine/arginine repetitive matrix protein 2 OS=Homo sapiens GN=SRRM2 PE=1 SV=2	S(774);S(778);S(780)	Q9UQ35	0.0142341	0.603875	0.286991	0.0223084					FALSE
PG269995	sp|O95235|KI20A_HUMAN Kinesin-like protein KIF20A OS=Homo sapiens GN=KIF20A PE=1 SV=1	S(825)	O95235	0.153361	0.371393	0.261717	0.0272539					FALSE
[truncated: 10,785 more rows]
