# Supplementary material for: HIV-1 virological synapse formation enhances infection spread by dysregulating Aurora Kinase B
Source: PLoS Pathog. 2023 Jul 17;19(7):e1011492. doi: 10.1371/journal.ppat.1011492 (PMC10374047; doi:10.1371/journal.ppat.1011492)
Supplement: S3 Table — Kinase activities from the phosphorylation log2 fold changes at 5 min using PhosFate Profiler. PhosFate Profiler computes an enrichment score for kinases using the Kolmogorov–Smirnov statistical test, a p-value, and a kinase activity, where a positive score indicates an increase and a negative score a decrease in kinase activity. (XLSX) [file ppat.1011492.s009.xlsx]

## Sheet: kinase activities 5 min
S3 Table. Kinase activity
Kinase activities from the phosphorylation log2 fold changes at 5 min using PhosFate Profiler. PhosFate Profiler computes an enrichment score for kinases using the Kolmogorov–Smirnov statistical test, a p-value, and a kinase activity, where a positive score indicates an increase and a negative score a decrease in kinase activity.
Kinase	# of substrates	Enrichment Score (ES)	pvalue	Kinase activity
PRKACA	35	-0.540696	0.001	-3
FYN	1	-0.992609	0.006	-2.22185
CDK4	14	-0.587088	0.01	-2
CAMK2A	4	-0.839893	0.015	-1.82391
PRKG1	4	-0.827855	0.017	-1.76955
CHEK1	28	-0.450517	0.02	-1.69897
AURKB	23	-0.500613	0.023	-1.63827
ROCK1	1	-0.971434	0.032	-1.49485
EEF2K	3	-0.855657	0.033	-1.48149
MAPK6	2	-0.906913	0.039	-1.40894
NUAK1	2	-0.876236	0.053	-1.27572
ZAP70	2	-0.858456	0.055	-1.25964
PRKG2	1	-0.927787	0.073	-1.13668
CDK6	8	-0.588101	0.074	-1.13077
DAPK1	1	-0.923991	0.078	-1.10791
EGFR	1	-0.886037	0.089	-1.05061
CHUK	2	-0.817588	0.091	-1.04096
STK3	1	-0.906213	0.104	-0.982967
CDK8	1	-0.892629	0.107	-0.970616
CAMK4	1	-0.886436	0.11	-0.958607
CAMK2B	1	-0.886436	0.112	-0.950782
CDK16	1	-0.904415	0.116	-0.935542
SYK	1	-0.886037	0.131	-0.882729
ATM	2	-0.796551	0.132	-0.879426
VRK1	3	-0.691343	0.151	-0.821023
PRKCG	1	-0.856672	0.154	-0.812479
LCK	3	-0.673843	0.155	-0.809668
CDK3	2	-0.730278	0.159	-0.798603
MOS	1	-0.802837	0.168	-0.774691
PRKCH	1	-0.856672	0.169	-0.772113
PRKCA	17	-0.370823	0.175	-0.756962
MARK3	1	-0.801139	0.182	-0.739929
VRK2	1	-0.816121	0.187	-0.728158
SRPK1	1	-0.799041	0.194	-0.712198
PLK1	10	-0.437501	0.195	-0.709965
ABL1	2	-0.702228	0.203	-0.692504
AKT3	2	-0.70173	0.203	-0.692504
TAF1	1	-0.81652	0.205	-0.688246
CDC7	5	-0.539523	0.207	-0.68403
BRSK1	1	-0.801139	0.213	-0.67162
LYN	1	-0.802737	0.214	-0.669586
NEK2	2	-0.707522	0.223	-0.651695
CDK7	3	-0.627572	0.236	-0.627088
AURKA	5	-0.533397	0.238	-0.623423
IKBKB	1	-0.748202	0.238	-0.623423
AKT1	28	-0.293846	0.252	-0.598599
WNK2	1	-0.743008	0.252	-0.598599
CSNK2A1	45	-0.229246	0.261	-0.583359
ATR	5	-0.509219	0.264	-0.578396
LMTK2	2	-0.639197	0.305	-0.5157
PRKD2	1	-0.69976	0.31	-0.508638
PRKCZ	2	-0.616722	0.327	-0.485452
MAPKAPK2	10	-0.333703	0.337	-0.47237
MKNK1	1	-0.646025	0.347	-0.459671
MKNK2	1	-0.646025	0.355	-0.449772
CHEK2	3	-0.515234	0.358	-0.446117
AKT2	1	-0.624451	0.376	-0.424812
SGK1	6	-0.355151	0.381	-0.419075
CDK9	3	-0.479984	0.392	-0.406714
PAK1	12	-0.284569	0.398	-0.400117
EIF2AK2	1	-0.574411	0.416	-0.380907
PAK2	2	-0.497553	0.419	-0.377786
CSNK1A1	2	-0.409212	0.451	-0.345823
CDK19	1	-0.552237	0.455	-0.341989
GSK3A	4	-0.307968	0.458	-0.339135
CSNK2A2	1	-0.511686	0.491	-0.308919
MAPK8	9	0.216556	0.534	0.272459
CDK5	14	0.293776	0.48	0.318759
MAPK9	5	0.338467	0.478	0.320572
TRPM7	2	0.380382	0.468	0.329754
STK25	1	0.53306	0.462	0.335358
MAPK10	3	0.388514	0.435	0.361511
TTK	1	0.572213	0.43	0.366532
PRKAA2	1	0.602277	0.404	0.393619
RPS6KB2	1	0.621055	0.402	0.395774
HIPK2	7	0.387523	0.397	0.401209
PRKCQ	4	0.401826	0.396	0.402305
ULK1	1	0.615761	0.396	0.402305
PRKCI	3	0.421425	0.389	0.41005
NLK	1	0.615861	0.383	0.416801
LIMK2	1	0.615262	0.379	0.421361
MAP2K7	1	0.631842	0.375	0.425969
IRAK1	1	0.632641	0.365	0.437707
LIMK1	1	0.615262	0.364	0.438899
MAP3K1	1	0.631842	0.363	0.440093
NEK6	1	0.632641	0.35	0.455932
PRKAA1	12	0.370587	0.346	0.460924
PRKCB	6	0.449344	0.3	0.522879
BUB1	1	0.715841	0.296	0.528708
PRKCE	4	0.523803	0.287	0.542118
UHMK1	1	0.745106	0.26	0.585027
RAF1	3	0.596218	0.255	0.59346
MAP2K1	1	0.767179	0.241	0.617983
PLK3	1	0.756992	0.232	0.634512
DYRK1B	1	0.762785	0.229	0.640165
MAPK15	1	0.756992	0.227	0.643974
ARAF	2	0.727628	0.214	0.669586
MAPK14	8	0.503561	0.214	0.669586
ERBB2	1	0.797143	0.207	0.68403
MAPK13	5	0.595909	0.206	0.686133
MELK	2	0.726347	0.206	0.686133
GTF2F1	2	0.750874	0.192	0.716699
CSNK2B	1	0.809129	0.19	0.721246
MTOR	17	0.455189	0.188	0.725842
WEE1	1	0.797143	0.187	0.728158
IKBKE	2	0.739369	0.184	0.735182
PAK4	1	0.800839	0.174	0.759451
MAP3K7	2	0.76768	0.172	0.764472
PRKD1	7	0.568615	0.164	0.785156
MARK2	2	0.785959	0.157	0.8041
GSK3B	17	0.469191	0.156	0.806875
PKMYT1	2	0.797223	0.149	0.826814
SRC	3	0.712323	0.14	0.853872
PIM1	2	0.811807	0.139	0.856985
STK24	1	0.869956	0.133	0.876148
SMG1	2	0.806313	0.124	0.906578
DYRK2	7	0.622921	0.116	0.935542
MAPK12	1	0.90032	0.105	0.978811
MAPK11	3	0.770122	0.097	1.01323
BRAF	3	0.778634	0.091	1.04096
MAPK3	26	0.467187	0.088	1.05552
PRKCD	9	0.61396	0.081	1.09151
SGK3	1	0.949061	0.075	1.12494
MAP3K8	2	0.877135	0.057	1.24413
DYRK1A	3	0.844361	0.052	1.284
PRKDC	7	0.706735	0.043	1.36653
TBK1	1	0.971434	0.036	1.4437
LRRK2	1	0.971434	0.034	1.46852
PDPK1	1	0.971434	0.029	1.5376
ILK	1	0.971434	0.026	1.58503
CDK2	161	0.368237	0.024	1.61979
MAPK1	29	0.51563	0.024	1.61979
CLK2	1	0.980324	0.023	1.63827
RPS6KA3	7	0.745607	0.02	1.69897
CDK1	107	0.411026	0.013	1.88606
CLK1	2	0.937405	0.013	1.88606
RPS6KA1	11	0.728347	0.004	2.39794
RPS6KB1	10	0.782085	0.002	2.69897

## Sheet: kinase activities 60 min
S3 Table. Kinase activity
Kinase activities from the phosphorylation log2 fold changes at 60 min using PhosFate Profiler. PhosFate Profiler computes an enrichment score for kinases using the Kolmogorov–Smirnov statistical test, a p-value, and a kinase activity, where a positive score indicates an increase and a negative score a decrease in kinase activity.
Kinase	# of substrates	Enrichment Score (ES)	pvalue	Kinase activity
AURKB	25	-0.550415	0.002	-2.69897
FYN	1	-0.996668	0.002	-2.69897
PRKACA	31	-0.546421	0.002	-2.69897
CHEK1	34	-0.495775	0.004	-2.39794
SGK1	6	-0.811718	0.004	-2.39794
PRKG1	4	-0.84021	0.013	-1.88606
PRKCA	15	-0.593902	0.015	-1.82391
SRC	2	-0.917785	0.018	-1.74473
PRKCD	9	-0.604376	0.035	-1.45593
MAP2K1	3	-0.81702	0.038	-1.42022
CDK6	8	-0.63005	0.039	-1.40894
EEF2K	2	-0.885727	0.039	-1.40894
CAMK2B	1	-0.9575	0.044	-1.35655
ABL1	1	-0.935981	0.053	-1.27572
ERBB2	1	-0.917702	0.061	-1.21467
PRKG2	1	-0.948046	0.061	-1.21467
CHUK	2	-0.855831	0.065	-1.18709
SYK	1	-0.935981	0.065	-1.18709
EGFR	1	-0.935981	0.074	-1.13077
LCK	3	-0.748649	0.074	-1.13077
ROCK1	2	-0.861646	0.078	-1.10791
CAMK2A	5	-0.667391	0.08	-1.09691
WEE1	1	-0.917702	0.083	-1.08092
PRKCB	8	-0.545024	0.089	-1.05061
CDK4	14	-0.458581	0.093	-1.03152
ZAP70	2	-0.797929	0.101	-0.995679
IRAK1	1	-0.895462	0.116	-0.935542
NEK6	1	-0.895462	0.12	-0.920819
CAMK2D	1	-0.862417	0.121	-0.917215
GTF2F1	2	-0.778208	0.13	-0.886057
CDK16	1	-0.87016	0.138	-0.860121
PRKCZ	2	-0.743629	0.16	-0.79588
PAK1	11	-0.431749	0.177	-0.752027
NUAK1	1	-0.828921	0.179	-0.747147
ATM	3	-0.655597	0.189	-0.723538
CSNK2A2	2	-0.706168	0.213	-0.67162
STK3	1	-0.774086	0.213	-0.67162
CSNK1A1	2	-0.687182	0.215	-0.667562
CSNK2A1	48	-0.256697	0.218	-0.661544
CHEK2	4	-0.567324	0.223	-0.651695
MTOR	21	-0.323517	0.226	-0.645892
NEK2	2	-0.712202	0.228	-0.642065
UHMK1	1	-0.772735	0.232	-0.634512
DAPK1	1	-0.694129	0.275	-0.560667
LMTK2	2	-0.648357	0.288	-0.540608
VRK1	3	-0.547128	0.295	-0.530178
CDK19	1	-0.699262	0.3	-0.522879
MAPK6	2	-0.608691	0.308	-0.511449
PRKD1	7	-0.382896	0.319	-0.496209
CDK3	2	-0.612835	0.326	-0.486782
RPS6KA3	6	-0.370263	0.336	-0.473661
MARK3	1	-0.626508	0.365	-0.437707
BRSK1	1	-0.626508	0.367	-0.435334
CAMK4	2	-0.522659	0.376	-0.424812
MAP3K1	1	-0.615793	0.383	-0.416801
AKT3	2	-0.530731	0.385	-0.414539
MAPK13	5	-0.370902	0.386	-0.413413
PAK2	2	-0.500449	0.396	-0.402305
MOS	1	-0.606969	0.397	-0.401209
MAP2K7	1	-0.615793	0.405	-0.392545
LIMK2	1	-0.571133	0.419	-0.377786
MELK	2	-0.47276	0.435	-0.361511
LIMK1	1	-0.571133	0.443	-0.353596
CDK7	4	-0.291633	0.459	-0.338187
CDC7	5	-0.278689	0.473	-0.325139
PAK4	1	-0.517108	0.481	-0.317855
TTK	1	-0.52134	0.487	-0.312471
RIPK3	1	-0.504592	0.49	-0.309804
MAPK14	11	0.232177	0.49	0.309804
PLK1	8	0.290501	0.487	0.312471
TAF1	1	0.510625	0.476	0.322393
MAPKAPK2	11	0.254339	0.475	0.323306
SRPK1	1	0.528183	0.462	0.335358
CDK5	14	0.279833	0.454	0.342944
MAP2K2	1	0.54412	0.454	0.342944
MAPK3	32	0.263944	0.432	0.364516
PRKAA2	1	0.575815	0.415	0.381952
CSNK2B	1	0.590041	0.411	0.386158
TRPM7	2	0.504097	0.399	0.399027
VRK2	1	0.60769	0.388	0.411168
MKNK1	1	0.613182	0.374	0.427128
MKNK2	1	0.613182	0.373	0.428291
MAPK8	8	0.362008	0.37	0.431798
PRKAA1	13	0.324725	0.366	0.436519
SMG1	2	0.569653	0.35	0.455932
PKMYT1	2	0.605876	0.317	0.498941
MAP3K7	2	0.655741	0.293	0.533132
OXSR1	1	0.709797	0.29	0.537602
CDK9	4	0.507874	0.284	0.546682
MAPK9	4	0.536212	0.28	0.552842
TLK1	1	0.756438	0.266	0.575118
PRKCE	4	0.53163	0.263	0.580044
TTBK2	1	0.754997	0.258	0.58838
MARK2	2	0.655741	0.256	0.59176
PLK3	2	0.686681	0.253	0.596879
ROCK2	1	0.719071	0.246	0.609065
PRKCG	1	0.775257	0.235	0.628932
ULK1	1	0.784711	0.234	0.630784
AURKA	8	0.463894	0.232	0.634512
RPS6KB1	10	0.424562	0.232	0.634512
RPS6KA1	11	0.426276	0.231	0.636388
IKBKB	2	0.696083	0.226	0.645892
STK25	1	0.784891	0.217	0.66354
MAPK11	3	0.63875	0.214	0.669586
PRKCQ	4	0.559624	0.204	0.69037
PRKD2	1	0.810103	0.202	0.694649
STK24	1	0.793355	0.189	0.723538
WNK2	2	0.720143	0.186	0.730487
MAPK15	1	0.821988	0.182	0.739929
RAF1	4	0.624996	0.18	0.744727
NLK	1	0.784801	0.178	0.74958
PRKDC	7	0.520507	0.176	0.754487
CSNK1E	1	0.820637	0.157	0.8041
BRAF	2	0.780265	0.156	0.806875
AKT1	27	0.370567	0.152	0.818156
PRKCI	3	0.702911	0.15	0.823909
ARAF	2	0.780265	0.149	0.826814
DYRK2	7	0.55024	0.147	0.832683
IKBKE	2	0.775326	0.143	0.844664
DYRK1B	1	0.849991	0.141	0.850781
PRKCH	2	0.775326	0.128	0.89279
ATR	5	0.648165	0.124	0.906578
STK10	1	0.887988	0.123	0.910095
GSK3A	3	0.750872	0.12	0.920819
DYRK1A	5	0.648288	0.111	0.954677
AKT2	1	0.884567	0.109	0.962574
BUB1	1	0.907257	0.101	0.995679
TLK2	1	0.907798	0.1	1
MAPK1	37	0.393742	0.082	1.08619
WNK1	1	0.922204	0.078	1.10791
MAP3K8	3	0.771985	0.076	1.11919
ILK	1	0.929858	0.073	1.13668
TBK1	1	0.929858	0.073	1.13668
LRRK2	1	0.929858	0.064	1.19382
PIM1	2	0.872013	0.06	1.22185
SGK3	1	0.951558	0.056	1.25181
MAPK10	2	0.880774	0.047	1.3279
MAPK12	1	0.948046	0.045	1.34679
PDPK1	2	0.916485	0.029	1.5376
HIPK2	8	0.699581	0.021	1.67778
GSK3B	17	0.603972	0.012	1.92082
CLK2	1	0.997479	0.003	2.52288
CDK1	112	0.458757	0.001	3
CDK2	179	0.365785	0.001	3
CLK1	2	0.987056	0.001	3
